# Supplementary material for: Thiosemicarbazone Structures Including Nickelophilic Interaction as Well as Both Hydrogen Bonding and π–π Stacking Interactions: NLO, Electrochemical, Chromism, and Spectroelectrochemical Properties
Source: ACS Omega. 2025 Oct 14;10(42):49692–709. doi: 10.1021/acsomega.5c04784 (PMC12573161; doi:10.1021/acsomega.5c04784)
Supplement: Supplementary file 2 [file ao5c04784_si_004.cif]

data_namiko195

# start Validation Reply Form
_vrf_PLAT341_namiko195
;
PROBLEM: Low Bond Precision on  C-C Bonds ...............     0.0168 Ang.  
RESPONSE: This alert is generated because the quality of the crystal is poor 
and there is a disorder in the structure. However, the present bond precision 
is enough to solve the structure rightly.
;
# end Validation Reply Form
 
_audit_creation_method            'SHELXL-2018/3'
_shelx_SHELXL_version_number      '2018/3'
_chemical_name_systematic         ?
_chemical_name_common             ?
_chemical_melting_point           ?
_chemical_formula_moiety          '	C16 H13 N3 Ni O2 S, C6 H6 N2 O2'
_chemical_formula_sum             'C22 H19 N5 Ni O4 S'
_chemical_formula_weight          508.19

loop_
 _atom_type_symbol
 _atom_type_description
 _atom_type_scat_dispersion_real
 _atom_type_scat_dispersion_imag
 _atom_type_scat_source
 'C'  'C'   0.0033   0.0016
 'International Tables Vol C Tables 4.2.6.8 and 6.1.1.4'
 'H'  'H'   0.0000   0.0000
 'International Tables Vol C Tables 4.2.6.8 and 6.1.1.4'
 'N'  'N'   0.0061   0.0033
 'International Tables Vol C Tables 4.2.6.8 and 6.1.1.4'
 'Ni'  'Ni'   0.3393   1.1124
 'International Tables Vol C Tables 4.2.6.8 and 6.1.1.4'
 'O'  'O'   0.0106   0.0060
 'International Tables Vol C Tables 4.2.6.8 and 6.1.1.4'
 'S'  'S'   0.1246   0.1234
 'International Tables Vol C Tables 4.2.6.8 and 6.1.1.4'
 
_space_group_crystal_system       monoclinic
_space_group_IT_number            14
_space_group_name_H-M_alt         'P 21/c'
_space_group_name_Hall            '-P 2ybc'
 
_shelx_space_group_comment
;
The symmetry employed for this shelxl refinement is uniquely defined
by the following loop, which should always be used as a source of
symmetry information in preference to the above space-group names.
They are only intended as comments.
;
 
loop_
 _space_group_symop_operation_xyz
 'x, y, z'
 '-x, y+1/2, -z+1/2'
 '-x, -y, -z'
 'x, -y-1/2, z-1/2'
 
_cell_length_a                    11.9960(6)
_cell_length_b                    22.853(2)
_cell_length_c                    8.0381(10)
_cell_angle_alpha                 90
_cell_angle_beta                  91.000(7)
_cell_angle_gamma                 90
_cell_volume                      2203.2(4)
_cell_formula_units_Z             4
_cell_measurement_temperature     296(2)
_cell_measurement_reflns_used     12453
_cell_measurement_theta_min       1.78
_cell_measurement_theta_max       28.18
 
_exptl_crystal_description        'plate'
_exptl_crystal_colour             'red'
_exptl_crystal_density_meas       ?
_exptl_crystal_density_method     ?
_exptl_crystal_density_diffrn     1.532          
_exptl_crystal_F_000              1048
_exptl_transmission_factor_min    ?
_exptl_transmission_factor_max    ?
_exptl_crystal_size_max           0.510
_exptl_crystal_size_mid           0.160
_exptl_crystal_size_min           0.040
_exptl_absorpt_coefficient_mu     1.016
_shelx_estimated_absorpt_T_min    0.625
_shelx_estimated_absorpt_T_max    0.960
_exptl_absorpt_correction_type    'integration'
_exptl_absorpt_correction_T_min   0.7583
_exptl_absorpt_correction_T_max   0.9497
_exptl_absorpt_process_details    'X-RED32 (Stoe & Cie, 2002)'
_exptl_absorpt_special_details    ?
_diffrn_ambient_temperature       296(2)
_diffrn_radiation_wavelength      0.71073
_diffrn_radiation_type            MoK\a
_diffrn_radiation_monochromator   'plane graphite'
_diffrn_radiation_collimation     '0.8 mm diameter, multiple pinhole'
_diffrn_source                    'sealed X-ray tube, 12 x 0.4 mm long-fine focus'    
_diffrn_measurement_device_type   'STOE IPDS 2'
_diffrn_measurement_method        '\w scans'
_diffrn_detector_area_resol_mean  6.67
_diffrn_reflns_number             11703
_diffrn_reflns_av_unetI/netI      0.1436
_diffrn_reflns_av_R_equivalents   0.1540
_diffrn_reflns_limit_h_min        -14
_diffrn_reflns_limit_h_max        13
_diffrn_reflns_limit_k_min        -27
_diffrn_reflns_limit_k_max        27
_diffrn_reflns_limit_l_min        -9
_diffrn_reflns_limit_l_max        9
_diffrn_reflns_theta_min          1.782
_diffrn_reflns_theta_max          25.048
_diffrn_reflns_theta_full         25.048
_diffrn_measured_fraction_theta_max   0.995
_diffrn_measured_fraction_theta_full  0.995
_diffrn_reflns_Laue_measured_fraction_max    0.995
_diffrn_reflns_Laue_measured_fraction_full   0.995
_diffrn_reflns_point_group_measured_fraction_max   0.995
_diffrn_reflns_point_group_measured_fraction_full  0.995
_reflns_number_total              3881
_reflns_number_gt                 1735
_reflns_threshold_expression      'I > 2\s(I)'
_reflns_Friedel_coverage          0.000
_reflns_Friedel_fraction_max      .
_reflns_Friedel_fraction_full     .
 
_reflns_special_details
;
 Reflections were merged by SHELXL according to the crystal
 class for the calculation of statistics and refinement.
 
 _reflns_Friedel_fraction is defined as the number of unique
 Friedel pairs measured divided by the number that would be
 possible theoretically, ignoring centric projections and
 systematic absences.
;
 
_computing_data_collection        'X-AREA (Stoe & Cie, 2002)'
_computing_cell_refinement        'X-AREA'
_computing_data_reduction         'X-RED32 (Stoe & Cie, 2002)'
_computing_structure_solution     'SIR-2019 (Burla et al., 2015)'
_computing_structure_refinement   'SHELXL-2018/3 (Sheldrick, 2015)'
_computing_molecular_graphics     'OLEX2 (Dolomanov et al., 2009)'
_computing_publication_material   'OLEX2 (Dolomanov et al., 2009) and PLATON (Spek, 2009)'
_refine_special_details           ?
_refine_ls_structure_factor_coef  Fsqd
_refine_ls_matrix_type            full
_refine_ls_weighting_scheme       calc
_refine_ls_weighting_details
'w=1/[\s^2^(Fo^2^)+(0.0758P)^2^] where P=(Fo^2^+2Fc^2^)/3'
_atom_sites_solution_primary      direct
_atom_sites_solution_secondary    difmap
_atom_sites_solution_hydrogens    mixed
_refine_ls_hydrogen_treatment     constr
_refine_ls_extinction_method      none
_refine_ls_extinction_coef        .
_refine_ls_number_reflns          3881
_refine_ls_number_parameters      326
_refine_ls_number_restraints      80
_refine_ls_R_factor_all           0.1985
_refine_ls_R_factor_gt            0.0926
_refine_ls_wR_factor_ref          0.2118
_refine_ls_wR_factor_gt           0.1702
_refine_ls_goodness_of_fit_ref    1.017
_refine_ls_restrained_S_all       1.018
_refine_ls_shift/su_max           0.001
_refine_ls_shift/su_mean          0.000
 
_publ_section_references
;
Burla, M.C., Caliandro, R., Carrozzini, B., Cascarano, G.L., Cuocci, C., 
Giacovazzo, C., Mallamo, M., Mazzone, A., Polidori, G. (2015). "Crystal 
structure determination and refinement via SIR2014". J. Appl. Cryst. 48, 
306�309.

Dolomanov, O.V., Bourhis, L.J., Gildea, R.J, Howard, J.A.K. & 
Puschmann, H. (2009). "OLEX2: a complete structure solution, 
refinement and analysis program". J. Appl. Cryst. 42, 339-341.

Sheldrick, G.M. (2015). "Crystal structure refinement with SHELXL". 
Acta Cryst. C71, 3-8.

Spek, A.L. (2009). "Structure validation in chemical crystallography". 
Acta Cryst. D65, 148-155.

Stoe & Cie (2002). X-AREA (Version 1.18) and X-RED32 (Version 1.04). 
Stoe & Cie, Darmstadt, Germany.
;

loop_
 _atom_site_label
 _atom_site_type_symbol
 _atom_site_fract_x
 _atom_site_fract_y
 _atom_site_fract_z
 _atom_site_U_iso_or_equiv
 _atom_site_adp_type
 _atom_site_occupancy
 _atom_site_site_symmetry_order  
 _atom_site_calc_flag
 _atom_site_refinement_flags_posn
 _atom_site_refinement_flags_adp
 _atom_site_refinement_flags_occupancy
 _atom_site_disorder_assembly
 _atom_site_disorder_group
Ni1 Ni 0.51978(10) 0.54565(5) 0.84194(14) 0.0660(4) Uani 1 1 d . . . . .
S1A S 0.8778(3) 0.52406(16) 0.8812(5) 0.0930(12) Uani 0.788(5) 1 d D U P A 1
S1B S 0.8006(6) 0.4346(4) 0.7239(14) 0.083(2) Uani 0.212(5) 1 d D U P A 2
O1 O 0.3783(5) 0.5271(2) 0.7710(7) 0.0720(16) Uani 1 1 d . . . . .
O2 O 0.4582(5) 0.6115(3) 0.9378(7) 0.0736(17) Uani 1 1 d . . . . .
O3 O 0.0023(7) 0.6537(4) 0.9861(12) 0.116(3) Uani 1 1 d . . . . .
O4 O -0.1108(7) 0.6960(4) 0.8211(11) 0.123(3) Uani 1 1 d . . . . .
N1 N 0.5885(5) 0.4820(3) 0.7503(9) 0.0760(15) Uani 1 1 d D U . . .
N2A N 0.6955(8) 0.4743(4) 0.7624(11) 0.0778(16) Uani 0.788(5) 1 d D U P A 1
N2B N 0.7456(9) 0.5309(6) 0.881(2) 0.078(2) Uani 0.212(5) 1 d D U P A 2
N3 N 0.6608(5) 0.5645(3) 0.9092(9) 0.0781(15) Uani 1 1 d D U . . .
N4 N 0.2018(8) 0.6215(4) 0.8887(13) 0.116(3) Uani 1 1 d . . . . .
H4A H 0.159342 0.619968 0.973693 0.139 Uiso 1 1 calc R U . . .
H4B H 0.268351 0.607526 0.895101 0.139 Uiso 1 1 calc R U . . .
N5 N -0.0207(9) 0.6724(4) 0.8475(14) 0.091(3) Uani 1 1 d . . . . .
C1 C 0.3497(9) 0.4805(4) 0.6847(11) 0.071(2) Uani 1 1 d . . . . .
C2 C 0.2348(9) 0.4741(4) 0.6472(12) 0.083(3) Uani 1 1 d . . . . .
H2 H 0.184545 0.501908 0.684938 0.100 Uiso 1 1 calc R U . . .
C3 C 0.1966(10) 0.4272(5) 0.5556(14) 0.095(3) Uani 1 1 d . . . . .
H3 H 0.120764 0.423829 0.531343 0.114 Uiso 1 1 calc R U . . .
C4 C 0.2699(13) 0.3847(5) 0.4984(13) 0.103(4) Uani 1 1 d . . . . .
H4 H 0.243547 0.352380 0.439591 0.123 Uiso 1 1 calc R U . . .
C5 C 0.3788(11) 0.3914(4) 0.5299(12) 0.087(3) Uani 1 1 d . . . . .
H5 H 0.426960 0.363711 0.486336 0.105 Uiso 1 1 calc R U . . .
C6 C 0.4273(10) 0.4386(4) 0.6264(10) 0.072(3) Uani 1 1 d . . . . .
C7 C 0.5416(7) 0.4429(4) 0.6618(11) 0.080(3) Uani 1 1 d D . . . .
H7 H 0.587428 0.414463 0.616189 0.096 Uiso 1 1 calc R U . . .
C8A C 0.7367(9) 0.5168(5) 0.8431(14) 0.0821(15) Uani 0.788(5) 1 d D U P A 1
C8B C 0.7120(9) 0.4880(6) 0.7943(17) 0.0792(19) Uani 0.212(5) 1 d D U P A 2
C9 C 0.9317(8) 0.4673(4) 0.7584(13) 0.115(4) Uani 1 1 d D . . . .
H9A H 0.871647 0.442330 0.722214 0.173 Uiso 0.788(5) 1 d R U P A 1
H9B H 0.984751 0.444958 0.822618 0.173 Uiso 0.788(5) 1 d R U P A 1
H9C H 0.967526 0.483611 0.663110 0.173 Uiso 0.788(5) 1 d R U P A 1
H9D H 0.936060 0.503387 0.697640 0.173 Uiso 0.212(5) 1 d R U P A 2
H9E H 0.986458 0.440448 0.718006 0.173 Uiso 0.212(5) 1 d R U P A 2
H9F H 0.945500 0.474700 0.874482 0.173 Uiso 0.212(5) 1 d R U P A 2
C10 C 0.6967(8) 0.6110(4) 0.9918(11) 0.080(3) Uani 1 1 d D . . . .
H10 H 0.772739 0.615002 1.013291 0.096 Uiso 1 1 calc R U . . .
C11 C 0.6243(9) 0.6543(4) 1.0480(11) 0.073(3) Uani 1 1 d . . . . .
C12 C 0.6777(11) 0.7006(5) 1.1387(12) 0.094(3) Uani 1 1 d . . . . .
H12 H 0.754719 0.701926 1.153990 0.113 Uiso 1 1 calc R U . . .
C13 C 0.6097(14) 0.7427(6) 1.2017(14) 0.107(4) Uani 1 1 d . . . . .
H13 H 0.641360 0.772825 1.264232 0.128 Uiso 1 1 calc R U . . .
C14 C 0.4942(14) 0.7422(5) 1.1759(14) 0.105(4) Uani 1 1 d . . . . .
H14 H 0.450762 0.772428 1.217373 0.126 Uiso 1 1 calc R U . . .
C15 C 0.4459(10) 0.6978(4) 1.0902(12) 0.089(3) Uani 1 1 d . . . . .
H15 H 0.368745 0.697316 1.076125 0.106 Uiso 1 1 calc R U . . .
C16 C 0.5086(9) 0.6527(4) 1.0227(11) 0.071(3) Uani 1 1 d . . . . .
C17 C 0.1641(10) 0.6456(4) 0.7455(17) 0.092(3) Uani 1 1 d . . . . .
C18 C 0.2370(12) 0.6450(6) 0.6123(19) 0.132(5) Uani 1 1 d . . . . .
H18 H 0.306838 0.627805 0.625595 0.158 Uiso 1 1 calc R U . . .
C19 C 0.2078(14) 0.6690(6) 0.464(2) 0.156(7) Uani 1 1 d . . . . .
H19 H 0.259820 0.670707 0.380213 0.187 Uiso 1 1 calc R U . . .
C20 C 0.1009(14) 0.6912(5) 0.4359(16) 0.124(5) Uani 1 1 d . . . . .
H20 H 0.079275 0.705153 0.331506 0.149 Uiso 1 1 calc R U . . .
C21 C 0.0285(11) 0.6920(4) 0.5660(16) 0.102(4) Uani 1 1 d . . . . .
H21 H -0.042364 0.707872 0.551147 0.123 Uiso 1 1 calc R U . . .
C22 C 0.0602(9) 0.6692(4) 0.7196(13) 0.075(3) Uani 1 1 d . . . . .
 
loop_
 _atom_site_aniso_label
 _atom_site_aniso_U_11
 _atom_site_aniso_U_22
 _atom_site_aniso_U_33
 _atom_site_aniso_U_23
 _atom_site_aniso_U_13
 _atom_site_aniso_U_12
Ni1 0.0714(8) 0.0657(7) 0.0611(7) 0.0063(6) 0.0117(5) 0.0076(7)
S1A 0.0723(19) 0.104(2) 0.102(2) -0.0091(18) -0.0084(18) 0.0033(18)
S1B 0.073(4) 0.092(5) 0.085(5) 0.005(4) 0.000(4) 0.008(4)
O1 0.067(4) 0.067(4) 0.083(4) -0.005(3) 0.007(3) 0.007(3)
O2 0.075(4) 0.066(4) 0.080(4) -0.004(3) 0.011(4) 0.014(3)
O3 0.103(6) 0.138(7) 0.106(6) 0.006(6) 0.022(5) 0.020(5)
O4 0.075(5) 0.127(7) 0.166(8) -0.001(6) 0.021(5) 0.014(5)
N1 0.071(3) 0.082(3) 0.075(3) 0.007(3) 0.001(3) 0.004(3)
N2A 0.067(3) 0.087(3) 0.079(3) 0.007(3) 0.002(3) 0.004(3)
N2B 0.071(4) 0.087(4) 0.076(4) 0.011(4) 0.003(4) 0.002(3)
N3 0.071(3) 0.087(3) 0.076(3) 0.013(3) 0.005(3) 0.002(3)
N4 0.093(7) 0.135(8) 0.121(8) 0.016(7) 0.018(6) 0.029(6)
N5 0.080(7) 0.083(6) 0.111(8) -0.006(6) 0.004(7) -0.001(5)
C1 0.089(8) 0.072(6) 0.053(5) 0.007(5) 0.004(5) -0.011(6)
C2 0.090(8) 0.078(7) 0.082(7) -0.013(5) -0.009(6) -0.002(6)
C3 0.094(8) 0.096(8) 0.096(8) -0.003(7) 0.017(7) -0.005(7)
C4 0.141(12) 0.090(8) 0.078(8) -0.012(6) 0.002(8) -0.026(9)
C5 0.115(10) 0.072(7) 0.075(7) 0.001(5) 0.020(7) -0.002(7)
C6 0.114(9) 0.053(6) 0.049(5) 0.004(4) 0.017(5) 0.013(6)
C7 0.068(7) 0.091(8) 0.082(7) 0.013(5) 0.021(6) 0.028(6)
C8A 0.070(3) 0.092(3) 0.085(3) 0.005(3) 0.000(3) 0.003(3)
C8B 0.071(3) 0.088(4) 0.079(4) 0.009(3) 0.001(3) 0.005(3)
C9 0.095(8) 0.120(9) 0.131(10) -0.020(8) 0.009(7) 0.024(7)
C10 0.076(7) 0.094(7) 0.071(6) 0.017(5) -0.006(5) -0.020(6)
C11 0.079(8) 0.084(7) 0.057(6) 0.018(5) 0.007(5) -0.003(6)
C12 0.124(10) 0.084(7) 0.074(7) 0.000(6) 0.002(7) -0.024(8)
C13 0.155(13) 0.097(9) 0.068(7) -0.005(6) 0.002(8) -0.019(9)
C14 0.149(12) 0.084(8) 0.082(8) -0.010(6) 0.012(8) 0.008(9)
C15 0.109(8) 0.075(7) 0.082(7) -0.017(6) 0.016(6) 0.002(6)
C16 0.095(8) 0.061(6) 0.058(6) 0.007(5) 0.011(6) -0.001(6)
C17 0.090(9) 0.072(7) 0.114(10) 0.007(6) 0.019(8) 0.014(6)
C18 0.143(12) 0.116(10) 0.138(11) 0.045(9) 0.053(10) 0.049(9)
C19 0.156(14) 0.129(11) 0.186(16) 0.044(11) 0.092(13) 0.049(11)
C20 0.165(14) 0.109(10) 0.100(9) 0.012(7) 0.021(10) 0.023(10)
C21 0.117(10) 0.077(7) 0.113(10) 0.008(7) -0.003(9) 0.010(7)
C22 0.087(8) 0.061(6) 0.079(7) -0.002(5) 0.009(6) 0.004(6)
 
_geom_special_details
;
 All esds (except the esd in the dihedral angle between two l.s. planes)
 are estimated using the full covariance matrix.  The cell esds are taken
 into account individually in the estimation of esds in distances, angles
 and torsion angles; correlations between esds in cell parameters are only
 used when they are defined by crystal symmetry.  An approximate (isotropic)
 treatment of cell esds is used for estimating esds involving l.s. planes.
;
 
loop_
 _geom_bond_atom_site_label_1
 _geom_bond_atom_site_label_2
 _geom_bond_distance
 _geom_bond_site_symmetry_2
 _geom_bond_publ_flag
Ni1 N3 1.818(8) . ?
Ni1 O1 1.830(6) . ?
Ni1 N1 1.833(7) . ?
Ni1 O2 1.851(6) . ?
S1A C8A 1.722(12) . ?
S1A C9 1.760(8) . ?
S1B C8B 1.721(12) . ?
S1B C9 1.759(8) . ?
O1 C1 1.315(10) . ?
O2 C16 1.304(10) . ?
O3 N5 1.221(11) . ?
O4 N5 1.222(10) . ?
N1 C7 1.268(9) . ?
N1 N2A 1.297(10) . ?
N1 C8B 1.524(12) . ?
N2A C8A 1.265(12) . ?
N2B C8B 1.264(12) . ?
N2B N3 1.298(10) . ?
N3 C10 1.321(10) . ?
N3 C8A 1.522(12) . ?
N4 C17 1.347(13) . ?
N4 H4A 0.8600 . ?
N4 H4B 0.8600 . ?
N5 C22 1.428(13) . ?
C1 C2 1.413(13) . ?
C1 C6 1.421(12) . ?
C2 C3 1.374(14) . ?
C2 H2 0.9300 . ?
C3 C4 1.394(14) . ?
C3 H3 0.9300 . ?
C4 C5 1.335(14) . ?
C4 H4 0.9300 . ?
C5 C6 1.444(13) . ?
C5 H5 0.9300 . ?
C6 C7 1.400(12) . ?
C7 H7 0.9300 . ?
C9 H9A 0.9600 . ?
C9 H9B 0.9600 . ?
C9 H9C 0.9600 . ?
C9 H9D 0.9600 . ?
C9 H9E 0.9600 . ?
C9 H9F 0.9600 . ?
C10 C11 1.396(11) . ?
C10 H10 0.9300 . ?
C11 C16 1.401(13) . ?
C11 C12 1.430(13) . ?
C12 C13 1.365(15) . ?
C12 H12 0.9300 . ?
C13 C14 1.397(16) . ?
C13 H13 0.9300 . ?
C14 C15 1.353(15) . ?
C14 H14 0.9300 . ?
C15 C16 1.392(12) . ?
C15 H15 0.9300 . ?
C17 C22 1.372(14) . ?
C17 C18 1.394(14) . ?
C18 C19 1.349(18) . ?
C18 H18 0.9300 . ?
C19 C20 1.395(18) . ?
C19 H19 0.9300 . ?
C20 C21 1.371(14) . ?
C20 H20 0.9300 . ?
C21 C22 1.386(13) . ?
C21 H21 0.9300 . ?
 
loop_
 _geom_angle_atom_site_label_1
 _geom_angle_atom_site_label_2
 _geom_angle_atom_site_label_3
 _geom_angle
 _geom_angle_site_symmetry_1
 _geom_angle_site_symmetry_3
 _geom_angle_publ_flag
N3 Ni1 O1 179.1(3) . . ?
N3 Ni1 N1 83.4(4) . . ?
O1 Ni1 N1 96.5(3) . . ?
N3 Ni1 O2 93.4(3) . . ?
O1 Ni1 O2 86.7(3) . . ?
N1 Ni1 O2 176.8(3) . . ?
C8A S1A C9 101.5(5) . . ?
C8B S1B C9 101.6(5) . . ?
C1 O1 Ni1 125.7(6) . . ?
C16 O2 Ni1 128.3(6) . . ?
C7 N1 N2A 112.0(8) . . ?
C7 N1 C8B 127.9(7) . . ?
C7 N1 Ni1 126.0(6) . . ?
N2A N1 Ni1 121.9(7) . . ?
C8B N1 Ni1 106.1(6) . . ?
C8A N2A N1 108.1(11) . . ?
C8B N2B N3 108.1(11) . . ?
N2B N3 C10 108.3(8) . . ?
C10 N3 C8A 124.0(8) . . ?
N2B N3 Ni1 122.4(6) . . ?
C10 N3 Ni1 129.3(6) . . ?
C8A N3 Ni1 106.6(6) . . ?
C17 N4 H4A 120.0 . . ?
C17 N4 H4B 120.0 . . ?
H4A N4 H4B 120.0 . . ?
O3 N5 O4 119.9(10) . . ?
O3 N5 C22 119.6(11) . . ?
O4 N5 C22 120.5(11) . . ?
O1 C1 C2 116.1(9) . . ?
O1 C1 C6 123.7(10) . . ?
C2 C1 C6 120.2(9) . . ?
C3 C2 C1 120.6(10) . . ?
C3 C2 H2 119.7 . . ?
C1 C2 H2 119.7 . . ?
C2 C3 C4 120.9(11) . . ?
C2 C3 H3 119.6 . . ?
C4 C3 H3 119.6 . . ?
C5 C4 C3 118.6(11) . . ?
C5 C4 H4 120.7 . . ?
C3 C4 H4 120.7 . . ?
C4 C5 C6 124.8(10) . . ?
C4 C5 H5 117.6 . . ?
C6 C5 H5 117.6 . . ?
C7 C6 C1 122.1(9) . . ?
C7 C6 C5 123.1(9) . . ?
C1 C6 C5 114.8(10) . . ?
N1 C7 C6 125.9(8) . . ?
N1 C7 H7 117.0 . . ?
C6 C7 H7 117.0 . . ?
N2A C8A N3 119.9(11) . . ?
N2A C8A S1A 122.6(10) . . ?
N3 C8A S1A 117.5(8) . . ?
N2B C8B N1 119.8(11) . . ?
N2B C8B S1B 122.6(10) . . ?
N1 C8B S1B 117.6(8) . . ?
S1A C9 H9A 109.1 . . ?
S1A C9 H9B 109.7 . . ?
H9A C9 H9B 109.5 . . ?
S1A C9 H9C 109.6 . . ?
H9A C9 H9C 109.5 . . ?
H9B C9 H9C 109.5 . . ?
S1B C9 H9D 110.0 . . ?
S1B C9 H9E 106.9 . . ?
H9D C9 H9E 109.5 . . ?
S1B C9 H9F 111.5 . . ?
H9D C9 H9F 109.5 . . ?
H9E C9 H9F 109.5 . . ?
N3 C10 C11 122.2(9) . . ?
N3 C10 H10 118.9 . . ?
C11 C10 H10 118.9 . . ?
C10 C11 C16 123.7(9) . . ?
C10 C11 C12 114.4(10) . . ?
C16 C11 C12 121.8(10) . . ?
C13 C12 C11 116.4(11) . . ?
C13 C12 H12 121.8 . . ?
C11 C12 H12 121.8 . . ?
C12 C13 C14 122.5(12) . . ?
C12 C13 H13 118.7 . . ?
C14 C13 H13 118.7 . . ?
C15 C14 C13 119.8(12) . . ?
C15 C14 H14 120.1 . . ?
C13 C14 H14 120.1 . . ?
C14 C15 C16 121.7(12) . . ?
C14 C15 H15 119.2 . . ?
C16 C15 H15 119.2 . . ?
O2 C16 C15 119.3(10) . . ?
O2 C16 C11 123.0(9) . . ?
C15 C16 C11 117.7(10) . . ?
N4 C17 C22 125.6(10) . . ?
N4 C17 C18 116.5(12) . . ?
C22 C17 C18 117.9(12) . . ?
C19 C18 C17 121.0(13) . . ?
C19 C18 H18 119.5 . . ?
C17 C18 H18 119.5 . . ?
C18 C19 C20 121.1(13) . . ?
C18 C19 H19 119.4 . . ?
C20 C19 H19 119.4 . . ?
C21 C20 C19 118.1(13) . . ?
C21 C20 H20 120.9 . . ?
C19 C20 H20 120.9 . . ?
C20 C21 C22 120.5(12) . . ?
C20 C21 H21 119.8 . . ?
C22 C21 H21 119.8 . . ?
C17 C22 C21 121.2(10) . . ?
C17 C22 N5 122.5(10) . . ?
C21 C22 N5 116.3(11) . . ?
 
loop_
 _geom_torsion_atom_site_label_1
 _geom_torsion_atom_site_label_2
 _geom_torsion_atom_site_label_3
 _geom_torsion_atom_site_label_4
 _geom_torsion
 _geom_torsion_site_symmetry_1
 _geom_torsion_site_symmetry_2
 _geom_torsion_site_symmetry_3
 _geom_torsion_site_symmetry_4
 _geom_torsion_publ_flag
N1 Ni1 O1 C1 0.9(7) . . . . ?
O2 Ni1 O1 C1 -179.4(6) . . . . ?
N3 Ni1 O2 C16 -1.0(7) . . . . ?
O1 Ni1 O2 C16 179.9(7) . . . . ?
N3 Ni1 N1 C7 -176.1(8) . . . . ?
O1 Ni1 N1 C7 3.0(8) . . . . ?
N3 Ni1 N1 N2A -0.5(7) . . . . ?
O1 Ni1 N1 N2A 178.6(7) . . . . ?
N3 Ni1 N1 C8B 0.8(6) . . . . ?
O1 Ni1 N1 C8B 179.9(6) . . . . ?
C7 N1 N2A C8A 175.9(9) . . . . ?
Ni1 N1 N2A C8A -0.3(11) . . . . ?
C8B N2B N3 C10 -176.7(11) . . . . ?
C8B N2B N3 Ni1 3.8(19) . . . . ?
N1 Ni1 N3 N2B -2.8(13) . . . . ?
O2 Ni1 N3 N2B 177.5(12) . . . . ?
N1 Ni1 N3 C10 177.8(8) . . . . ?
O2 Ni1 N3 C10 -1.9(8) . . . . ?
N1 Ni1 N3 C8A 1.0(5) . . . . ?
O2 Ni1 N3 C8A -178.8(5) . . . . ?
Ni1 O1 C1 C2 178.3(6) . . . . ?
Ni1 O1 C1 C6 -3.3(11) . . . . ?
O1 C1 C2 C3 179.1(8) . . . . ?
C6 C1 C2 C3 0.6(14) . . . . ?
C1 C2 C3 C4 0.4(15) . . . . ?
C2 C3 C4 C5 -2.2(16) . . . . ?
C3 C4 C5 C6 3.0(16) . . . . ?
O1 C1 C6 C7 2.2(12) . . . . ?
C2 C1 C6 C7 -179.5(8) . . . . ?
O1 C1 C6 C5 -178.2(8) . . . . ?
C2 C1 C6 C5 0.1(11) . . . . ?
C4 C5 C6 C7 177.6(10) . . . . ?
C4 C5 C6 C1 -2.0(14) . . . . ?
N2A N1 C7 C6 179.3(8) . . . . ?
C8B N1 C7 C6 179.0(9) . . . . ?
Ni1 N1 C7 C6 -4.7(13) . . . . ?
C1 C6 C7 N1 2.1(14) . . . . ?
C5 C6 C7 N1 -177.5(9) . . . . ?
N1 N2A C8A N3 1.2(13) . . . . ?
N1 N2A C8A S1A -178.1(7) . . . . ?
C10 N3 C8A N2A -178.7(9) . . . . ?
Ni1 N3 C8A N2A -1.6(11) . . . . ?
C10 N3 C8A S1A 0.7(12) . . . . ?
Ni1 N3 C8A S1A 177.8(5) . . . . ?
C9 S1A C8A N2A 8.0(11) . . . . ?
C9 S1A C8A N3 -171.4(7) . . . . ?
N3 N2B C8B N1 -2.9(18) . . . . ?
N3 N2B C8B S1B 177.7(12) . . . . ?
C7 N1 C8B N2B 177.9(13) . . . . ?
Ni1 N1 C8B N2B 1.1(13) . . . . ?
C7 N1 C8B S1B -2.7(14) . . . . ?
Ni1 N1 C8B S1B -179.5(7) . . . . ?
C9 S1B C8B N2B -13.9(14) . . . . ?
C9 S1B C8B N1 166.7(9) . . . . ?
N2B N3 C10 C11 -176.9(12) . . . . ?
C8A N3 C10 C11 178.9(8) . . . . ?
Ni1 N3 C10 C11 2.5(12) . . . . ?
N3 C10 C11 C16 0.0(13) . . . . ?
N3 C10 C11 C12 178.5(8) . . . . ?
C10 C11 C12 C13 -177.5(8) . . . . ?
C16 C11 C12 C13 1.0(13) . . . . ?
C11 C12 C13 C14 -1.9(15) . . . . ?
C12 C13 C14 C15 2.3(17) . . . . ?
C13 C14 C15 C16 -1.7(16) . . . . ?
Ni1 O2 C16 C15 -177.5(6) . . . . ?
Ni1 O2 C16 C11 3.3(12) . . . . ?
C14 C15 C16 O2 -178.4(9) . . . . ?
C14 C15 C16 C11 0.8(14) . . . . ?
C10 C11 C16 O2 -3.0(13) . . . . ?
C12 C11 C16 O2 178.7(8) . . . . ?
C10 C11 C16 C15 177.9(8) . . . . ?
C12 C11 C16 C15 -0.5(13) . . . . ?
N4 C17 C18 C19 -178.9(13) . . . . ?
C22 C17 C18 C19 3(2) . . . . ?
C17 C18 C19 C20 -5(2) . . . . ?
C18 C19 C20 C21 5(2) . . . . ?
C19 C20 C21 C22 -2.3(18) . . . . ?
N4 C17 C22 C21 -178.6(11) . . . . ?
C18 C17 C22 C21 -0.2(16) . . . . ?
N4 C17 C22 N5 2.0(17) . . . . ?
C18 C17 C22 N5 -179.6(10) . . . . ?
C20 C21 C22 C17 0.1(17) . . . . ?
C20 C21 C22 N5 179.6(10) . . . . ?
O3 N5 C22 C17 0.1(15) . . . . ?
O4 N5 C22 C17 177.0(10) . . . . ?
O3 N5 C22 C21 -179.3(10) . . . . ?
O4 N5 C22 C21 -2.4(14) . . . . ?
 
loop_
 _geom_hbond_atom_site_label_D 
 _geom_hbond_atom_site_label_H 
 _geom_hbond_atom_site_label_A 
 _geom_hbond_distance_DH 
 _geom_hbond_distance_HA 
 _geom_hbond_distance_DA 
 _geom_hbond_angle_DHA 
 _geom_hbond_site_symmetry_A 
 _geom_hbond_publ_flag
N4 H4A O3  0.86 2.04 2.636(12) 125.8 . yes
N4 H4B O2  0.86 2.30 3.102(11) 155.5 . yes
N4 H4B O1  0.86 2.48 3.177(10) 138.5 . yes
 
_refine_diff_density_max    0.409
_refine_diff_density_min   -0.388
_refine_diff_density_rms    0.072

_shelx_res_file
;
TITL namiko195
    shelx.res
    created by SHELXL-2018/3 at 20:40:00 on 07-Jul-2020
CELL  0.71073  11.9960  22.8528   8.0381   90.000   91.000   90.000
ZERR     4.00   0.0006   0.0023   0.0010    0.000    0.007    0.000
LATT   1
SYMM  - X, 1/2 + Y, 1/2 - Z
SFAC  C    H    N    NI   O    S
UNIT  88 76 20 4 16 4
MERG   2
OMIT    -4.00  50.10
SIMU 0.004 N1 N2A C8A S1A N3
SIMU 0.004 N1 N2B C8B S1B N3
DELU 0.004 N1 N2A C8A S1A N3
DELU 0.004 N1 N2B C8B S1B N3
FLAT N1 N2A C8A S1A N3
FLAT N1 C8B N2B S1B N3
SADI 0.002 C7 N2A C10 N2B
SADI 0.002 C10 C8A C7 C8B
SADI 0.002 N1 N2A N3 N2B
SADI 0.002 N3 C8A N1 C8B
SADI 0.002 N2A C8A N2B C8B
SADI 0.002 N1 C8A N3 C8B
SADI 0.002 N3 N2A N1 N2B
SADI 0.002 C8A S1A C8B S1B
SADI 0.002 N2A S1A N2B S1B
SADI 0.002 N3 S1A N1 S1B
SADI 0.002 C9 S1A C9 S1B
SADI 0.002 C8A C9 C8B C9
HTAB N4 O3
HTAB N4 O2
HTAB N4 O1
FMAP   2
PLAN    2
SIZE     0.040   0.160   0.510
ACTA
BOND   $H
CONF
L.S.  20
TEMP    23.00
WGHT    0.075800
FVAR       0.41444   0.78786
NI1   4    0.519776    0.545650    0.841937    11.00000    0.07141    0.06571 =
         0.06112    0.00628    0.01172    0.00756
PART    1
S1A   6    0.877784    0.524060    0.881192    21.00000    0.07226    0.10423 =
         0.10209   -0.00913   -0.00839    0.00330
PART    2
S1B   6    0.800589    0.434558    0.723876   -21.00000    0.07333    0.09189 =
         0.08495    0.00462   -0.00026    0.00769
PART    0
O1    5    0.378298    0.527141    0.771028    11.00000    0.06699    0.06679 =
         0.08253   -0.00542    0.00703    0.00723
O2    5    0.458154    0.611524    0.937814    11.00000    0.07530    0.06566 =
         0.08017   -0.00355    0.01087    0.01431
O3    5    0.002295    0.653670    0.986128    11.00000    0.10310    0.13775 =
         0.10644    0.00629    0.02194    0.02017
O4    5   -0.110764    0.695958    0.821059    11.00000    0.07486    0.12722 =
         0.16649   -0.00121    0.02057    0.01433
N1    3    0.588466    0.481984    0.750343    11.00000    0.07101    0.08215 =
         0.07484    0.00714    0.00140    0.00425
PART    1
N2A   3    0.695453    0.474266    0.762364    21.00000    0.06695    0.08746 =
         0.07890    0.00735    0.00228    0.00437
PART    2
N2B   3    0.745644    0.530947    0.880798   -21.00000    0.07070    0.08667 =
         0.07646    0.01108    0.00297    0.00240
PART    0
N3    3    0.660758    0.564514    0.909181    11.00000    0.07095    0.08730 =
         0.07625    0.01307    0.00541    0.00245
N4    3    0.201817    0.621457    0.888707    11.00000    0.09279    0.13480 =
         0.12118    0.01643    0.01755    0.02853
AFIX  93
H4A   2    0.159342    0.619968    0.973693    11.00000   -1.20000
H4B   2    0.268351    0.607526    0.895101    11.00000   -1.20000
AFIX   0
N5    3   -0.020712    0.672436    0.847481    11.00000    0.07955    0.08260 =
         0.11113   -0.00568    0.00400   -0.00064
C1    1    0.349693    0.480452    0.684733    11.00000    0.08874    0.07176 =
         0.05307    0.00673    0.00443   -0.01130
C2    1    0.234771    0.474107    0.647231    11.00000    0.09009    0.07768 =
         0.08213   -0.01298   -0.00881   -0.00243
AFIX  43
H2    2    0.184545    0.501908    0.684938    11.00000   -1.20000
AFIX   0
C3    1    0.196577    0.427236    0.555568    11.00000    0.09429    0.09592 =
         0.09634   -0.00296    0.01663   -0.00478
AFIX  43
H3    2    0.120764    0.423829    0.531343    11.00000   -1.20000
AFIX   0
C4    1    0.269916    0.384731    0.498405    11.00000    0.14075    0.08970 =
         0.07757   -0.01229    0.00160   -0.02576
AFIX  43
H4    2    0.243547    0.352380    0.439591    11.00000   -1.20000
AFIX   0
C5    1    0.378778    0.391435    0.529852    11.00000    0.11487    0.07236 =
         0.07489    0.00075    0.02007   -0.00190
AFIX  43
H5    2    0.426960    0.363711    0.486336    11.00000   -1.20000
AFIX   0
C6    1    0.427275    0.438550    0.626442    11.00000    0.11378    0.05305 =
         0.04946    0.00371    0.01683    0.01280
C7    1    0.541625    0.442873    0.661803    11.00000    0.06773    0.09073 =
         0.08227    0.01265    0.02123    0.02810
AFIX  43
H7    2    0.587428    0.414463    0.616189    11.00000   -1.20000
AFIX   0
PART    1
C8A   1    0.736719    0.516821    0.843108    21.00000    0.06962    0.09207 =
         0.08452    0.00544    0.00005    0.00308
PART    2
C8B   1    0.712025    0.488018    0.794345   -21.00000    0.07126    0.08771 =
         0.07862    0.00854    0.00147    0.00465
PART    0
C9    1    0.931671    0.467313    0.758376    11.00000    0.09522    0.11958 =
         0.13084   -0.02023    0.00910    0.02433
PART    1
AFIX   3
H9A   2    0.871647    0.442330    0.722214    21.00000   -1.50000
H9B   2    0.984751    0.444958    0.822618    21.00000   -1.50000
H9C   2    0.967526    0.483611    0.663110    21.00000   -1.50000
AFIX   3
PART    2
H9D   2    0.936060    0.503387    0.697640   -21.00000   -1.50000
H9E   2    0.986458    0.440448    0.718006   -21.00000   -1.50000
H9F   2    0.945500    0.474700    0.874482   -21.00000   -1.50000
AFIX   0
PART    0
C10   1    0.696696    0.610983    0.991804    11.00000    0.07607    0.09382 =
         0.07087    0.01666   -0.00644   -0.01975
AFIX  43
H10   2    0.772739    0.615002    1.013291    11.00000   -1.20000
AFIX   0
C11   1    0.624348    0.654271    1.047960    11.00000    0.07880    0.08423 =
         0.05741    0.01803    0.00712   -0.00256
C12   1    0.677736    0.700576    1.138710    11.00000    0.12365    0.08440 =
         0.07439    0.00001    0.00229   -0.02426
AFIX  43
H12   2    0.754719    0.701926    1.153990    11.00000   -1.20000
AFIX   0
C13   1    0.609655    0.742688    1.201706    11.00000    0.15461    0.09712 =
         0.06800   -0.00489    0.00191   -0.01877
AFIX  43
H13   2    0.641360    0.772825    1.264232    11.00000   -1.20000
AFIX   0
C14   1    0.494218    0.742247    1.175855    11.00000    0.14900    0.08415 =
         0.08156   -0.00961    0.01180    0.00805
AFIX  43
H14   2    0.450762    0.772428    1.217373    11.00000   -1.20000
AFIX   0
C15   1    0.445853    0.697773    1.090228    11.00000    0.10928    0.07470 =
         0.08219   -0.01664    0.01602    0.00184
AFIX  43
H15   2    0.368745    0.697316    1.076125    11.00000   -1.20000
AFIX   0
C16   1    0.508558    0.652676    1.022693    11.00000    0.09498    0.06141 =
         0.05775    0.00694    0.01132   -0.00129
C17   1    0.164125    0.645616    0.745541    11.00000    0.09008    0.07249 =
         0.11447    0.00664    0.01862    0.01353
C18   1    0.236987    0.645008    0.612347    11.00000    0.14291    0.11588 =
         0.13793    0.04451    0.05314    0.04927
AFIX  43
H18   2    0.306838    0.627805    0.625595    11.00000   -1.20000
AFIX   0
C19   1    0.207782    0.668983    0.464490    11.00000    0.15619    0.12921 =
         0.18591    0.04381    0.09181    0.04935
AFIX  43
H19   2    0.259820    0.670707    0.380213    11.00000   -1.20000
AFIX   0
C20   1    0.100857    0.691228    0.435904    11.00000    0.16504    0.10881 =
         0.09951    0.01232    0.02138    0.02260
AFIX  43
H20   2    0.079275    0.705153    0.331506    11.00000   -1.20000
AFIX   0
C21   1    0.028488    0.691987    0.566013    11.00000    0.11680    0.07704 =
         0.11280    0.00757   -0.00287    0.00974
AFIX  43
H21   2   -0.042364    0.707872    0.551147    11.00000   -1.20000
AFIX   0
C22   1    0.060162    0.669247    0.719575    11.00000    0.08650    0.06083 =
         0.07903   -0.00169    0.00877    0.00431

HKLF    4


REM  namiko195
REM wR2 = 0.2118, GooF = S = 1.017, Restrained GooF = 1.018 for all data
REM R1 = 0.0926 for 1735 Fo > 4sig(Fo) and 0.1985 for all 3881 data
REM 326 parameters refined using 80 restraints

END

WGHT      0.0756      0.0000

REM Highest difference peak  0.409,  deepest hole -0.388,  1-sigma level  0.072
Q1    1   0.6173  0.5522  0.8139  11.00000  0.05    0.41
Q2    1   0.4193  0.5465  0.8912  11.00000  0.05    0.40
;
_shelx_res_checksum   30477

_shelx_hkl_file
;
   2   0   0 2678.00   44.84   0
  -2   0   0 2613.28   45.06   0
   3   0   0  824.16   25.72   0
  -3   0   0  776.99   26.07   0
  -4   0   0  799.47   21.96   0
   4   0   0  682.50   18.83   0
  -5   0   0  275.28   17.19   0
   5   0   0  218.27   14.47   0
  -6   0   0  357.55   17.89   0
  -7   0   0  207.35   15.78   0
  -8   0   0  253.52   15.43   0
  -9   0   0    0.53   14.42   0
 -10   0   0   56.10   14.79   0
 -11   0   0   -4.89   14.76   0
 -12   0   0    4.31   13.22   0
 -13   0   0    7.99   13.70   0
 -14   0   0   18.16   13.99   0
 -15   0   0    7.33   15.51   0
   1   1   0   99.87   27.60   0
  -1  -1   0   99.61   34.13   0
   2   1   0 1780.83   38.94   0
  -2  -1   0 1759.43   38.88   0
  -3  -1   0   19.57   16.11   0
   3   1   0   26.10   16.18   0
  -3   1   0   19.15   16.38   0
   4   1   0  429.41   19.24   0
  -4   1   0  430.88   19.49   0
  -4  -1   0  403.37   16.94   0
  -5  -1   0  301.59   15.35   0
  -5   1   0  277.61   15.18   0
   5   1   0  308.39   14.83   0
   6   1   0   64.08   12.91   0
  -6   1   0   32.36   12.90   0
  -6  -1   0   51.53   13.11   0
  -7   1   0   42.35   12.34   0
  -7  -1   0   81.08   12.72   0
   7   1   0   61.98   12.35   0
  -8  -1   0    0.26   11.75   0
  -8   1   0    2.60   11.53   0
  -9  -1   0   25.00   11.64   0
  -9   1   0    7.51   12.15   0
 -10  -1   0   -3.61   11.60   0
 -10   1   0   13.06   12.01   0
 -11   1   0   24.12   15.11   0
 -11  -1   0   21.31   12.72   0
 -12  -1   0   37.04   16.16   0
 -12   1   0   21.34   12.58   0
 -13   1   0   19.94   13.44   0
 -13  -1   0   17.74   16.14   0
 -14   1   0    7.38   17.78   0
 -14  -1   0    8.80   17.58   0
 -15  -1   0    3.66   19.28   0
 -15   1   0   18.89   15.12   0
   0   2   0 7169.46   83.19   0
  -1  -2   0 4128.13   59.17   0
  -1   2   0 4417.77   57.55   0
   1   2   0 4289.35   61.09   0
   2   2   0  113.12   20.00   0
  -2  -2   0  114.10   24.95   0
  -3  -2   0  781.35   22.37   0
   3   2   0  813.00   22.57   0
  -4  -2   0   30.61   16.42   0
  -4   2   0   19.42   16.52   0
   4   2   0   47.58   16.06   0
   5   2   0  377.81   15.34   0
  -5   2   0  352.12   15.65   0
  -5  -2   0  364.67   15.74   0
   6   2   0   43.79   12.63   0
  -6  -2   0   49.99   12.86   0
  -6   2   0   31.44   12.77   0
  -7   2   0   68.89   15.19   0
  -7  -2   0   62.20   15.36   0
   7   2   0   76.78   15.22   0
  -8   2   0   75.18   14.31   0
  -8  -2   0   54.54   12.22   0
   8   2   0   51.37   12.44   0
  -9   2   0   14.26   11.82   0
  -9  -2   0  -12.92   11.83   0
 -10  -2   0   19.89   14.55   0
 -10   2   0   12.46   11.92   0
 -11  -2   0   19.36   11.77   0
 -11   2   0   30.53   14.70   0
 -12  -2   0   33.59   16.54   0
 -12   2   0    6.00   12.21   0
 -13   2   0  -10.94   16.76   0
 -13  -2   0  -10.01   17.29   0
 -14   2   0   -3.38   14.17   0
 -14  -2   0  -21.62   14.35   0
 -15  -2   0    7.79   14.51   0
   1  -3   0  289.67   29.29   0
  -1   3   0  290.53   24.63   0
   1   3   0  293.61   24.13   0
  -1  -3   0  284.46   24.32   0
  -2  -3   0  191.80   20.38   0
   2   3   0  222.45   20.04   0
   3   3   0   16.99   17.69   0
  -3  -3   0   14.42   14.51   0
   4   3   0    7.06   12.71   0
  -4  -3   0   -1.65   12.55   0
  -5  -3   0   67.96   12.34   0
  -5   3   0   68.93   13.61   0
   5   3   0   61.70   12.96   0
  -6   3   0  200.54   13.66   0
   6   3   0  199.74   13.77   0
  -6  -3   0  192.56   13.75   0
  -7   3   0    9.28   12.19   0
  -7  -3   0   49.83   15.07   0
   7   3   0   43.25   12.17   0
  -8   3   0   45.49   12.50   0
  -8  -3   0   63.80   14.68   0
   8   3   0   61.96   12.12   0
   9   3   0  103.07   12.15   0
  -9   3   0  121.30   12.58   0
  -9  -3   0  112.93   14.52   0
 -10  -3   0   24.46   12.07   0
 -10   3   0    5.54   11.76   0
 -11   3   0    4.23   11.82   0
 -11  -3   0   20.70   15.46   0
 -12   3   0   -9.53   15.32   0
 -12  -3   0   11.36   12.98   0
 -13   3   0   16.13   13.86   0
 -13  -3   0   -0.79   16.73   0
 -14  -3   0    2.88   14.51   0
 -14   3   0   34.80   14.46   0
 -15  -3   0    9.35   15.53   0
   0   4   0  324.81   23.62   0
   0  -4   0  299.24   24.62   0
  -1   4   0  914.37   29.63   0
   1  -4   0  862.06   26.32   0
  -1  -4   0  881.44   29.92   0
   1   4   0  873.68   25.79   0
  -2  -4   0  507.93   20.87   0
   2   4   0  529.03   23.46   0
  -2   4   0  512.04   21.53   0
  -3  -4   0   29.12   17.08   0
   3   4   0   16.88   14.09   0
  -4  -4   0  415.12   18.22   0
   4   4   0  430.04   16.18   0
   5   4   0  605.63   16.55   0
  -5  -4   0  586.53   17.26   0
   6   4   0   44.52   12.11   0
  -6   4   0   43.57   12.29   0
  -6  -4   0   40.00   12.23   0
  -7   4   0   10.98   14.26   0
  -7  -4   0    7.17   15.00   0
   7   4   0   25.34   12.02   0
  -8   4   0  100.50   12.04   0
  -8  -4   0   83.84   12.61   0
   8   4   0  118.69   12.68   0
   9   4   0   11.70   10.94   0
  -9  -4   0   20.95   14.61   0
  -9   4   0    3.91   12.16   0
 -10   4   0   -4.32   11.92   0
  10   4   0   10.82   14.80   0
 -10  -4   0   16.04   12.02   0
 -11   4   0   21.93   12.02   0
 -11  -4   0   31.26   12.76   0
 -12  -4   0   -9.62   13.21   0
 -12   4   0   -1.55   12.52   0
 -13  -4   0   10.44   17.13   0
 -13   4   0   16.23   13.01   0
 -14  -4   0    9.32   14.74   0
 -15  -4   0    0.49   19.14   0
  -1  -5   0  957.46   24.09   0
   1  -5   0 1579.90   28.20   0
  -1   5   0 1628.29   28.23   0
   1   5   0 1567.72   27.85   0
  -2   5   0  369.67   22.18   0
   2   5   0  365.08   20.70   0
   2  -5   0  344.76   19.12   0
  -2  -5   0  311.95   18.06   0
   3   5   0    6.45   13.28   0
  -3  -5   0   16.54   13.02   0
  -3   5   0   15.95   18.40   0
  -4  -5   0  497.78   16.79   0
   4   5   0  583.67   18.96   0
   5   5   0  116.78   16.02   0
  -5  -5   0  114.00   13.25   0
   6   5   0  188.22   13.31   0
  -6  -5   0  147.07   15.85   0
  -7   5   0  129.73   12.02   0
   7   5   0  147.92   13.28   0
  -7  -5   0  119.68   13.37   0
  -8  -5   0  231.46   13.99   0
   8   5   0  320.49   16.14   0
  -8   5   0  299.21   13.56   0
   9   5   0  169.44   12.53   0
  -9  -5   0   86.88   14.66   0
  -9   5   0  134.70   13.25   0
 -10   5   0   24.51   11.78   0
  10   5   0    5.95   11.84   0
 -10  -5   0    7.57   12.13   0
 -11   5   0   26.09   14.88   0
  11   5   0   23.69   12.32   0
 -11  -5   0   -4.06   15.80   0
 -12  -5   0    6.38   13.20   0
 -13  -5   0    6.10   14.13   0
 -14  -5   0   14.80   17.71   0
 -15   5   0    2.07   15.07   0
 -15  -5   0    5.65   15.45   0
   0   6   0 2676.78   31.90   0
   0  -6   0 2667.58   32.42   0
  -1   6   0 2960.63   32.13   0
   1  -6   0 2830.72   32.19   0
  -1  -6   0 2827.55   32.28   0
   1   6   0 3008.70   33.69   0
  -2  -6   0   12.44   16.57   0
   2  -6   0    3.63   15.29   0
   2   6   0    1.71   13.45   0
  -2   6   0   21.22   14.71   0
  -3   6   0  569.53   17.94   0
  -3  -6   0  466.15   16.88   0
   3   6   0  553.70   18.54   0
  -4  -6   0    6.85   14.90   0
   4   6   0   -3.44   12.26   0
  -4   6   0    5.56   13.65   0
  -5  -6   0   18.30   11.74   0
   5   6   0   25.45   14.42   0
   6   6   0   22.25   11.60   0
  -6  -6   0   11.24   12.11   0
  -7   6   0   27.70   11.38   0
   7   6   0   29.65   12.24   0
  -7  -6   0   18.05   12.02   0
  -8  -6   0   68.02   15.04   0
  -8   6   0  125.15   12.36   0
   8   6   0   97.67   12.52   0
   9   6   0   -2.86   11.74   0
  -9  -6   0    0.40   14.02   0
  -9   6   0   10.93   12.35   0
 -10   6   0   21.41   12.08   0
  10   6   0   -2.67   12.30   0
 -10  -6   0    2.68   15.02   0
  11   6   0    8.33   11.85   0
 -11  -6   0  -10.75   13.29   0
 -11   6   0   25.02   12.93   0
 -12  -6   0  -10.94   15.61   0
  12   6   0   -1.42   13.21   0
 -13  -6   0   27.64   17.68   0
 -14  -6   0    3.76   17.98   0
 -15   6   0   29.18   21.27   0
 -15   6   0   -4.47   18.58   0
 -15  -6   0   -5.41   19.38   0
   1  -7   0   25.04   15.27   0
   1   7   0   11.74   13.53   0
  -1  -7   0   16.21   13.79   0
  -1   7   0   40.08   14.77   0
   2  -7   0  213.39   15.92   0
  -2   7   0  192.17   15.91   0
  -2  -7   0  185.42   14.53   0
   2   7   0  189.84   14.27   0
   3   7   0    0.96   11.65   0
  -3  -7   0   13.40   11.72   0
  -3   7   0   18.36   16.32   0
  -4   7   0  526.14   16.05   0
  -4  -7   0  401.65   18.47   0
   4   7   0  476.95   17.63   0
  -5  -7   0   26.61   14.76   0
  -5   7   0   43.55   13.13   0
   5   7   0   28.68   11.97   0
   6   7   0  617.08   17.96   0
  -6  -7   0  390.63   19.30   0
  -6   7   0  514.91   15.44   0
  -7  -7   0   59.99   15.02   0
   7   7   0  103.49   12.04   0
   8   7   0  357.47   14.05   0
  -8  -7   0  178.01   14.29   0
  -8   7   0  227.59   13.30   0
  -9   7   0  198.80   13.42   0
   9   7   0  287.50   13.72   0
  -9  -7   0  137.11   13.57   0
 -10  -7   0   10.79   15.91   0
  10   7   0  -10.47   12.72   0
 -10   7   0   28.18   12.21   0
  11   7   0   43.65   16.21   0
 -11   7   0   71.61   12.83   0
 -11  -7   0   30.76   16.50   0
 -12   7   0   -4.05   12.83   0
 -12  -7   0   33.01   15.92   0
  12   7   0    3.13   12.75   0
 -13  -7   0    9.17   17.13   0
 -13   7   0   -9.87   14.75   0
 -13   7   0   -1.52   16.38   0
 -14   7   0   21.10   18.13   0
 -14  -7   0   22.33   14.58   0
 -14   7   0    9.56   16.52   0
 -15   7   0   13.93   19.09   0
 -15  -7   0    5.22   19.29   0
 -15   7   0   24.92   21.46   0
   0  -8   0  524.20   20.27   0
   0   8   0  545.70   16.85   0
   1   8   0   54.90   12.81   0
   1  -8   0   50.97   14.16   0
  -1  -8   0   47.65   17.42   0
  -1   8   0   26.07   14.08   0
  -2   8   0 1554.35   24.03   0
  -2  -8   0 1684.16   25.73   0
   2   8   0 1447.86   21.42   0
   2  -8   0 1477.14   22.17   0
  -3  -8   0  125.41   13.29   0
   3   8   0  157.12   13.70   0
  -3   8   0  141.73   13.96   0
  -4   8   0  154.15   13.65   0
   4   8   0  155.70   15.75   0
  -4  -8   0  124.49   13.60   0
  -5   8   0  145.10   13.63   0
   5   8   0  144.95   12.81   0
  -5  -8   0  119.68   12.97   0
   6   8   0   92.50   12.36   0
  -6   8   0  123.04   13.41   0
  -6  -8   0   51.73   15.33   0
   7   8   0   75.70   12.31   0
  -7  -8   0   44.98   12.20   0
  -7   8   0   84.30   15.66   0
  -8  -8   0    2.75   11.38   0
  -8   8   0    8.31   16.61   0
   8   8   0   22.05   11.60   0
  -9   8   0    4.06   12.49   0
   9   8   0   13.19   11.82   0
  -9  -8   0    5.44   11.61   0
  -9   8   0   10.24   13.73   0
 -10   8   0   21.30   12.18   0
 -10  -8   0   -2.80   12.69   0
 -10   8   0    6.32   13.86   0
  10   8   0    3.97   15.92   0
 -11   8   0   -8.10   14.17   0
  11   8   0    5.83   12.90   0
 -11   8   0    8.16   12.52   0
 -11  -8   0   -1.45   13.12   0
 -12  -8   0    7.93   13.53   0
 -12   8   0   -3.22   12.71   0
 -12   8   0    1.26   16.66   0
  12   8   0   22.53   13.42   0
  13   8   0   34.53   16.89   0
 -13   8   0   -5.03   15.05   0
 -13  -8   0    4.84   17.28   0
 -13   8   0    0.25   13.31   0
 -14   8   0    2.62   16.37   0
 -14   8   0   17.27   14.41   0
 -14  -8   0    8.89   14.71   0
 -15   8   0   -6.22   15.61   0
 -15   8   0   32.61   21.65   0
 -15  -8   0   20.57   16.16   0
  -1  -9   0   25.19   13.34   0
   1  -9   0   35.62   13.42   0
   1   9   0   47.26   15.14   0
  -1   9   0   42.46   12.98   0
  -2   9   0   -0.52   15.92   0
  -2  -9   0   20.13   14.71   0
   2   9   0   -3.52   11.98   0
   2  -9   0   -6.63   16.04   0
   3  -9   0   81.45   13.24   0
  -3   9   0   72.17   15.83   0
  -3  -9   0   78.86   15.51   0
   3   9   0   59.80   15.01   0
   4   9   0   29.47   11.73   0
  -4  -9   0   37.44   12.15   0
  -4   9   0   23.98   12.97   0
   5   9   0  121.00   14.97   0
  -5  -9   0  100.78   15.52   0
  -5   9   0  112.02   12.76   0
  -6   9   0  150.08   15.81   0
   6   9   0  153.94   15.11   0
  -6  -9   0   73.77   13.22   0
  -7  -9   0   11.84   13.97   0
  -7   9   0   -2.06   15.58   0
   7   9   0   -2.41   14.01   0
   8   9   0   73.86   11.97   0
  -8   9   0   87.58   13.52   0
  -8  -9   0   25.96   11.75   0
  -9   9   0  218.25   17.45   0
  -9   9   0  176.41   12.94   0
  -9  -9   0   75.48   15.89   0
   9   9   0  165.14   15.78   0
  10   9   0    8.27   12.32   0
 -10   9   0   12.84   13.94   0
 -10  -9   0   13.78   15.49   0
 -10   9   0   16.11   13.05   0
 -11   9   0   10.81   14.42   0
 -11  -9   0    2.97   13.40   0
 -11   9   0   32.51   12.99   0
  11   9   0   13.78   16.16   0
 -12  -9   0    6.78   13.73   0
 -12   9   0   -3.12   16.36   0
 -12   9   0   12.45   15.41   0
  12   9   0   10.51   13.10   0
 -13  -9   0    0.34   17.78   0
  13   9   0   14.15   13.97   0
 -13   9   0   15.75   14.16   0
 -13   9   0  -13.69   14.82   0
 -14  -9   0    2.51   15.34   0
 -14   9   0   -4.07   15.17   0
 -14   9   0   15.61   16.80   0
   0  10   0 1006.01   18.11   0
   0 -10   0  942.28   22.17   0
  -1  10   0  994.51   18.23   0
   1  10   0  964.59   20.17   0
  -1 -10   0  828.84   19.48   0
   1 -10   0  888.92   18.86   0
  -2 -10   0  939.82   22.02   0
   2  10   0 1042.57   21.09   0
   2 -10   0 1094.02   18.88   0
  -2  10   0 1085.48   18.42   0
  -3 -10   0  284.03   14.91   0
   3 -10   0  804.11   19.84   0
  -3  10   0  803.24   19.47   0
   3  10   0  763.39   19.21   0
   4  10   0  641.38   18.27   0
  -4  10   0  680.03   15.98   0
  -4 -10   0  454.96   16.16   0
   5  10   0   29.70   14.41   0
  -5 -10   0   -0.46   12.10   0
  -5  10   0   21.29   11.83   0
   6  10   0  358.59   15.92   0
  -6 -10   0  222.95   17.23   0
  -6  10   0  396.15   16.67   0
  -7  10   0  249.48   14.12   0
   7  10   0  202.94   12.99   0
  -7 -10   0   96.33   13.26   0
  -8 -10   0   33.25   13.71   0
   8  10   0   65.26   12.06   0
  -8  10   0   91.27   13.66   0
   9  10   0   37.70   12.63   0
  -9  10   0   45.37   13.64   0
  -9 -10   0   25.79   14.85   0
 -10  10   0    5.03   14.57   0
 -10 -10   0   12.84   12.70   0
  10  10   0   44.00   12.56   0
 -10  10   0    1.82   12.67   0
 -11  10   0  -10.10   13.55   0
  11  10   0   -1.88   15.81   0
 -11 -10   0    7.94   15.69   0
 -11  10   0   24.08   18.07   0
 -12 -10   0   -8.23   16.54   0
 -12  10   0   34.80   13.25   0
 -12  10   0   -9.51   15.54   0
  12  10   0    0.26   13.27   0
 -13 -10   0   23.84   17.80   0
 -13  10   0  -23.29   15.14   0
  13  10   0   11.94   14.18   0
 -13  10   0    2.92   14.19   0
 -14  10   0   19.91   18.27   0
 -14 -10   0    7.41   14.98   0
  14  10   0   19.79   14.83   0
 -14  10   0  -14.37   16.62   0
   1 -11   0   67.97   13.18   0
  -1 -11   0   34.38   13.30   0
   1  11   0   54.77   15.18   0
  -1  11   0   37.32   12.93   0
  -2  11   0  649.13   15.77   0
   2  11   0  648.10   18.42   0
   2 -11   0  650.03   17.16   0
  -2 -11   0  598.11   17.77   0
  -3 -11   0   29.34   15.15   0
  -3  11   0  425.87   14.59   0
   3 -11   0  460.53   17.25   0
   3  11   0  403.67   14.27   0
  -4 -11   0  115.43   13.37   0
  -4  11   0  146.06   12.56   0
   4  11   0  136.69   12.78   0
  -5 -11   0   18.62   11.66   0
   5  11   0   35.53   11.51   0
  -5  11   0   18.93   11.64   0
   6  11   0   46.92   11.87   0
  -6 -11   0   15.73   14.62   0
  -6  11   0   47.99   13.12   0
  -7  11   0   76.18   13.11   0
   7  11   0   61.97   11.58   0
  -7 -11   0   31.52   12.06   0
  -8  11   0    8.07   16.33   0
  -8 -11   0  -10.34   11.26   0
   8  11   0   21.47   13.89   0
   9  11   0   20.35   15.35   0
  -9  11   0   20.47   16.81   0
  -9 -11   0   16.00   12.30   0
 -10  11   0   -6.87   13.34   0
 -10 -11   0   -5.02   15.85   0
  10  11   0   35.45   15.36   0
 -10  11   0   30.34   13.56   0
  11  11   0   -6.06   16.17   0
 -11  11   0   15.05   14.12   0
 -11 -11   0   12.16   12.71   0
 -11  11   0   -7.39   16.18   0
  12  11   0   -9.07   13.50   0
 -12  11   0   12.19   13.47   0
 -12 -11   0   10.45   16.63   0
 -12  11   0    4.46   15.40   0
 -13  11   0   -2.96   14.21   0
  13  11   0    1.50   14.28   0
 -13  11   0  -14.20   15.40   0
 -13 -11   0   26.07   18.04   0
 -14  11   0  -16.90   17.06   0
 -14  11   0    4.06   15.74   0
 -14 -11   0   40.12   19.03   0
  14  11   0   12.15   15.41   0
   0 -12   0  805.24   20.31   0
   0  12   0  867.62   16.83   0
  -1 -12   0  630.68   19.35   0
  -1  12   0  734.56   18.57   0
   1 -12   0  639.37   16.85   0
   1  12   0  653.69   18.00   0
  -2  12   0  155.05   15.59   0
  -2 -12   0  118.05   13.61   0
   2  12   0  151.48   13.09   0
   2 -12   0  158.55   13.30   0
   3  12   0  440.77   16.80   0
   3 -12   0  403.18   14.57   0
  -3  12   0  400.62   14.10   0
  -3 -12   0  369.15   17.69   0
  -4  12   0   95.78   11.98   0
   4  12   0   74.96   14.39   0
  -4 -12   0   12.28   11.84   0
  -5 -12   0  225.36   14.38   0
  -5  12   0  396.14   13.89   0
   5  12   0  388.08   13.84   0
   6  12   0   41.58   11.43   0
  -6 -12   0   23.45   11.86   0
  -6  12   0   60.83   12.70   0
   7  12   0   35.10   11.79   0
  -7 -12   0    8.88   13.96   0
  -7  12   0   18.86   12.73   0
  -8 -12   0   24.94   12.24   0
   8  12   0    8.88   14.58   0
  -8  12   0   15.53   13.04   0
   9  12   0   -6.49   12.26   0
  -9  12   0   12.95   13.45   0
  -9 -12   0   -3.17   15.04   0
 -10  12   0    8.60   12.43   0
  10  12   0   23.63   15.04   0
 -10  12   0   18.21   13.92   0
 -10 -12   0   -9.81   12.98   0
 -11 -12   0    6.48   13.94   0
  11  12   0   -1.87   16.11   0
 -11  12   0   24.89   13.57   0
 -11  12   0   34.54   14.81   0
 -12 -12   0   11.48   17.38   0
  12  12   0   -9.25   14.04   0
 -12  12   0  -35.68   16.49   0
 -12  12   0  -17.29   14.29   0
 -13 -12   0    1.52   19.11   0
  13  12   0   -8.39   18.10   0
 -13  12   0   -1.94   14.50   0
 -13  12   0    4.70   16.24   0
  14  12   0    7.62   19.81   0
 -14 -12   0    4.49   20.12   0
 -14  12   0    2.17   17.62   0
 -14  12   0   30.25   15.77   0
  -1  13   0    8.70   11.69   0
   1  13   0    3.68   11.88   0
  -1 -13   0    2.81   12.52   0
   1 -13   0   -4.97   12.58   0
   2 -13   0  232.82   14.12   0
  -2 -13   0  190.41   14.21   0
  -2  13   0  230.37   15.91   0
   2  13   0  242.40   15.49   0
  -3  13   0  133.64   12.39   0
   3 -13   0  125.42   12.15   0
  -3 -13   0   91.66   12.69   0
   3  13   0  142.07   15.00   0
  -4 -13   0   -1.76   14.07   0
  -4  13   0    7.20   11.88   0
   4  13   0   -3.84   11.28   0
  -5 -13   0   23.42   12.10   0
   5  13   0   60.32   11.59   0
  -5  13   0   19.59   15.25   0
  -6 -13   0    1.92   13.93   0
  -6  13   0   10.34   14.84   0
   6  13   0   13.02   10.85   0
   7  13   0   34.63   11.70   0
  -7  13   0   56.50   13.02   0
  -7 -13   0   22.62   11.78   0
  -8 -13   0  -12.04   12.70   0
  -8  13   0   44.90   15.81   0
   8  13   0   -2.91   11.98   0
  -9  13   0   -0.49   13.93   0
  -9 -13   0   10.34   12.57   0
   9  13   0    3.27   12.41   0
  10  13   0   20.82   15.54   0
 -10 -13   0    4.65   16.04   0
 -10  13   0   10.96   17.70   0
 -11 -13   0   26.26   16.95   0
  11  13   0   -5.40   15.95   0
 -11  13   0   -7.01   14.97   0
 -11  13   0   18.85   13.59   0
  12  13   0   23.25   17.33   0
 -12  13   0   22.79   13.55   0
 -12 -13   0    9.04   17.76   0
 -12  13   0   17.50   15.45   0
  13  13   0   -3.28   14.54   0
 -13 -13   0   -4.41   18.82   0
 -13  13   0   -2.52   16.73   0
 -13  13   0   -3.39   14.49   0
 -14  13   0   19.17   17.27   0
  14  13   0   15.86   16.31   0
 -14 -13   0   -4.17   20.12   0
 -14  13   0   35.71   19.36   0
   0 -14   0  545.80   18.39   0
   0  14   0  639.80   12.80   0
   1  14   0  143.71   11.87   0
   1 -14   0  141.99   13.02   0
  -1 -14   0   85.72   13.35   0
  -1  14   0  130.49   15.11   0
   2  14   0  268.25   14.99   0
  -2  14   0  267.71   13.28   0
   2 -14   0  242.78   13.50   0
  -2 -14   0  184.56   14.17   0
   3 -14   0   27.77   12.28   0
   3  14   0   13.18   14.04   0
  -3 -14   0   19.90   11.97   0
  -3  14   0   29.26   11.82   0
   4  14   0   64.31   11.62   0
  -4 -14   0   41.65   12.43   0
  -4  14   0   54.38   14.82   0
  -5  14   0  134.72   13.01   0
   5  14   0  109.59   14.45   0
  -5 -14   0   47.55    9.04   0
   6  14   0  -14.83   10.82   0
  -6  14   0   21.57   12.62   0
  -6 -14   0   14.48   10.95   0
  -7 -14   0   17.86   14.21   0
  -7  14   0   -4.84   15.55   0
   7  14   0   13.50   11.54   0
  -8 -14   0   32.86   14.72   0
  -8  14   0   53.35   13.45   0
   8  14   0   21.29   14.91   0
   9  14   0   10.65   15.83   0
  -9 -14   0   -6.16   13.10   0
  -9  14   0   -1.94   17.09   0
 -10  14   0   -6.91   13.98   0
 -10 -14   0    8.74   15.47   0
  10  14   0   -7.58   12.75   0
 -11  14   0    8.64   14.64   0
 -11 -14   0    5.07   16.52   0
 -11  14   0  -26.42   17.09   0
  11  14   0   -0.10   13.48   0
 -12  14   0   34.67   13.61   0
  12  14   0    8.70   13.99   0
 -12 -14   0   15.28   17.36   0
 -12  14   0   42.15   15.26   0
 -13  14   0   -6.23   15.06   0
 -13 -14   0    7.96   15.03   0
  13  14   0   14.99   18.30   0
 -13  14   0   17.83   17.05   0
  -1  15   0   16.46   11.21   0
  -1 -15   0   -0.63   11.70   0
   1  15   0    4.03   10.96   0
   1 -15   0   15.53   11.82   0
  -2 -15   0   92.31   12.83   0
  -2  15   0  135.12   12.44   0
   2  15   0  124.18   13.95   0
   2 -15   0  146.17   13.20   0
   3  15   0    9.11   11.29   0
  -3 -15   0    9.90   11.92   0
  -3  15   0   17.06   11.84   0
   3 -15   0   21.87   12.36   0
  -4 -15   0    7.85   11.59   0
   4  15   0   18.64   11.44   0
  -4  15   0   17.27   12.35   0
  -5  15   0   37.10   12.35   0
  -5 -15   0    3.54    7.78   0
   5  15   0   25.06   13.03   0
   6  15   0    8.56   14.36   0
  -6 -15   0   29.51   11.98   0
  -6  15   0   17.42   12.09   0
   7  15   0   15.67   14.73   0
  -7  15   0   21.51   12.66   0
  -7 -15   0    8.12   15.21   0
   8  15   0   11.52   14.98   0
  -8 -15   0   -3.61   16.05   0
  -8  15   0  -22.37   13.17   0
  -9 -15   0    3.90   16.10   0
   9  15   0   -3.04   15.87   0
  -9  15   0    8.81   13.41   0
  10  15   0   18.50   12.93   0
 -10 -15   0    5.68   16.07   0
 -10  15   0   12.70   14.39   0
  11  15   0   20.30   16.95   0
 -11  15   0    7.97   15.38   0
 -11  15   0  -13.79   13.62   0
 -11 -15   0   28.99   16.54   0
 -12 -15   0  -12.61   18.03   0
  12  15   0    1.51   18.02   0
 -12  15   0   28.09   14.03   0
 -12  15   0   28.12   16.25   0
  13  15   0   24.28   15.96   0
 -13  15   0   -9.99   18.76   0
 -13  15   0    3.64   17.18   0
 -13 -15   0    4.99   15.77   0
   0 -16   0   14.00   12.19   0
   0  16   0   15.09   13.74   0
  -1  16   0   19.43   11.28   0
   1  16   0   29.62   11.32   0
   1 -16   0   -0.89   12.47   0
  -1 -16   0   14.47   14.85   0
  -2  16   0    4.21   12.38   0
  -2 -16   0   18.48   12.21   0
   2  16   0   10.66   13.87   0
   2 -16   0   25.19   12.57   0
  -3 -16   0   19.17   15.09   0
  -3  16   0   17.25   12.15   0
   3 -16   0    1.31   15.52   0
   3  16   0   -0.13   11.30   0
  -4  16   0   -7.64   12.11   0
  -4 -16   0   17.84   15.22   0
   4  16   0   17.69   10.65   0
  -5 -16   0   22.39   11.36   0
   5  16   0  -12.04   13.33   0
  -5  16   0   10.07   11.54   0
   6  16   0    3.05   14.40   0
  -6  16   0    9.13   11.86   0
  -6 -16   0   22.13   11.77   0
  -7 -16   0   12.72   14.50   0
   7  16   0   -3.97   12.16   0
  -7  16   0   40.86   12.60   0
   8  16   0   22.22   12.52   0
  -8  16   0   45.65   13.00   0
  -8 -16   0   11.16   13.21   0
   9  16   0  -32.26   12.92   0
  -9 -16   0   10.59   15.76   0
  -9  16   0   -3.19   13.51   0
  10  16   0    3.69   16.10   0
 -10  16   0    2.70   14.74   0
 -10 -16   0    3.11   16.84   0
  11  16   0   13.21   14.56   0
 -11 -16   0  -12.90   14.54   0
 -11  16   0   13.22   15.58   0
 -12 -16   0   -9.29   18.26   0
 -12  16   0   -4.70   16.57   0
  12  16   0   -7.46   15.18   0
 -12  16   0    6.30   14.57   0
 -13  16   0   23.26   17.32   0
 -13 -16   0   -7.10   16.20   0
 -13  16   0  -11.77   15.79   0
  13  16   0   -0.33   19.94   0
  -1 -17   0   20.25   12.41   0
   1 -17   0   -9.11   12.43   0
  -1  17   0  -11.23   11.39   0
   1  17   0    5.38   11.44   0
  -2  17   0   53.42   12.54   0
  -2 -17   0   44.94   15.39   0
   2  17   0   41.46   11.67   0
   2 -17   0   40.83   13.10   0
  -3  17   0   28.77   12.23   0
  -3 -17   0   18.63   15.03   0
   3  17   0   22.21   14.07   0
   3 -17   0   23.30   12.68   0
  -4  17   0   34.15   12.05   0
   4  17   0   37.97   14.21   0
  -4 -17   0   29.24   15.67   0
  -5 -17   0   33.65   15.16   0
  -5  17   0   72.95   12.16   0
   5  17   0   49.64   14.36   0
   6  17   0    7.48   11.51   0
  -6 -17   0    8.88   14.82   0
  -6  17   0    6.18   15.69   0
  -7 -17   0   46.94   16.17   0
  -7  17   0   67.32   13.29   0
   7  17   0   10.63   12.84   0
  -8  17   0   41.36   13.23   0
   8  17   0   17.33   12.85   0
  -8 -17   0  -14.87   16.52   0
  -9 -17   0    5.19   16.86   0
  -9  17   0   38.76   14.11   0
   9  17   0  -16.36   13.27   0
 -10 -17   0    7.81   16.84   0
 -10  17   0   19.94   15.30   0
  10  17   0   16.82   16.53   0
 -11 -17   0    0.57   14.84   0
  11  17   0   -3.41   17.91   0
 -11  17   0   -3.57   16.26   0
 -12 -17   0  -10.04   15.00   0
 -12  17   0   21.49   16.42   0
 -12  17   0    2.75   14.95   0
  12  17   0   14.63   18.65   0
   0  18   0   13.15   14.57   0
   0 -18   0    3.11   13.02   0
   1  18   0   53.87   12.00   0
   1 -18   0   43.57   15.90   0
  -1 -18   0   30.08   13.59   0
  -1  18   0   55.98   12.44   0
   2  18   0   77.29   12.00   0
   2 -18   0   49.91   12.87   0
  -2  18   0   50.81   13.25   0
  -2 -18   0   26.75   13.26   0
   3 -18   0   16.43   12.47   0
  -3  18   0   10.84   14.69   0
   3  18   0   15.41   14.30   0
  -3 -18   0   41.04   15.60   0
  -4  18   0   81.65   15.27   0
  -4 -18   0   45.41   13.10   0
   4  18   0   60.90   12.12   0
   5  18   0   24.67   11.40   0
  -5 -18   0   19.85   12.72   0
  -5  18   0   10.63   12.52   0
  -6 -18   0   16.54   11.91   0
   6  18   0   13.26   14.75   0
  -6  18   0   12.42   15.47   0
  -7  18   0    9.29   13.02   0
  -7 -18   0    7.90   12.47   0
   7  18   0   -3.32   12.90   0
  -8 -18   0    7.13   16.59   0
  -8  18   0  -13.12   14.08   0
   8  18   0    9.99   12.89   0
  -9  18   0    7.84   14.41   0
   9  18   0   24.51   16.13   0
  -9 -18   0    9.25   13.27   0
 -10 -18   0   32.78   20.30   0
 -10  18   0   19.22   15.11   0
  10  18   0   11.82   14.30   0
 -11 -18   0   27.39   15.12   0
  11  18   0    4.91   18.13   0
 -11  18   0    7.38   15.87   0
  12  18   0   28.05   18.87   0
 -12  18   0    2.59   15.28   0
 -12  18   0  -18.70   17.41   0
 -12 -18   0    7.30   16.21   0
   1  19   0   13.82   12.14   0
  -1  19   0   18.19   11.65   0
  -1 -19   0   -9.18   15.62   0
   1 -19   0   -3.85   12.68   0
   2  19   0  -23.10   11.78   0
  -2 -19   0   -1.11   12.60   0
  -2  19   0    8.06   14.31   0
   2 -19   0    8.62   12.77   0
   3 -19   0   19.12   12.85   0
  -3 -19   0   -3.20   13.26   0
   3  19   0   19.90   14.57   0
  -3  19   0   16.52   12.16   0
  -4 -19   0    6.87   13.21   0
   4  19   0   35.42   11.94   0
  -4  19   0   35.87   12.92   0
  -5 -19   0    3.34   12.68   0
  -5  19   0   51.50   12.74   0
   5  19   0    8.62   13.91   0
   6  19   0  -14.46   15.32   0
  -6 -19   0   33.80   15.41   0
  -6  19   0   21.67   12.79   0
  -7 -19   0   -3.72   15.70   0
   7  19   0   -1.72   12.72   0
  -7  19   0   28.82   13.37   0
   8  19   0   12.73   13.00   0
  -8  19   0   21.72   13.96   0
  -8 -19   0   26.13   14.26   0
   9  19   0   23.56   16.58   0
  -9  19   0    8.01   14.57   0
  -9 -19   0    8.42   13.89   0
 -10 -19   0   -1.18   10.63   0
  10  19   0    3.66   14.51   0
 -10  19   0    8.72   15.33   0
 -11  19   0   19.44   15.88   0
 -11 -19   0  -19.24   18.64   0
  11  19   0   15.11   18.70   0
 -12  19   0   31.53   15.60   0
  12  19   0    1.53   19.31   0
 -12 -19   0   11.99   23.29   0
 -12  19   0   67.34   22.08   0
   0 -20   0   31.53   15.85   0
   0  20   0   11.97    8.49   0
   0  20   0   38.63   11.77   0
   1  20   0  125.98   12.65   0
   1 -20   0   77.96   13.66   0
  -1 -20   0   50.01   13.94   0
  -1  20   0   33.36   14.81   0
   2 -20   0   59.33   13.91   0
   2  20   0  109.19   12.39   0
  -2 -20   0   44.83   13.75   0
  -2  20   0  126.51   12.46   0
  -3  20   0   90.72   13.51   0
  -3 -20   0   41.26   13.26   0
   3  20   0   65.27   11.81   0
   3 -20   0   35.69   14.07   0
  -4  20   0   31.26   13.41   0
  -4 -20   0   16.15   12.66   0
   4  20   0   48.94   12.47   0
  -5  20   0   46.31   13.03   0
   5  20   0   26.23   12.78   0
  -5 -20   0   -2.44   13.80   0
  -6  20   0   39.35   13.54   0
  -6 -20   0   -2.54   14.28   0
   6  20   0   29.57   12.70   0
   7  20   0   -2.33   13.36   0
  -7 -20   0   12.78   13.49   0
  -7  20   0   20.92   13.38   0
  -8 -20   0   18.93   16.31   0
   8  20   0   16.55   13.02   0
  -8  20   0   -0.37   14.26   0
  -9 -20   0  -32.01   14.90   0
  -9  20   0   24.22   14.08   0
   9  20   0  -11.10   17.35   0
 -10 -20   0    4.21   18.23   0
  10  20   0   -6.62   14.28   0
 -10  20   0  -15.28   16.11   0
  11  20   0    2.61   18.41   0
 -11  20   0   -4.27   16.72   0
 -11 -20   0    2.18   19.11   0
  -1  21   0   51.93   15.65   0
   1  21   0   33.29   11.66   0
   1 -21   0   -3.67   13.45   0
  -1 -21   0   10.92   13.59   0
  -2  21   0   30.41   12.77   0
   2  21   0    4.96   12.12   0
  -2 -21   0   16.44   12.59   0
   2 -21   0   -4.84   14.05   0
   3  21   0   12.81   11.86   0
   3 -21   0   -8.27   16.02   0
  -3 -21   0  -11.64   12.39   0
  -3  21   0   27.95   12.60   0
  -4 -21   0   25.79   13.67   0
   4  21   0   25.57   12.82   0
  -4  21   0   26.38   13.14   0
   5  21   0    7.33   12.96   0
  -5  21   0   26.13   13.67   0
  -5 -21   0   44.11   17.20   0
   6  21   0   14.92   13.30   0
  -6  21   0  -11.80   13.82   0
  -6 -21   0   16.64   14.32   0
  -7  21   0   -5.68   13.84   0
   7  21   0   31.09   15.68   0
  -7 -21   0   22.00   17.61   0
   8  21   0  -16.74   16.41   0
  -8  21   0   13.91   14.24   0
  -8 -21   0    3.45   13.95   0
   9  21   0   21.10   14.27   0
  -9 -21   0   36.27   17.61   0
  -9  21   0    4.04   15.81   0
  10  21   0    8.64   15.04   0
 -10 -21   0   10.78   15.27   0
 -10  21   0   42.04   19.30   0
 -11  21   0   36.15   17.37   0
 -11 -21   0   24.89   15.77   0
  11  21   0   -7.19   19.76   0
   0 -22   0    4.60   16.64   0
   0  22   0   22.62   12.78   0
  -1  22   0    9.13    9.03   0
  -1 -22   0    9.67   13.03   0
   1 -22   0    6.44   14.14   0
   1  22   0    2.71   15.21   0
   2 -22   0   40.17   13.84   0
   2  22   0   41.16   12.42   0
  -2 -22   0   26.09   13.24   0
  -2  22   0   27.95   13.07   0
   3  22   0   22.27   12.93   0
  -3  22   0   50.54   13.14   0
  -3 -22   0   21.12   17.06   0
   3 -22   0   41.18   13.41   0
  -4  22   0   54.89   13.47   0
   4  22   0   18.97   13.08   0
  -4 -22   0   -4.19   14.27   0
  -5 -22   0  -11.75   16.49   0
  -5  22   0    9.04   16.88   0
   5  22   0   22.62   14.99   0
  -6  22   0   49.40   13.91   0
  -6 -22   0   30.49   17.61   0
   6  22   0   13.29   16.51   0
   7  22   0    5.49   13.43   0
  -7 -22   0   18.14   18.23   0
  -7  22   0   47.86   13.88   0
   8  22   0   -2.20   14.24   0
  -8  22   0   16.06   15.26   0
  -8 -22   0   -5.53   15.47   0
   9  22   0    8.41   14.99   0
  -9  22   0   39.03   15.44   0
  -9 -22   0  -23.51   15.67   0
 -10 -22   0   11.41   19.24   0
  10  22   0    2.70   18.94   0
 -10  22   0   24.23   16.52   0
  -1  23   0  -14.70   12.47   0
  -1 -23   0  -30.49   16.37   0
   1 -23   0    6.89   16.54   0
   1  23   0    6.70   15.18   0
  -2 -23   0   -8.75   13.26   0
   2 -23   0   25.14   16.54   0
  -2  23   0   -6.04    9.09   0
   2  23   0   -1.89   14.93   0
   3  23   0   -7.27   12.07   0
  -3 -23   0   22.28   14.07   0
  -3  23   0   -9.25   12.62   0
   3 -23   0   -0.90   16.95   0
  -4  23   0    6.64   12.96   0
   4  23   0   -5.39   12.76   0
  -4 -23   0  -25.59   17.28   0
  -5 -23   0   24.62   18.08   0
   5  23   0    3.11   16.74   0
  -5  23   0   23.55   13.97   0
  -6 -23   0    7.60   17.63   0
  -6  23   0    4.71   17.11   0
   6  23   0   17.40   13.12   0
  -7 -23   0  -12.40   14.96   0
  -7  23   0    5.76   17.67   0
   7  23   0   13.51   13.99   0
  -8 -23   0  -10.66   20.63   0
  -8  23   0    4.89   15.31   0
   8  23   0   19.56   18.46   0
  -9  23   0    6.81   15.60   0
  -9 -23   0   58.36   21.44   0
   9  23   0   14.08   18.47   0
   0  24   0    3.93   13.26   0
   0 -24   0   -9.33   17.47   0
   1  24   0    3.97   12.14   0
  -1 -24   0   45.40   13.63   0
  -1  24   0   -0.55   18.92   0
   1 -24   0   10.74   14.13   0
  -2 -24   0   14.14   13.61   0
   2 -24   0   23.54   14.16   0
  -2  24   0   36.73   16.27   0
   2  24   0    3.84   12.78   0
  -3  24   0   43.60   13.70   0
   3  24   0    3.64   12.82   0
  -3 -24   0   -8.65   17.12   0
   3 -24   0  -25.01   14.41   0
  -4 -24   0   -4.11   14.73   0
  -4  24   0   32.77   16.58   0
   4  24   0   36.38   15.94   0
  -5 -24   0   10.91   14.83   0
  -5  24   0   25.22   14.24   0
   5  24   0   23.18   13.95   0
  -6 -24   0   42.36   18.69   0
  -6  24   0   24.11   14.69   0
   6  24   0  -13.12   13.64   0
  -7  24   0   -2.10   15.37   0
   7  24   0   33.71   18.04   0
  -7 -24   0  -10.42   16.34   0
  -8 -24   0   28.27   20.34   0
  -8  24   0    9.76   15.72   0
   8  24   0   14.35   14.64   0
  -9  24   0   24.58   16.44   0
   9  24   0   11.50   15.61   0
  -9 -24   0   20.68   20.49   0
  -1  25   0   -5.63   16.27   0
   1 -25   0    3.37   14.10   0
  -1 -25   0   14.28   13.91   0
   1  25   0   21.69   12.68   0
   2 -25   0    4.24   14.53   0
  -2  25   0    4.09    9.77   0
  -2 -25   0   10.71   17.36   0
   2  25   0   22.00   13.44   0
  -3  25   0   19.21   14.00   0
  -3 -25   0   -1.31   14.13   0
   3  25   0   -0.72   13.55   0
   3 -25   0   36.15   18.12   0
  -4  25   0   23.59   13.72   0
   4  25   0   18.19   14.06   0
  -4 -25   0   -4.20   15.37   0
  -5 -25   0   12.63   15.22   0
   5  25   0   -5.06   13.96   0
  -5  25   0   58.12   14.26   0
  -6  25   0   26.08   15.40   0
  -6 -25   0  -11.21   18.51   0
   6  25   0    0.94   14.14   0
   7  25   0   13.55   18.54   0
  -7 -25   0   27.99   15.89   0
  -7  25   0    1.56   15.39   0
   8  25   0    2.86   18.92   0
  -8  25   0   21.15   15.87   0
  -8 -25   0   -1.12   16.97   0
   0 -26   0    3.01   17.87   0
   0  26   0   35.29   13.58   0
  -1  26   0  -18.06   14.44   0
   1 -26   0   28.19   15.05   0
  -1 -26   0  -18.08   14.43   0
   1  26   0    1.61   13.30   0
   2 -26   0   18.55   18.89   0
  -2  26   0   -1.41   14.20   0
   2  26   0   -2.37   16.02   0
  -2 -26   0    8.40   14.35   0
   3  26   0    3.81   13.93   0
   3 -26   0   13.82   15.26   0
  -3 -26   0   33.09   18.12   0
  -3  26   0  -18.11   14.24   0
  -4  26   0   14.50   14.33   0
  -4 -26   0   12.89   18.88   0
   4  26   0    2.55   14.04   0
  -5  26   0   30.42   14.66   0
   5  26   0    8.08   14.04   0
  -5 -26   0   21.14   16.47   0
   6  26   0  -19.57   15.55   0
  -6  26   0  -40.46   19.19   0
  -6 -26   0  -10.92   16.92   0
  -7 -26   0   -8.56   16.95   0
   7  26   0    4.42   18.45   0
  -7  26   0   31.66   19.98   0
   1 -27   0   -9.42   15.33   0
  -1  27   0  -14.70   14.21   0
   1  27   0   13.17   13.69   0
  -1 -27   0   30.46   18.62   0
  -2 -27   0   -1.71   15.38   0
  -2  27   0   14.49   17.37   0
   2  27   0   23.14   13.90   0
   2 -27   0   16.58   15.36   0
   3  27   0   25.01   14.23   0
  -3  27   0   -4.63   17.83   0
  -3 -27   0  -13.37   15.75   0
   3 -27   0  -21.09   16.21   0
  -4 -27   0  -12.18   15.32   0
  -4  27   0   15.99   14.65   0
   4  27   0  -14.32   17.13   0
  -5 -27   0   17.19   20.07   0
   5  27   0   30.24   18.09   0
  -5  27   0   49.81   18.45   0
  -6  27   0  -26.90   15.32   0
   6  27   0  -12.42   19.62   0
  -6 -27   0    3.35   17.13   0
   0  28   0   23.84   14.64   0
   0 -28   0   30.61   15.96   0
   1 -28   0   -2.73   15.73   0
   1  28   0    2.23   14.52   0
  -1 -28   0   15.90   19.33   0
  -1  28   0   11.55   14.29   0
   2  28   0   -4.05   14.52   0
   2 -28   0   16.18   15.99   0
  -2 -28   0   -6.76   19.85   0
  -2  28   0   15.55   14.41   0
   3  28   0   15.51   18.30   0
  -3  28   0  -27.03   18.32   0
  -3 -28   0    1.67   19.57   0
  -4  28   0   26.99   19.60   0
  -4 -28   0    4.60   16.16   0
   4  28   0    1.00   15.13   0
   5  28   0  -16.76   16.21   0
  -5 -28   0   20.61   17.29   0
  -5  28   0   12.20   15.83   0
   1 -29   0    0.07   16.21   0
  -1  29   0    9.22   14.90   0
   1  29   0   12.67   14.30   0
  -1 -29   0    2.12   16.46   0
  -2  29   0   20.42   15.48   0
   2  29   0    4.32   15.59   0
  -2 -29   0    6.24   16.81   0
   2 -29   0  -10.73   16.44   0
  -3 -29   0    7.31   16.46   0
   3  29   0   18.07   15.27   0
  -3  29   0   10.46   18.91   0
 -15   1   1   20.16   14.60   0
 -15  -1   1   12.06   19.08   0
 -14   1   1   42.98   13.96   0
 -14  -1   1   17.33   17.35   0
 -13   1   1   -1.85   13.43   0
 -13  -1   1   31.21   13.69   0
 -12  -1   1   47.77   13.06   0
 -12   1   1   12.06   13.05   0
 -11  -1   1   33.58   15.51   0
 -11   1   1   41.12   12.81   0
 -10   1   1   -9.65   11.90   0
 -10  -1   1   28.04   11.98   0
  -9   1   1   63.81   12.14   0
   9   1  -1   69.81   12.29   0
  -9  -1   1   59.33   14.85   0
  -8   1   1   15.11   11.08   0
  -8  -1   1   -3.89   13.83   0
   8   1  -1   14.80   14.03   0
  -7   1   1  131.62   12.34   0
   7   1  -1  128.64   15.11   0
  -7  -1   1  124.00   15.43   0
  -6  -1   1  190.46   13.82   0
   6   1  -1  177.15   13.47   0
  -6   1   1  166.25   13.49   0
  -5  -1   1   32.20   12.96   0
   5  -1  -1   44.49   12.96   0
  -5   1   1   69.10   16.06   0
   5   1  -1   20.74   12.81   0
   4  -1  -1  182.31   14.94   0
  -4   1   1  194.56   14.79   0
  -4  -1   1  162.64   17.49   0
   4   1  -1  169.02   17.57   0
   3   1  -1  142.86   15.30   0
   3  -1  -1  128.58   16.02   0
  -3  -1   1  115.79   15.90   0
  -3   1   1  129.74   16.24   0
   2   1  -1 2269.41   34.37   0
   2  -1  -1 2307.12   33.36   0
  -2   1   1 2260.12   33.40   0
  -2  -1   1 2232.85   32.07   0
  -1  -1   1  184.34   23.19   0
   1  -1  -1  179.50   29.19   0
   1   1  -1  198.49   22.63   0
  -1   1   1  172.90   24.65   0
   0   1   1 2150.09   60.22   0
   0  -1   1 2130.68   44.86   0
   0  -1  -1 2153.25   58.15   0
   0   1  -1 2203.22   47.66   0
  -1   1  -1  800.93   36.92   0
   1  -1   1  880.58   38.40   0
  -2   1  -1  325.24   26.98   0
  -2  -1  -1  548.98   34.98   0
  -3  -1  -1  883.90   28.35   0
  -4  -1  -1   77.09   17.31   0
  -4   1  -1   78.22   16.55   0
  -5  -1  -1 2252.20   28.89   0
  -5   1  -1 2154.83   26.01   0
  -6  -1  -1 2741.02   29.20   0
  -6   1  -1 2250.42   25.24   0
  -7  -1  -1  133.53   14.72   0
  -7   1  -1  100.82   12.19   0
  -8   1  -1  293.28   13.82   0
  -8  -1  -1  281.63   16.14   0
  -9   1  -1   15.42   11.44   0
  -9  -1  -1   18.78   14.20   0
 -10  -1  -1   32.08   14.90   0
 -10   1  -1   32.10   12.17   0
 -11  -1  -1   86.43   15.74   0
 -11   1  -1   75.03   12.88   0
 -12  -1  -1  -15.05   12.28   0
 -12   1  -1   10.19   15.73   0
 -13   1  -1    9.85   13.64   0
 -13  -1  -1   -4.34   13.36   0
 -14   1  -1   14.39   14.30   0
 -14  -1  -1   -1.90   17.50   0
 -15   1  -1   14.11   19.01   0
 -15  -1  -1   -0.95   18.28   0
 -15  -2   1    2.93   15.37   0
 -15   2   1    0.63   15.01   0
 -14  -2   1  -18.98   14.11   0
 -13   2   1   10.41   13.33   0
 -13  -2   1   10.37   16.79   0
 -12  -2   1    5.95   12.63   0
 -12   2   1   -5.38   12.65   0
 -11  -2   1   -9.13   14.71   0
 -11   2   1   31.28   12.07   0
  10   2  -1    2.55   11.68   0
 -10  -2   1   22.57   11.49   0
 -10   2   1    7.30   11.62   0
  -9   2   1   48.83   14.97   0
  -9  -2   1   51.85   12.37   0
   9   2  -1   49.34   12.41   0
   8   2  -1  181.06   12.38   0
  -8   2   1  163.48   12.37   0
  -8  -2   1  151.80   15.19   0
  -7   2   1   86.96   12.32   0
  -7  -2   1   45.19   12.09   0
   7   2  -1  109.91   14.54   0
   6   2  -1  276.87   14.26   0
  -6  -2   1  247.21   14.35   0
  -6   2   1  233.11   13.93   0
   5   2  -1   44.50   12.53   0
  -5   2   1   24.90   12.75   0
  -5  -2   1   28.75   12.68   0
   4   2  -1  105.40   13.59   0
  -4  -2   1   81.50   16.49   0
  -4   2   1   92.92   13.73   0
   3   2  -1  386.07   17.07   0
  -3  -2   1  359.97   17.03   0
  -3   2   1  358.15   17.64   0
  -2   2   1  114.37   17.89   0
  -2  -2   1   98.02   17.25   0
   2   2  -1  121.15   17.10   0
   1   2  -1   24.55   19.21   0
  -1   2   1   33.73   24.75   0
  -1  -2   1   14.95   19.63   0
   0  -2   1 1493.84   38.25   0
   0   2  -1 1486.30   34.22   0
   1  -2   1  627.84   31.62   0
  -1   2  -1  602.82   30.91   0
  -2   2  -1  280.55   21.62   0
   2   2   1  503.32   33.25   0
  -2  -2  -1  511.24   33.02   0
   2  -2   1  341.11   22.94   0
  -3  -2  -1  137.88   20.26   0
  -3   2  -1   77.46   16.70   0
   3   2   1  135.40   20.52   0
   4   2   1 1260.19   26.51   0
  -4  -2  -1 1171.23   26.07   0
  -5  -2  -1  191.93   17.05   0
  -5   2  -1  131.22   13.80   0
   5   2   1  177.28   17.01   0
  -6  -2  -1   55.54   14.58   0
  -6   2  -1   27.92   15.51   0
  -7  -2  -1   10.22   13.95   0
  -7   2  -1   19.01   11.62   0
  -8   2  -1    9.08   12.39   0
  -8  -2  -1   17.59   14.16   0
  -9  -2  -1   19.01   11.08   0
  -9   2  -1   21.11   13.55   0
 -10   2  -1   -2.91   14.28   0
 -10  -2  -1   20.85   14.24   0
 -11   2  -1   25.72   15.51   0
 -11  -2  -1   44.85   14.89   0
 -12  -2  -1   23.09   13.17   0
 -12   2  -1    5.12   15.60   0
 -13  -2  -1    4.25   13.94   0
 -13   2  -1   -6.83   17.14   0
 -14   2  -1    9.84   14.56   0
 -14  -2  -1   12.05   14.46   0
 -15  -2  -1   -2.19   18.94   0
 -15   2  -1   20.14   15.31   0
 -15  -3   1   12.19   15.21   0
 -15   3   1  -20.07   15.90   0
 -14  -3   1   27.63   17.86   0
 -13  -3   1  -23.21   13.22   0
 -13   3   1   -4.40   13.25   0
 -12  -3   1   -2.54   13.27   0
 -12   3   1    6.72   13.28   0
 -11  -3   1    2.66   14.38   0
 -11   3   1   17.59   13.01   0
 -10  -3   1   18.40   14.72   0
  10   3  -1   22.32   12.21   0
 -10   3   1   35.88   12.17   0
   9   3  -1   26.91   12.11   0
  -9   3   1    3.61   12.09   0
  -9  -3   1   -4.65   12.13   0
  -8   3   1   -4.08   11.85   0
  -8  -3   1   13.16   14.54   0
   8   3  -1   -1.88   14.51   0
  -7   3   1   74.25   12.19   0
  -7  -3   1   62.43   14.64   0
   7   3  -1   61.16   12.55   0
  -6  -3   1  583.86   16.21   0
   6   3  -1  652.29   16.18   0
  -6   3   1  658.84   18.29   0
  -5   3   1    1.18   12.24   0
   5   3  -1    1.39   12.73   0
  -5  -3   1   -5.90   15.82   0
  -4   3   1   74.17   13.32   0
   4   3  -1   61.86   13.29   0
  -4  -3   1   39.74   13.25   0
  -3  -3   1  120.75   14.66   0
   3   3  -1  152.33   14.37   0
  -3   3   1  123.39   15.25   0
  -2  -3   1  137.91   20.10   0
   2   3  -1  135.82   16.61   0
   1   3  -1 2024.88   31.41   0
  -1  -3   1 2034.84   31.64   0
   0  -3   1   10.51   18.86   0
   0   3  -1   19.36   19.17   0
   0   3   1   15.02   25.71   0
   1   3   1  114.49   28.40   0
  -1  -3  -1  250.39   34.93   0
   1  -3   1  265.17   26.41   0
  -1   3  -1  260.82   21.68   0
  -2  -3  -1  388.92   28.95   0
   2   3   1  407.57   29.25   0
   2  -3   1  420.13   24.29   0
  -2   3  -1  412.31   20.72   0
  -3  -3  -1  424.02   23.73   0
   3   3   1  453.64   23.48   0
  -3   3  -1  360.20   18.42   0
  -4  -3  -1   10.85   16.29   0
   4   3   1   25.51   16.20   0
  -4   3  -1   20.21   13.70   0
  -5  -3  -1 1058.34   21.09   0
   5   3   1 1120.76   23.00   0
   6   3   1  111.14   12.83   0
  -6  -3  -1  124.45   15.92   0
  -6   3  -1  105.05   15.34   0
  -7  -3  -1  203.62   15.11   0
   7   3   1  248.03   15.65   0
  -7   3  -1  222.35   15.68   0
  -8   3  -1   53.72   11.64   0
  -8  -3  -1   47.34   14.95   0
  -9   3  -1   40.93   12.04   0
  -9  -3  -1    7.19   14.13   0
 -10  -3  -1   19.26   14.69   0
 -10   3  -1    6.90   14.80   0
 -11   3  -1   18.31   15.42   0
 -11  -3  -1    6.75   12.26   0
 -12  -3  -1    3.02   15.48   0
 -12   3  -1   12.61   12.86   0
 -13   3  -1   22.64   13.96   0
 -13  -3  -1    3.46   16.34   0
 -14   3  -1    1.06   14.64   0
 -14  -3  -1   35.25   13.88   0
 -15  -3  -1   -7.35   16.21   0
 -15   4   1    4.77   15.82   0
 -15  -4   1   -2.21   18.72   0
 -14   4   1   -9.80   13.81   0
 -14  -4   1    2.96   14.60   0
 -13   4   1   -4.83   13.41   0
 -13  -4   1   -1.02   13.63   0
 -12  -4   1   22.19   15.51   0
 -12   4   1    4.76   13.27   0
 -11  -4   1   -0.83   14.34   0
 -11   4   1   -5.13   12.49   0
  11   4  -1   13.46   11.98   0
 -10   4   1   12.78   12.05   0
 -10  -4   1   38.18   11.96   0
  10   4  -1   19.23   11.78   0
   9   4  -1  126.18   12.70   0
  -9  -4   1   96.63   15.45   0
  -9   4   1  123.80   15.12   0
   8   4  -1  432.54   13.93   0
  -8   4   1  386.94   14.08   0
  -8  -4   1  320.66   16.58   0
   7   4  -1  386.12   14.22   0
  -7   4   1  340.59   13.17   0
  -7  -4   1  333.35   13.88   0
  -6  -4   1 1301.31   19.79   0
  -6   4   1 1438.58   21.62   0
   6   4  -1 1398.01   19.53   0
   5   4  -1  541.28   15.87   0
  -5  -4   1  509.65   16.21   0
  -5   4   1  588.53   15.41   0
   4   4  -1  198.18   13.86   0
  -4  -4   1  194.55   14.08   0
  -4   4   1  209.47   13.80   0
   3   4  -1  534.06   19.20   0
  -3  -4   1  466.70   19.56   0
   2   4  -1  766.75   20.06   0
  -2  -4   1  743.76   23.05   0
   1   4  -1 1278.51   25.18   0
  -1  -4   1 1306.64   25.67   0
  -1   4   1 1362.95   28.82   0
   0  -4   1    5.89   16.62   0
   0   4   1   12.80   18.97   0
   0   4  -1   -3.05   16.98   0
   0  -4  -1   15.02   23.61   0
  -1   4  -1 6953.29   50.98   0
   1   4   1 6217.07   61.99   0
   1  -4   1 6583.58   52.20   0
  -1  -4  -1 6648.97   68.24   0
   2  -4   1    3.97   20.27   0
   2   4   1   22.96   22.09   0
  -2  -4  -1   20.62   22.62   0
  -2   4  -1   15.16   16.24   0
   3   4   1  315.83   22.95   0
  -3  -4  -1  289.14   21.11   0
  -3   4  -1  303.94   16.77   0
  -4   4  -1   11.05   13.86   0
  -4  -4  -1    9.04   16.07   0
   4   4   1   14.18   16.00   0
  -5   4  -1  403.30   19.53   0
   5   4   1  434.45   17.91   0
  -5  -4  -1  346.21   18.01   0
  -6  -4  -1   11.05   13.74   0
   6   4   1    0.29   12.03   0
   7   4   1    6.00   14.09   0
  -7   4  -1    5.43   14.44   0
  -7  -4  -1    1.84   13.60   0
   8   4   1   28.87   14.78   0
  -8  -4  -1   12.93   11.51   0
  -8   4  -1   37.90   11.83   0
  -9  -4  -1    5.83   14.11   0
  -9   4  -1   12.77   13.64   0
 -10  -4  -1   14.25   12.18   0
 -10   4  -1   -6.37   12.14   0
 -11   4  -1    7.19   12.37   0
 -11  -4  -1   16.65   12.23   0
 -12  -4  -1   -5.11   12.45   0
 -12   4  -1   37.20   13.86   0
 -13  -4  -1    5.79   16.37   0
 -13   4  -1   -0.94   13.92   0
 -14  -4  -1   35.22   14.56   0
 -14   4  -1   33.27   18.13   0
 -14   4  -1   11.03   16.28   0
 -15  -4  -1   12.64   15.50   0
 -15   4  -1   25.04   20.67   0
 -15   5   1  -28.31   15.69   0
 -15  -5   1    9.02   15.38   0
 -14  -5   1   34.19   18.04   0
 -13  -5   1    8.73   16.64   0
 -13   5   1    6.39   13.91   0
 -12   5   1    8.23   13.51   0
  12   5  -1    3.37   13.01   0
 -12  -5   1   -1.17   15.53   0
  11   5  -1   -1.94   14.40   0
 -11   5   1    5.05   12.91   0
 -11  -5   1  -10.30   11.78   0
 -10  -5   1   19.22   11.98   0
 -10   5   1   15.26   11.94   0
  10   5  -1   -3.18   12.18   0
  -9  -5   1    3.51   12.58   0
  -9   5   1   20.08   12.33   0
   9   5  -1   11.28   13.14   0
  -8  -5   1   69.22   15.13   0
  -8   5   1   87.29   12.55   0
   8   5  -1  104.60   12.55   0
   7   5  -1   15.09   11.66   0
  -7  -5   1   17.40   14.37   0
  -7   5   1   -4.73   11.05   0
  -6  -5   1  386.87   14.67   0
  -6   5   1  415.20   14.35   0
   6   5  -1  399.04   14.59   0
  -5   5   1   69.12   12.27   0
  -5  -5   1   67.76   13.17   0
   5   5  -1   78.69   12.94   0
  -4  -5   1  316.45   14.51   0
   4   5  -1  353.36   14.55   0
   3   5  -1  158.65   13.82   0
  -3  -5   1  165.86   14.11   0
  -2  -5   1  519.02   17.80   0
   2   5  -1  513.42   17.59   0
  -1  -5   1   20.99   15.31   0
   1   5  -1   20.40   15.03   0
  -1   5   1   39.55   20.61   0
   0   5   1  132.63   22.10   0
   0  -5   1  103.85   19.43   0
   0  -5  -1  140.87   22.37   0
   0   5  -1  151.21   15.74   0
   1   5   1  716.46   26.93   0
  -1  -5  -1  682.10   27.94   0
  -1   5  -1  709.28   21.26   0
   1  -5   1  705.52   24.49   0
   2   5   1  407.09   22.08   0
  -2  -5  -1  162.92   20.43   0
  -2   5  -1  398.74   21.12   0
   2  -5   1  388.50   17.96   0
  -3   5  -1  320.97   16.76   0
   3  -5   1  316.34   16.50   0
  -3  -5  -1  294.90   20.16   0
   3   5   1  325.37   19.58   0
  -4  -5  -1   18.92   14.92   0
   4   5   1   -4.48   15.59   0
  -4   5  -1    8.01   13.26   0
   5   5   1  124.11   15.33   0
  -5  -5  -1  133.55   15.46   0
  -5   5  -1  146.55   17.46   0
   6   5   1  181.05   14.89   0
  -6   5  -1  199.58   17.47   0
  -6  -5  -1  130.58   14.97   0
  -7  -5  -1   42.10   13.93   0
   7   5   1   48.52   11.68   0
  -7   5  -1   58.20   16.65   0
  -8  -5  -1   12.84   14.94   0
   8   5   1   52.92   14.12   0
  -8   5  -1   53.89   11.77   0
  -9   5  -1   11.26   11.57   0
  -9  -5  -1   23.02   11.14   0
   9   5   1   -2.16   14.02   0
 -10  -5  -1    5.96   14.76   0
 -10   5  -1   -7.28   14.85   0
 -11  -5  -1   13.75   15.50   0
 -11   5  -1   26.56   13.00   0
 -12  -5  -1   -8.96   15.51   0
 -12   5  -1  -16.15   15.31   0
 -12   5  -1    0.72   16.88   0
 -13  -5  -1   11.23   13.53   0
 -13   5  -1    9.05   15.78   0
 -13   5  -1    8.38   13.70   0
 -14   5  -1   -2.77   14.50   0
 -14   5  -1    3.06   16.11   0
 -14  -5  -1    6.72   17.49   0
 -15   5  -1  -16.67   21.86   0
 -15  -5  -1   15.93   15.62   0
 -15   5  -1    4.68   15.57   0
 -15  -6   1  -17.17   19.43   0
 -15   6   1   27.50   15.63   0
 -14  -6   1  -22.79   14.98   0
  13   6  -1   11.36   13.62   0
 -13   6   1   23.88   13.50   0
 -13  -6   1   19.06   13.79   0
 -12  -6   1   24.64   16.38   0
  12   6  -1    9.95   13.76   0
 -12   6   1    8.46   12.89   0
 -11   6   1   39.48   12.94   0
 -11  -6   1   31.77   12.62   0
  11   6  -1   42.12   12.98   0
 -10   6   1   38.35   12.42   0
 -10  -6   1   33.25   12.75   0
  10   6  -1   74.99   15.22   0
  -9  -6   1  128.35   13.49   0
  -9   6   1  192.69   13.56   0
   9   6  -1  209.61   15.70   0
  -8  -6   1  509.77   19.40   0
   8   6  -1  858.16   16.62   0
  -8   6   1  841.40   16.60   0
  -7  -6   1  161.74   13.10   0
   7   6  -1  210.45   12.79   0
  -7   6   1  223.12   12.60   0
   6   6  -1  647.66   15.76   0
  -6  -6   1  538.79   15.71   0
  -6   6   1  690.36   17.35   0
  -5  -6   1  731.92   17.44   0
   5   6  -1  847.34   19.04   0
  -4  -6   1   59.66   15.78   0
   4   6  -1   80.34   12.86   0
   3   6  -1 1044.56   19.16   0
  -3  -6   1  978.93   19.14   0
  -2  -6   1  566.96   17.77   0
  -2   6   1  667.88   19.50   0
   2   6  -1  600.63   17.37   0
   1   6  -1 1262.27   21.86   0
  -1  -6   1 1226.16   21.95   0
  -1   6   1 1315.58   24.32   0
   0   6   1   21.61   18.89   0
   0  -6   1    6.15   15.12   0
   0   6  -1   43.33   17.25   0
   0  -6  -1   15.09   18.95   0
   1   6   1   82.28   14.97   0
  -1   6  -1   88.65   15.14   0
   1  -6   1   82.25   15.38   0
  -1  -6  -1   79.19   16.02   0
  -2  -6  -1 1661.62   30.02   0
   2   6   1 1679.39   29.02   0
   2  -6   1 1683.97   24.65   0
  -2   6  -1 1764.19   25.04   0
   3   6   1    1.37   12.22   0
  -3   6  -1   11.81   13.90   0
   3  -6   1    5.61   16.88   0
  -3  -6  -1    1.28   15.72   0
   4   6   1    8.00   14.34   0
  -4  -6  -1   12.02   15.55   0
  -4   6  -1    8.39   13.63   0
  -5   6  -1  183.71   14.62   0
  -5  -6  -1  150.39   15.77   0
   5   6   1  214.74   15.66   0
   6   6   1    3.92   11.07   0
  -6  -6  -1   26.51   13.49   0
  -6   6  -1    8.34   13.48   0
  -7  -6  -1   22.23   14.04   0
  -7   6  -1   28.83   12.59   0
   7   6   1   22.95   13.91   0
  -8   6  -1  112.93   12.65   0
  -8  -6  -1   63.42   15.29   0
  -8   6  -1  119.98   16.69   0
   8   6   1  124.52   15.33   0
  -9  -6  -1    2.28   14.67   0
  -9   6  -1   27.61   14.79   0
   9   6   1   40.35   15.22   0
  -9   6  -1   27.87   13.87   0
  10   6   1    2.87   14.62   0
 -10   6  -1  -13.51   14.79   0
 -10  -6  -1   17.77   14.71   0
 -10   6  -1   13.75   16.74   0
 -11  -6  -1   16.25   15.47   0
 -11   6  -1   22.12   14.18   0
 -11   6  -1   14.16   14.91   0
 -12   6  -1   -2.10   13.12   0
 -12   6  -1   11.85   15.36   0
 -12  -6  -1   17.31   15.91   0
 -13   6  -1  -10.42   14.17   0
 -13  -6  -1   -5.37   13.59   0
 -13   6  -1    8.01   15.82   0
 -14  -6  -1   14.44   17.72   0
 -14   6  -1   18.23   16.33   0
 -14   6  -1   28.31   14.39   0
 -15   6  -1   14.24   17.29   0
 -15   6  -1    2.17   15.75   0
 -15  -6  -1    4.63   19.32   0
 -15   7   1   48.99   15.06   0
 -15  -7   1   18.09   15.54   0
 -14   7   1    9.24   14.12   0
 -14  -7   1    7.82   15.05   0
 -13   7   1    8.24   14.46   0
  13   7  -1    2.16   13.76   0
 -13  -7   1   -5.50   13.87   0
 -12   7   1    1.88   14.05   0
 -12  -7   1    4.12   17.14   0
  12   7  -1    8.97   12.66   0
 -11   7   1   14.97   12.96   0
  11   7  -1    7.86   12.44   0
 -11  -7   1   18.78   13.45   0
 -10  -7   1   70.29   12.67   0
 -10   7   1  101.82   12.79   0
  10   7  -1  101.57   12.48   0
  -9  -7   1   43.86   14.81   0
   9   7  -1   47.80   12.07   0
  -9   7   1   55.75   11.88   0
  -8  -7   1  115.10   16.45   0
   8   7  -1  226.29   13.25   0
  -8   7   1  226.01   13.36   0
   7   7  -1   25.52   11.11   0
  -7  -7   1    8.61   11.48   0
  -7   7   1    8.23   11.23   0
  -6  -7   1   -2.79   14.61   0
   6   7  -1   20.67   11.64   0
   5   7  -1  113.25   12.76   0
  -5  -7   1  111.10   12.95   0
   4   7  -1   91.66   13.09   0
  -4  -7   1   86.25   12.98   0
  -3  -7   1   52.42   12.83   0
  -3   7   1   83.13   14.22   0
   3   7  -1   77.16   15.30   0
   2   7  -1   80.93   13.38   0
  -2  -7   1   60.24   13.14   0
  -2   7   1   94.73   14.95   0
   1   7  -1   19.93   13.10   0
  -1   7   1   22.93   17.24   0
   1  -7  -1    9.38   17.65   0
  -1  -7   1   31.06   15.98   0
   0  -7   1  146.29   15.21   0
   0   7   1  171.93   15.38   0
   0  -7  -1  172.58   18.83   0
   0   7  -1   99.05   13.97   0
  -1  -7  -1 1095.22   23.62   0
   1   7   1 1122.68   24.32   0
  -1   7  -1 1121.94   21.31   0
   1  -7   1 1087.23   23.56   0
   2   7   1  340.83   18.31   0
  -2  -7  -1  303.35   18.94   0
   2  -7   1  335.04   16.28   0
  -2   7  -1  311.98   15.89   0
  -3   7  -1   -1.20   13.33   0
   3   7   1   17.20   14.73   0
   3  -7   1   28.42   16.82   0
  -3  -7  -1   16.83   14.78   0
  -4  -7  -1   69.48   12.75   0
   4   7   1   88.32   14.76   0
  -4   7  -1  112.92   14.11   0
   5   7   1  122.76   14.57   0
  -5   7  -1  115.50   16.67   0
  -5  -7  -1   63.73   12.34   0
   6   7   1    6.02   10.92   0
  -6   7  -1    9.65   13.25   0
  -6  -7  -1    0.64   13.07   0
   7   7   1  182.09   13.10   0
  -7   7  -1  120.20   13.05   0
  -7  -7  -1  104.95   12.98   0
   8   7   1   79.84   12.15   0
  -8  -7  -1   56.69   15.39   0
  -8   7  -1   78.41   13.70   0
  -9   7  -1   14.95   12.30   0
  -9  -7  -1    9.55   15.27   0
   9   7   1   35.28   12.18   0
  -9   7  -1   44.00   16.46   0
 -10  -7  -1   21.33   14.62   0
 -10   7  -1    9.10   12.12   0
  10   7   1   21.38   14.50   0
 -10   7  -1  -10.88   13.50   0
 -11   7  -1   11.72   12.40   0
  11   7   1    3.65   15.40   0
 -11  -7  -1    8.21   15.69   0
 -11   7  -1    2.68   14.04   0
 -12   7  -1    3.05   13.17   0
 -12   7  -1   38.03   18.25   0
 -12  -7  -1   -2.01   13.94   0
 -13   7  -1  -16.86   17.18   0
 -13   7  -1    0.20   15.49   0
 -13  -7  -1    4.93   16.60   0
 -14  -7  -1   10.02   17.96   0
 -14   7  -1   12.42   14.92   0
 -14   7  -1  -15.05   16.23   0
 -15   7  -1   -1.12   17.82   0
 -15  -7  -1    6.84   19.42   0
 -15   7  -1    9.80   15.64   0
 -15   8   1    7.75   17.85   0
 -15   8   1  -21.93   16.05   0
 -15  -8   1  -12.33   19.99   0
 -14   8   1   -0.95   14.59   0
  14   8  -1   -1.31   14.80   0
 -14  -8   1   -7.99   18.08   0
  13   8  -1   19.85   17.23   0
 -13  -8   1  -14.98   14.46   0
 -13   8   1   -8.04   14.87   0
 -12  -8   1   -4.81   16.24   0
  12   8  -1    3.95   12.97   0
 -12   8   1   14.18   13.13   0
  11   8  -1   47.75   13.20   0
 -11   8   1   32.89   13.28   0
 -11  -8   1    7.44   12.66   0
 -10   8   1    2.84   12.95   0
 -10  -8   1    2.53   14.88   0
  -9   8   1  178.13   15.60   0
  -9  -8   1  107.73   13.15   0
   9   8  -1  178.93   12.86   0
  -8   8   1  331.90   13.45   0
   8   8  -1  361.17   14.10   0
  -8  -8   1  203.28   14.32   0
  -7  -8   1   56.42   11.86   0
   7   8  -1   76.31   11.98   0
  -7   8   1   71.83   11.75   0
  -6  -8   1  253.82   14.21   0
   6   8  -1  341.59   15.51   0
  -5  -8   1  215.39   16.34   0
  -5   8   1  240.50   13.54   0
   5   8  -1  284.95   15.78   0
  -4  -8   1  571.94   18.88   0
   4   8  -1  647.99   18.13   0
  -4   8   1  701.17   16.80   0
  -3  -8   1  889.98   19.04   0
   3   8  -1 1014.67   20.32   0
  -3   8   1 1058.49   19.68   0
  -2  -8   1  287.75   14.57   0
   2   8  -1  334.10   14.45   0
  -2   8   1  356.51   15.77   0
   1  -8  -1  701.85   19.01   0
   1   8  -1  711.04   16.98   0
  -1  -8   1  702.19   17.56   0
  -1   8   1  778.03   21.46   0
   0   8   1  834.69   21.67   0
   0   8  -1   24.34   13.13   0
   0  -8   1  804.87   19.08   0
   0  -8  -1  816.94   22.02   0
  -1   8  -1   54.00   13.54   0
   1  -8   1   28.72   13.73   0
   1   8   1   42.07   15.35   0
  -1  -8  -1   33.44   13.65   0
  -2  -8  -1  373.53   19.07   0
  -2   8  -1  398.60   15.80   0
   2  -8   1  369.58   15.77   0
   2   8   1  387.53   15.68   0
   3   8   1   43.53   12.08   0
  -3  -8  -1   24.18   14.95   0
   3  -8   1   51.54   13.22   0
  -3   8  -1   69.07   15.98   0
   4   8   1   57.74   13.80   0
  -4  -8  -1   45.38   11.62   0
  -4   8  -1   53.44   13.17   0
  -5   8  -1    3.28   15.26   0
  -5  -8  -1    2.91   11.21   0
   5   8   1    9.55   13.45   0
  -6   8  -1    8.36   12.54   0
   6   8   1   17.04   13.26   0
  -6  -8  -1   27.56   12.92   0
  -7  -8  -1   17.41   14.11   0
  -7   8  -1   -7.81   12.92   0
   7   8   1   26.34   11.51   0
   8   8   1   61.34   14.47   0
  -8   8  -1   68.63   13.88   0
  -8  -8  -1   19.21   15.62   0
  -9  -8  -1    0.89   14.56   0
   9   8   1   24.92   14.88   0
  -9   8  -1   -0.06   13.73   0
 -10   8  -1    2.32   16.31   0
 -10  -8  -1  -15.35   14.34   0
  10   8   1    5.03   14.67   0
 -10   8  -1    1.15   11.47   0
 -11   8  -1   13.97   14.27   0
 -11  -8  -1    6.42   15.25   0
 -11   8  -1   14.15   13.10   0
  11   8   1   -0.94   15.46   0
 -12   8  -1   -7.48   13.32   0
 -12   8  -1   29.41   18.78   0
 -12  -8  -1   14.32   16.77   0
 -13   8  -1  -24.67   16.47   0
 -13   8  -1   -9.07   17.87   0
 -13  -8  -1  -17.94   13.88   0
 -14   8  -1    2.23   16.64   0
 -14  -8  -1   25.08   18.58   0
 -14   8  -1    3.79   14.67   0
 -15  -8  -1    3.30   19.61   0
 -15   8  -1   16.56   19.47   0
 -14   9   1   28.38   14.96   0
 -14   9   1   14.92   16.94   0
  14   9  -1   11.76   14.94   0
 -14  -9   1    2.53   15.49   0
  13   9  -1   22.28   17.12   0
 -13  -9   1   26.39   14.43   0
 -13   9   1   -0.42   16.02   0
 -13   9   1   27.24   13.98   0
 -12   9   1   17.13   13.60   0
  12   9  -1    9.12   13.31   0
 -12  -9   1   10.47   17.54   0
  11   9  -1    4.70   12.82   0
 -11  -9   1    8.65   15.95   0
 -11   9   1   -5.25   12.86   0
 -10  -9   1   -4.59   11.84   0
 -10   9   1    9.02   12.80   0
  -9  -9   1   17.47   14.93   0
  -9   9   1   48.77   12.09   0
   9   9  -1   24.13   12.39   0
   8   9  -1   11.62   14.74   0
  -8  -9   1    6.84   11.96   0
  -8   9   1    2.78   11.87   0
   7   9  -1   77.75   11.85   0
  -7   9   1   78.77   13.29   0
  -7  -9   1   50.84   12.06   0
  -6  -9   1    5.22   11.88   0
  -6   9   1   30.24   11.82   0
   6   9  -1   24.31   11.38   0
  -5   9   1   27.28   14.24   0
  -5  -9   1    4.13   11.78   0
   5   9  -1   10.50   13.50   0
   4   9  -1   32.35   11.98   0
  -4   9   1   28.95   12.82   0
  -4  -9   1   24.78   11.94   0
   3   9  -1  180.37   13.44   0
  -3   9   1  222.90   14.28   0
  -3  -9   1  189.34   13.46   0
  -2   9   1  140.08   16.93   0
   2   9  -1  132.22   12.89   0
  -2  -9   1  139.77   15.59   0
   1  -9  -1   -4.25   13.15   0
  -1  -9   1   -5.61   12.07   0
   1   9  -1    1.06   11.83   0
  -1   9   1   15.17   13.17   0
   0  -9   1   42.60   13.24   0
   0  -9  -1   33.16   13.91   0
   0   9   1   46.91   13.15   0
   0   9  -1   -8.39   14.74   0
  -1   9  -1  267.13   13.54   0
  -1  -9  -1  214.36   15.23   0
   1  -9   1  239.85   14.44   0
   1   9   1  234.35   14.78   0
  -2   9  -1  681.59   16.78   0
   2  -9   1  646.38   17.02   0
   2   9   1  660.52   19.12   0
  -2  -9  -1  601.11   20.69   0
  -3  -9  -1   32.96   14.02   0
   3   9   1   33.96   11.31   0
  -3   9  -1   36.24   12.81   0
   3  -9   1    9.55   12.72   0
   4  -9   1  270.96   14.41   0
  -4   9  -1  257.44   14.22   0
   4   9   1  247.53   13.08   0
  -4  -9  -1  225.90   13.42   0
  -5  -9  -1   67.23   14.00   0
   5   9   1   83.90   13.77   0
  -5   9  -1   92.93   13.61   0
  -6   9  -1  228.62   13.77   0
   6   9   1  280.78   15.85   0
  -6  -9  -1  143.49   16.67   0
  -7  -9  -1  177.14   18.22   0
  -7   9  -1  517.25   17.97   0
   7   9   1  432.69   17.10   0
  -8   9  -1  578.35   19.24   0
   8   9   1  481.82   15.44   0
  -8  -9  -1  198.18   15.88   0
   9   9   1  122.25   15.95   0
  -9   9  -1  152.94   16.80   0
  -9  -9  -1   64.97   13.26   0
 -10   9  -1   22.48   13.84   0
 -10  -9  -1   13.66   14.44   0
 -10   9  -1   26.58   12.22   0
  10   9   1   34.16   15.20   0
 -11  -9  -1    7.56   13.00   0
 -11   9  -1   60.68   17.42   0
 -11   9  -1   29.78   13.04   0
  11   9   1   46.86   15.73   0
 -12   9  -1   32.13   15.56   0
 -12   9  -1   37.38   14.14   0
 -12  -9  -1   14.42   13.51   0
  12   9   1   12.08   16.84   0
 -13   9  -1  -11.73   14.42   0
 -13  -9  -1    5.09   14.73   0
 -13   9  -1  -13.00   16.59   0
 -14  -9  -1  -12.18   18.82   0
 -14   9  -1   32.17   16.68   0
 -14   9  -1   -2.47   18.10   0
 -14  10   1   -6.91   14.97   0
  14  10  -1  -15.99   15.84   0
 -14  10   1   -0.70   16.84   0
 -14 -10   1   17.03   15.77   0
  13  10  -1   17.31   14.59   0
 -13 -10   1   11.24   17.92   0
 -13  10   1   18.55   14.05   0
 -13  10   1   -3.71   19.54   0
 -12  10   1   16.99   15.58   0
 -12  10   1   20.99   13.76   0
  12  10  -1   13.85   13.89   0
 -12 -10   1   16.56   14.02   0
 -11  10   1   15.82   14.58   0
 -11  10   1  -21.97   12.93   0
  11  10  -1   15.96   13.08   0
 -11 -10   1    8.90   15.92   0
 -10  10   1   25.39   12.46   0
 -10  10   1   11.42   13.88   0
  10  10  -1   16.05   11.92   0
 -10 -10   1   19.76   12.05   0
  -9  10   1   30.18   14.44   0
  -9 -10   1   11.00   12.10   0
   9  10  -1   -2.62   15.02   0
  -9  10   1    6.43   13.19   0
  -8 -10   1   30.16   14.53   0
  -8  10   1   21.17   11.03   0
   8  10  -1   39.99   11.80   0
  -8  10   1   24.05   12.61   0
  -7  10   1   12.87   12.82   0
  -7 -10   1   14.52   11.66   0
   7  10  -1   -3.24   13.99   0
  -6  10   1   98.75   15.56   0
  -6 -10   1   47.32   12.07   0
   6  10  -1   98.63   11.67   0
   5  10  -1   10.65   11.50   0
  -5 -10   1   18.23   11.71   0
  -5  10   1   22.60   11.72   0
  -4  10   1   12.47   11.62   0
  -4 -10   1   -6.94   12.35   0
   4  10  -1   -0.49   11.56   0
   3  10  -1  610.06   15.37   0
  -3  10   1  659.57   16.77   0
  -3 -10   1  537.14   16.21   0
   2  10  -1  133.21   14.97   0
  -2 -10   1  191.94   15.42   0
  -2  10   1  122.43   14.00   0
  -1  10   1   14.65   13.70   0
   1  10  -1   22.49   11.60   0
   1 -10  -1   36.56   16.51   0
  -1 -10   1   24.87   11.74   0
   0  10   1   31.40   13.06   0
   0 -10   1   14.11   12.58   0
   0 -10  -1   33.06   16.25   0
   0  10  -1  -13.84   11.81   0
   1  10   1  264.35   14.06   0
   1 -10   1  295.45   16.79   0
  -1  10  -1  276.43   13.36   0
  -1 -10  -1  273.11   15.12   0
   2 -10   1   38.26   15.72   0
  -2 -10  -1   64.97   15.77   0
   2  10   1   70.42   15.14   0
  -2  10  -1   51.42   12.90   0
   3  10   1  479.39   16.97   0
  -3  10  -1  511.45   15.38   0
  -3 -10  -1  453.54   15.67   0
   3 -10   1  498.06   15.44   0
  -4  10  -1    6.60   15.41   0
   4  10   1   36.09   13.58   0
  -4 -10  -1   -5.79   13.47   0
   4 -10   1   18.99   12.60   0
  -5  10  -1   76.74   12.72   0
   5  10   1   35.04   13.52   0
  -5 -10  -1   37.96   11.05   0
  -6 -10  -1    8.17   14.18   0
   6  10   1   28.67   11.51   0
  -6  10  -1   31.34   14.96   0
   7  10   1   42.49   14.75   0
  -7 -10  -1   21.44   14.20   0
  -7  10  -1   28.87   13.24   0
  -8  10  -1   82.08   13.77   0
  -8 -10  -1   15.83   15.78   0
   8  10   1   67.77   15.13   0
  -9  10  -1   18.26   13.33   0
  -9 -10  -1   18.00   15.02   0
   9  10   1   -5.06   14.53   0
 -10  10  -1   16.34   13.60   0
 -10 -10  -1   24.09   14.63   0
  10  10   1    3.85   12.28   0
 -10  10  -1   -1.09   12.30   0
  11  10   1  -10.15   13.49   0
 -11  10  -1    8.06   12.91   0
 -11 -10  -1   -0.64   16.07   0
 -11  10  -1    4.85   14.46   0
 -12  10  -1   10.23   15.42   0
  12  10   1   28.63   16.66   0
 -12 -10  -1   27.10   16.82   0
 -12  10  -1    4.35   13.24   0
 -13 -10  -1    7.68   17.16   0
 -13  10  -1    0.49   13.96   0
 -13  10  -1   15.25   15.21   0
 -14 -10  -1   10.02   18.88   0
 -14  10  -1    6.46   15.38   0
 -14  10  -1   19.64   20.88   0
 -14  11   1   16.76   16.86   0
  14  11  -1   -9.47   16.05   0
 -14  11   1    6.75   15.46   0
 -14 -11   1  -19.24   20.08   0
 -13 -11   1    7.59   14.71   0
 -13  11   1  -11.08   19.93   0
 -13  11   1   19.26   13.97   0
  13  11  -1   -2.94   14.38   0
 -12  11   1    9.27   15.60   0
 -12 -11   1   18.92   13.86   0
 -12  11   1   20.93   13.97   0
  12  11  -1   17.29   13.96   0
 -11  11   1  -12.75   14.69   0
 -11  11   1   39.47   13.49   0
 -11 -11   1   19.13   16.13   0
  11  11  -1   -6.12   12.86   0
 -10 -11   1   -0.55   12.10   0
 -10  11   1   49.69   13.24   0
  10  11  -1   36.04   13.43   0
 -10  11   1   24.79   14.56   0
   9  11  -1   16.14   11.99   0
  -9 -11   1   22.76   14.98   0
  -9  11   1   28.65   13.75   0
  -9  11   1   16.00   11.86   0
  -8 -11   1   14.45   11.95   0
  -8  11   1   31.01   12.89   0
   8  11  -1   17.43   12.44   0
  -7  11   1  -16.27   12.11   0
   7  11  -1   10.73   11.39   0
  -7 -11   1  -15.31   14.33   0
  -6 -11   1    5.03   13.97   0
   6  11  -1    0.95   11.26   0
  -6  11   1  -15.79   15.10   0
  -5  11   1   22.61   12.22   0
   5  11  -1   27.30   10.87   0
  -5 -11   1  -12.38   13.89   0
  -4  11   1   56.86   15.19   0
   4  11  -1   43.11   11.23   0
  -4 -11   1    1.68   13.97   0
  -3 -11   1   21.70   11.46   0
   3  11  -1   19.59   11.51   0
  -3  11   1    8.82   12.69   0
   2  11  -1  135.50   14.73   0
   2 -11  -1  128.87   13.58   0
  -2  11   1  109.47   13.55   0
  -2 -11   1  101.02   12.53   0
  -1 -11   1  129.51   13.49   0
  -1  11   1  148.65   16.49   0
   1 -11  -1  153.30   14.30   0
   1  11  -1  159.42   15.00   0
   0 -11  -1  376.89   19.00   0
   0  11   1  373.26   15.44   0
   0 -11   1  371.15   15.03   0
   0  11  -1   45.72   12.14   0
  -1 -11  -1   33.88   15.89   0
  -1  11  -1   39.90   11.50   0
   1 -11   1   33.02   12.52   0
   1  11   1   10.02   14.19   0
  -2 -11  -1  280.49   17.95   0
   2 -11   1  319.71   14.00   0
  -2  11  -1  311.52   13.79   0
   2  11   1  301.07   13.83   0
   3  11   1  219.60   12.69   0
   3 -11   1  242.08   16.14   0
  -3  11  -1  240.11   13.48   0
  -3 -11  -1  229.95   14.48   0
  -4 -11  -1   32.51    8.25   0
  -4  11  -1   71.36   12.84   0
   4 -11   1  104.90   12.72   0
   4  11   1  100.27   11.45   0
   5  11   1  204.10   14.61   0
  -5  11  -1  217.79   12.97   0
  -5 -11  -1  145.29   14.83   0
   6  11   1  301.02   16.08   0
  -6  11  -1  315.67   14.07   0
  -6 -11  -1  126.42   17.10   0
  -7  11  -1  499.27   18.12   0
   7  11   1  405.59   16.71   0
  -7 -11  -1  154.88   15.24   0
   8  11   1  220.05   16.25   0
  -8 -11  -1  109.32   16.31   0
  -8  11  -1  241.73   17.21   0
  -9 -11  -1   -9.34   14.53   0
  -9  11  -1   45.62   13.92   0
   9  11   1   40.82   12.62   0
 -10  11  -1   88.08   14.97   0
 -10 -11  -1   35.82   15.78   0
  10  11   1   50.91   16.02   0
  11  11   1   45.51   16.33   0
 -11  11  -1    5.86   14.04   0
 -11 -11  -1   10.68   16.01   0
 -11  11  -1   17.29   13.38   0
 -12  11  -1   33.37   16.65   0
  12  11   1   24.66   17.40   0
 -12  11  -1   25.50   15.15   0
 -12 -11  -1   27.22   14.25   0
  13  11   1    4.80   17.79   0
 -13  11  -1   14.12   17.60   0
 -13  11  -1   21.12   16.47   0
 -13 -11  -1   25.81   18.05   0
 -14  11  -1   -6.47   21.12   0
 -14 -11  -1   -6.11   16.40   0
 -14  11  -1   23.01   15.17   0
 -14 -12   1   27.28   15.37   0
  14  12  -1   25.88   15.48   0
 -14  12   1   12.64   15.56   0
 -14  12   1    5.52   17.40   0
 -13  12   1   -0.42   16.46   0
 -13  12   1  -22.29   14.90   0
  13  12  -1  -12.73   14.40   0
 -13 -12   1   21.23   14.55   0
 -12 -12   1    0.88   14.22   0
 -12  12   1   35.20   16.40   0
  12  12  -1   24.66   17.46   0
 -12  12   1    0.39   14.29   0
 -11  12   1   -6.75   12.90   0
  11  12  -1   21.21   13.54   0
 -11 -12   1   11.91   16.40   0
 -11  12   1   -7.66   14.65   0
 -10 -12   1    5.38   15.39   0
 -10  12   1   36.48   12.63   0
 -10  12   1    2.89   14.09   0
  10  12  -1    9.26   15.35   0
  -9 -12   1   10.30   14.76   0
  -9  12   1   13.05   12.27   0
  -9  12   1   47.30   16.78   0
   9  12  -1   21.49   11.74   0
  -8  12   1    3.56   12.38   0
   8  12  -1   14.44   11.51   0
  -8 -12   1   19.57   14.59   0
  -7 -12   1   15.72   12.23   0
  -7  12   1   85.50   15.20   0
   7  12  -1   48.74   11.86   0
  -6 -12   1    9.95   11.78   0
   6  12  -1   -1.04   11.35   0
  -6  12   1    1.62   15.50   0
   5  12  -1   27.82   11.27   0
  -5  12   1   47.37   12.40   0
  -5 -12   1   28.47   11.38   0
   4  12  -1  169.53   14.33   0
  -4  12   1  203.95   15.52   0
  -4 -12   1  123.66   12.28   0
  -3 -12   1   12.09    8.48   0
  -3  12   1  -22.12   12.20   0
   3  12  -1   14.88   10.96   0
   2  12  -1  196.74   14.73   0
  -2  12   1  221.26   13.58   0
  -2 -12   1  184.77   12.58   0
   2 -12  -1  211.43   14.20   0
   1  12  -1   89.16   11.74   0
  -1 -12   1   94.56   12.92   0
  -1  12   1  123.61   13.30   0
   1 -12  -1  106.63   13.93   0
   0  12  -1   -6.06   11.55   0
   0  12   1   28.50   15.54   0
   0 -12  -1   20.79   12.75   0
   0 -12   1    5.56   14.69   0
  -1 -12  -1   25.71   15.53   0
  -1  12  -1   36.16   11.40   0
   1  12   1   21.52   11.67   0
   1 -12   1   23.21   12.05   0
   2  12   1  603.96   18.09   0
   2 -12   1  600.23   15.57   0
  -2  12  -1  639.17   15.33   0
  -2 -12  -1  501.88   19.83   0
  -3  12  -1   42.89   11.85   0
   3 -12   1   47.56   11.71   0
  -3 -12  -1   25.44   15.85   0
   3  12   1   39.93   14.40   0
  -4 -12  -1   -1.87   13.81   0
  -4  12  -1    6.02   11.30   0
   4  12   1   15.82   10.61   0
   4 -12   1    8.42   12.00   0
   5  12   1   -0.48   11.31   0
  -5 -12  -1   -2.81    7.56   0
  -5  12  -1   15.23   12.12   0
  -6  12  -1   31.76   12.69   0
  -6 -12  -1   10.87   14.07   0
   6  12   1   22.41   11.41   0
  -7  12  -1   26.72   12.33   0
  -7 -12  -1   14.70   11.60   0
   7  12   1   20.28   11.49   0
   8  12   1  135.91   13.00   0
  -8 -12  -1   31.16   15.81   0
  -8  12  -1   91.15   13.46   0
   9  12   1    9.00   15.14   0
  -9  12  -1   29.05   14.03   0
  -9 -12  -1   13.23   12.04   0
 -10  12  -1   43.75   17.48   0
  10  12   1   17.47   15.47   0
 -10 -12  -1   22.05   15.56   0
 -11  12  -1    7.53   14.65   0
 -11 -12  -1   -3.19   13.60   0
  11  12   1  -14.43   16.63   0
 -11  12  -1    3.82   12.40   0
 -12  12  -1    3.99   15.48   0
 -12  12  -1  -15.77   12.84   0
 -12 -12  -1    5.21   17.51   0
  12  12   1    0.68   16.78   0
  13  12   1   19.04   18.22   0
 -13 -12  -1   12.22   14.95   0
 -13  12  -1   13.82   14.67   0
 -13  12  -1  -11.57   17.03   0
 -14 -12  -1    1.54   16.11   0
 -14  12  -1    0.23   17.45   0
 -14  12  -1  -19.35   15.23   0
 -14  13   1    6.93   16.13   0
 -14  13   1   22.30   17.47   0
  14  13  -1   17.74   19.62   0
 -14 -13   1    0.02   16.64   0
 -13 -13   1    6.98   15.43   0
 -13  13   1   22.26   18.53   0
  13  13  -1   18.45   14.75   0
 -13  13   1   52.19   20.37   0
 -12  13   1   16.76   15.29   0
 -12 -13   1   18.02   14.55   0
  12  13  -1   -5.90   14.32   0
 -12  13   1   -1.49   14.11   0
 -11  13   1    2.62   13.32   0
 -11 -13   1   13.64   16.83   0
 -11  13   1  -19.76   14.75   0
  11  13  -1    9.11   17.15   0
 -10  13   1   18.59   13.92   0
  10  13  -1   45.26   15.30   0
 -10 -13   1    7.11   15.75   0
 -10  13   1    9.92   15.26   0
   9  13  -1   34.87   14.49   0
  -9  13   1   18.84   13.23   0
  -9 -13   1    4.76   11.70   0
   8  13  -1   69.73   11.99   0
  -8  13   1   72.22   13.58   0
  -8 -13   1    6.80   13.00   0
  -7  13   1   10.53   12.30   0
  -7 -13   1   16.81   11.89   0
   7  13  -1   -0.79   12.04   0
  -6 -13   1    4.41   12.12   0
   6  13  -1   41.21   11.76   0
  -6  13   1   52.55   12.61   0
  -5  13   1   26.28   12.14   0
   5  13  -1   21.79   11.41   0
  -5 -13   1   17.38   11.47   0
   4  13  -1   -3.40   10.65   0
  -4 -13   1   14.02   13.17   0
  -4  13   1   43.80   14.82   0
  -3 -13   1   57.44    8.73   0
  -3  13   1   83.22   12.61   0
   3  13  -1   91.88   11.47   0
   2 -13  -1   39.95   15.61   0
  -2 -13   1   58.86   11.49   0
   2  13  -1   34.68   11.42   0
  -2  13   1   40.86   15.32   0
   1  13  -1   44.91   11.56   0
  -1  13   1   40.31   13.05   0
   1 -13  -1   83.15   12.97   0
  -1 -13   1   57.11   12.14   0
   0 -13  -1   84.06   13.33   0
   0  13   1   87.58   13.27   0
   0 -13   1   80.88   13.02   0
   0  13  -1  197.18   14.10   0
  -1 -13  -1  208.26   17.38   0
   1 -13   1  270.82   13.31   0
   1  13   1  486.57   17.24   0
  -1  13  -1  243.84   12.62   0
  -2 -13  -1   21.00   12.54   0
   2 -13   1   -5.68   11.64   0
   2  13   1    4.57   13.97   0
  -2  13  -1   19.82   11.61   0
   3 -13   1  755.66   15.83   0
  -3  13  -1  820.81   18.05   0
   3  13   1  809.45   18.81   0
  -3 -13  -1  690.93   17.13   0
   4  13   1   74.20   13.50   0
  -4 -13  -1   41.76   14.56   0
  -4  13  -1   57.28   12.24   0
   4 -13   1   51.77   15.06   0
  -5 -13  -1   38.97   12.48   0
  -5  13  -1  135.55   13.48   0
   5  13   1  132.13   12.24   0
  -6 -13  -1   84.59   14.74   0
  -6  13  -1  116.22   16.23   0
   6  13   1  119.47   14.57   0
  -7  13  -1   32.04   12.87   0
   7  13   1   36.59   14.18   0
  -7 -13  -1   14.20   12.06   0
   8  13   1    2.32   14.03   0
  -8  13  -1   46.31   13.27   0
  -8 -13  -1    8.47   14.17   0
  -9  13  -1   24.88   17.00   0
  -9 -13  -1   -5.92   14.79   0
   9  13   1   14.09   12.17   0
 -10 -13  -1   22.56   15.61   0
 -10  13  -1   34.91   17.61   0
  10  13   1    2.19   13.21   0
 -11 -13  -1   20.21   16.69   0
  11  13   1   26.72   16.89   0
 -11  13  -1   10.33   15.48   0
 -11  13  -1   -0.47   13.08   0
  12  13   1    7.03   16.57   0
 -12  13  -1   -4.99   15.37   0
 -12  13  -1  -21.47   13.38   0
 -12 -13  -1   20.40   17.76   0
 -13 -13  -1    3.65   15.14   0
  13  13   1   14.80   15.13   0
 -13  13  -1   -3.48   17.13   0
 -13  13  -1   -2.83   18.06   0
 -14 -13  -1  -17.07   16.10   0
 -13 -14   1   -6.53   19.31   0
 -13  14   1    3.19   16.70   0
  13  14  -1   -2.44   15.34   0
 -13  14   1   11.61   14.74   0
 -12 -14   1   24.03   14.91   0
  12  14  -1   17.78   17.59   0
 -12  14   1  -50.13   15.93   0
 -12  14   1   13.66   14.23   0
 -11  14   1   -5.59   14.86   0
 -11  14   1  -18.45   13.32   0
  11  14  -1    0.97   14.44   0
 -11 -14   1   20.14   16.72   0
  10  14  -1   16.23   12.58   0
 -10  14   1   18.48   12.83   0
 -10 -14   1   25.85   15.56   0
 -10  14   1    4.25   14.45   0
  -9 -14   1   -2.81   11.91   0
   9  14  -1    1.45   12.13   0
  -9  14   1   -2.30   13.42   0
   8  14  -1   32.91   14.53   0
  -8  14   1   49.55   13.32   0
  -8 -14   1   30.48   12.15   0
  -7  14   1  138.56   13.39   0
   7  14  -1  130.55   12.23   0
  -7 -14   1   53.83   12.92   0
  -6 -14   1   26.49   14.99   0
   6  14  -1   60.98   15.07   0
  -6  14   1   45.36   12.58   0
  -5  14   1   57.76   12.98   0
  -5 -14   1   19.68   12.11   0
   5  14  -1   69.61   11.70   0
   4  14  -1   22.51   11.37   0
  -4  14   1   36.64   12.18   0
  -4 -14   1   22.49   14.19   0
   3  14  -1   73.25   11.71   0
  -3 -14   1   48.44   11.42   0
  -3  14   1   78.03   14.93   0
  -2 -14   1  119.81   15.25   0
   2  14  -1  103.38   13.89   0
   2 -14  -1   78.60   12.80   0
  -2  14   1  100.06   12.60   0
  -1 -14   1  179.35   13.16   0
   1 -14  -1  154.24   13.64   0
  -1  14   1  176.62   13.27   0
   1  14  -1  181.20   12.12   0
   0 -14  -1   92.78   16.42   0
   0  14   1  144.72   15.00   0
   0 -14   1  111.35   12.68   0
   0  14  -1  171.63   13.96   0
   1 -14   1  307.22   13.85   0
  -1 -14  -1  252.31   17.49   0
  -1  14  -1  333.94   14.94   0
   1  14   1  294.24   10.85   0
  -2 -14  -1   42.38   13.38   0
   2  14   1   57.55   14.46   0
  -2  14  -1   87.56   14.13   0
   2 -14   1   57.07   14.31   0
  -3  14  -1   64.51   12.11   0
   3 -14   1   48.85   12.56   0
  -3 -14  -1   19.18   12.57   0
   3  14   1   42.15   11.25   0
   4 -14   1  100.78   12.66   0
   4  14   1  104.42   12.07   0
  -4  14  -1   90.47   12.78   0
  -4 -14  -1  108.33   13.17   0
   5  14   1   19.21   11.07   0
  -5  14  -1   22.64   12.54   0
  -5 -14  -1  -27.80   14.31   0
   6  14   1   30.83   13.78   0
  -6 -14  -1   23.05   13.76   0
  -6  14  -1    6.44   12.17   0
  -7 -14  -1  -16.50   16.65   0
  -7  14  -1    5.66   12.88   0
   7  14   1  -10.87   14.16   0
   8  14   1    9.95   14.48   0
  -8 -14  -1   -6.73   12.05   0
  -8  14  -1    7.89   13.48   0
   9  14   1    2.77   12.36   0
  -9 -14  -1    0.97   15.55   0
  -9  14  -1   40.09   17.55   0
 -10 -14  -1    4.17   13.70   0
 -10  14  -1  -22.10   17.89   0
  10  14   1   20.83   12.46   0
 -11 -14  -1   10.59   16.92   0
 -11  14  -1  -19.41   15.87   0
  11  14   1    4.75   16.45   0
 -12  14  -1    2.21   19.10   0
  12  14   1   23.14   17.99   0
 -12  14  -1    1.15   16.91   0
 -12 -14  -1   13.92   17.73   0
 -13  14  -1   30.43   20.76   0
 -13  14  -1   10.50   14.89   0
  13  14   1    4.99   18.60   0
 -13 -14  -1   -8.65   19.05   0
 -13  15   1  -13.17   15.73   0
 -13 -15   1   -3.20   16.16   0
 -13  15   1   13.02   20.98   0
  13  15  -1   13.27   18.90   0
 -12 -15   1   20.96   17.87   0
 -12  15   1   -1.62   19.87   0
  12  15  -1    3.35   14.34   0
 -12  15   1  -19.87   14.28   0
 -11 -15   1   21.39   13.88   0
 -11  15   1   14.31   13.68   0
  11  15  -1    6.60   16.75   0
 -11  15   1  -16.03   18.75   0
 -10 -15   1  -14.66   13.99   0
  10  15  -1   -5.39   17.12   0
 -10  15   1    9.84   14.54   0
 -10  15   1   19.33   12.74   0
  -9  15   1    5.96   13.32   0
  -9 -15   1   27.99   12.55   0
   9  15  -1   31.59   15.31   0
  -8 -15   1   18.35   12.32   0
  -8  15   1    3.49   13.19   0
   8  15  -1  -24.71   11.53   0
  -7 -15   1   15.58   14.77   0
  -7  15   1   36.73   13.15   0
   7  15  -1    9.45   11.64   0
  -6  15   1   35.49   11.96   0
  -6 -15   1   13.90   14.35   0
   6  15  -1   18.08   11.46   0
  -5  15   1    1.28   12.46   0
   5  15  -1   24.45   11.40   0
  -5 -15   1   -4.48   12.13   0
  -4  15   1    3.94   15.25   0
   4  15  -1   15.12   11.58   0
  -4 -15   1   16.20    8.32   0
  -3 -15   1   46.84   12.08   0
   3  15  -1   55.51   11.63   0
  -3  15   1   99.09   13.02   0
   2  15  -1  134.26   11.93   0
  -2 -15   1  114.93   15.87   0
  -2  15   1  170.40   13.18   0
   2 -15  -1  129.64   13.45   0
  -1 -15   1   -2.12   14.40   0
   1  15  -1   -8.10   11.39   0
   1 -15  -1   16.18   12.02   0
  -1  15   1    2.41   11.82   0
   0 -15  -1   55.04   12.30   0
   0  15   1   96.11   11.53   0
   0 -15   1   87.34   15.07   0
   0  15  -1   88.49   11.56   0
  -1 -15  -1   22.03   15.49   0
   1  15   1   -9.86   14.23   0
   1 -15   1   -1.37   12.43   0
  -1  15  -1  -20.29   10.99   0
  -2 -15  -1   32.87   15.48   0
  -2  15  -1   50.76   10.91   0
   2 -15   1   34.32   11.78   0
   2  15   1   40.04   11.63   0
  -3 -15  -1   20.96   11.76   0
   3 -15   1   -4.25   11.82   0
   3  15   1   15.39   14.25   0
  -3  15  -1   25.64   12.24   0
  -4  15  -1   44.84   12.39   0
   4 -15   1    6.02   12.57   0
   4  15   1   16.74   13.72   0
  -4 -15  -1    5.15   14.88   0
   5  15   1   32.08   10.95   0
  -5  15  -1   19.19   11.69   0
  -5 -15  -1   13.55   10.75   0
   6  15   1   46.42   11.70   0
  -6 -15  -1  -14.84   14.91   0
  -6  15  -1   23.46   12.46   0
  -7  15  -1   22.48   12.74   0
  -7 -15  -1  -10.71   14.53   0
   7  15   1    8.43   14.13   0
   8  15   1  -14.92   14.40   0
  -8  15  -1    9.97   13.98   0
  -8 -15  -1    7.99   17.04   0
   9  15   1  -21.37   12.65   0
  -9 -15  -1   -1.30   15.37   0
  -9  15  -1    0.36   17.13   0
 -10  15  -1   -3.75   18.15   0
  10  15   1    2.23   13.42   0
 -10 -15  -1   -5.46   16.68   0
  11  15   1    1.25   16.85   0
 -11  15  -1  -11.11   15.15   0
 -11 -15  -1    2.36   14.39   0
 -12  15  -1   39.64   16.06   0
 -12 -15  -1    9.03   18.71   0
 -12  15  -1   26.63   17.85   0
  12  15   1   -9.30   14.94   0
  13  15   1   18.38   19.02   0
 -13 -15  -1    8.98   19.66   0
 -13  15  -1   33.29   14.95   0
 -13  15  -1   -4.91   17.40   0
 -13  16   1  -10.24   16.84   0
  13  16  -1  -11.21   16.17   0
 -13  16   1    3.00   21.81   0
 -13 -16   1   22.49   19.97   0
 -12  16   1  -28.12   14.69   0
 -12  16   1  -13.12   20.18   0
 -12 -16   1   18.51   15.23   0
  12  16  -1   19.49   14.24   0
  11  16  -1    3.65   14.12   0
 -11  16   1  -29.66   15.25   0
 -11  16   1   15.06   13.44   0
 -11 -16   1    3.57   14.36   0
  10  16  -1   14.38   13.88   0
 -10 -16   1    1.85   14.01   0
 -10  16   1    4.09   14.62   0
  -9  16   1    3.52   13.76   0
   9  16  -1   26.94   12.82   0
  -9 -16   1   30.78   15.34   0
   8  16  -1    0.26   11.63   0
  -8  16   1   -1.07   13.14   0
  -8 -16   1  -32.37   14.69   0
  -7  16   1  103.75   13.79   0
   7  16  -1   86.93   12.16   0
  -7 -16   1   54.45   12.38   0
  -6 -16   1   15.20   15.10   0
  -6  16   1   56.13   12.72   0
   6  16  -1   47.10   12.08   0
  -5 -16   1   78.79   12.94   0
   5  16  -1   93.13   12.27   0
  -5  16   1   80.93   15.71   0
  -4 -16   1  106.67   13.36   0
  -4  16   1  228.81   13.76   0
   4  16  -1  194.24   12.88   0
  -3  16   1   41.91   12.09   0
   3  16  -1   10.71   11.53   0
  -3 -16   1   -1.91   14.64   0
  -2  16   1  259.07   14.03   0
  -2 -16   1  178.17   16.76   0
   2 -16  -1  242.08   17.50   0
   2  16  -1  234.65   12.60   0
  -1 -16   1  126.70   13.41   0
   1 -16  -1  133.86   13.32   0
  -1  16   1  145.94   13.08   0
   1  16  -1  167.22   12.52   0
   0 -16  -1  198.82   16.87   0
   0  16  -1  237.59   15.33   0
   0 -16   1  210.84   13.89   0
   0  16   1  247.84   12.75   0
   1 -16   1  171.57   13.53   0
  -1 -16  -1  190.45   16.84   0
  -1  16  -1    5.23   13.74   0
   1  16   1  456.05   15.97   0
   2 -16   1  124.66   15.17   0
   2  16   1  113.09   12.00   0
  -2 -16  -1   98.87   13.13   0
  -2  16  -1  137.25   11.77   0
  -3  16  -1   26.34   12.06   0
   3 -16   1   27.26   12.07   0
   3  16   1   42.31   13.52   0
  -3 -16  -1   23.60   12.21   0
  -4 -16  -1   59.34   14.59   0
  -4  16  -1   93.71   12.50   0
   4  16   1   66.64   13.65   0
   4 -16   1   70.28   12.85   0
  -5 -16  -1  -18.30   15.24   0
  -5  16  -1    4.66   14.69   0
   5  16   1    6.49   14.06   0
   6  16   1   26.78   14.58   0
  -6  16  -1   44.56   15.27   0
  -6 -16  -1    3.35   14.97   0
  -7 -16  -1  -12.59   11.84   0
  -7  16  -1  -12.07   12.87   0
   7  16   1    6.08   11.60   0
   8  16   1   15.26   12.58   0
  -8 -16  -1   27.75   15.47   0
  -8  16  -1   14.36   13.93   0
   9  16   1   -7.29   16.47   0
  -9  16  -1   10.53   17.08   0
  -9 -16  -1   15.89   19.07   0
 -10 -16  -1  -10.63   16.74   0
  10  16   1    7.37   16.28   0
 -10  16  -1    6.71   18.11   0
 -11 -16  -1   -9.97   13.55   0
 -11  16  -1  -15.51   19.74   0
  11  16   1    9.08   13.98   0
 -12  16  -1    9.45   16.29   0
 -12  16  -1    7.50   18.04   0
 -12 -16  -1    6.28   15.26   0
  12  16   1  -12.69   18.56   0
 -13  16  -1   15.02   18.06   0
 -13  16  -1    3.12   15.47   0
 -13 -16  -1  -18.22   19.85   0
  13  16   1    9.51   19.50   0
 -12  17   1   11.92   16.38   0
 -12  17   1  -18.22   14.76   0
 -12 -17   1   24.20   15.85   0
  12  17  -1   25.22   18.73   0
 -11  17   1   19.64   15.10   0
  11  17  -1   -9.56   14.21   0
 -11 -17   1   43.23   17.70   0
 -11  17   1   13.57   13.97   0
 -10  17   1   13.85   14.83   0
  10  17  -1  -21.89   14.20   0
 -10 -17   1  -13.37   14.51   0
   9  17  -1   25.50   13.89   0
  -9  17   1   -3.81   13.81   0
  -9 -17   1    0.90   16.93   0
  -8 -17   1   13.72   15.92   0
  -8  17   1   36.04   13.10   0
   8  17  -1   16.87   14.90   0
  -7  17   1  -12.68   13.00   0
   7  17  -1   15.53   12.20   0
  -7 -17   1   -0.68   14.65   0
  -6 -17   1   21.89   14.41   0
  -6  17   1   20.77   13.15   0
   6  17  -1   16.07   11.91   0
  -5  17   1  -22.04   12.39   0
  -5 -17   1   14.01   11.71   0
   5  17  -1    0.45   11.57   0
   4  17  -1   21.91   12.01   0
  -4  17   1    6.90   12.83   0
  -4 -17   1   13.85   11.71   0
  -3  17   1    7.87   12.69   0
  -3 -17   1    0.75   12.91   0
   3  17  -1    9.14   14.18   0
   2 -17  -1   40.21   15.90   0
  -2 -17   1   10.69   15.61   0
  -2  17   1   37.55   12.73   0
   2  17  -1   11.73   11.68   0
  -1  17   1   12.36   12.46   0
  -1 -17   1   14.67   12.67   0
   1 -17  -1   20.34   15.79   0
   1  17  -1   -8.61   11.85   0
   0 -17  -1   14.52   13.06   0
   0  17   1  -15.16   14.27   0
   0 -17   1   22.73   12.21   0
   0  17  -1   18.44   11.68   0
  -1  17  -1    6.00   14.08   0
   1 -17   1   10.85   15.32   0
  -1 -17  -1    8.43   15.13   0
   1  17   1   26.73   16.20   0
   2 -17   1   -1.14   12.03   0
   2  17   1   19.61   13.51   0
  -2  17  -1   18.23   10.98   0
  -2 -17  -1   35.31   11.48   0
   3  17   1    9.26   13.23   0
  -3 -17  -1    8.56   11.70   0
   3 -17   1   13.77   11.85   0
  -3  17  -1   17.92   11.61   0
   4 -17   1   14.40   12.24   0
   4  17   1   27.44   11.76   0
  -4 -17  -1   33.71   12.68   0
  -4  17  -1   23.83   11.91   0
   5  17   1   -0.16   13.98   0
  -5  17  -1   14.25   12.03   0
  -5 -17  -1   12.83   15.69   0
  -6  17  -1    6.10   13.31   0
  -6 -17  -1   -1.49   12.58   0
   6  17   1   -0.87   14.65   0
  -7  17  -1    6.34   13.31   0
   7  17   1    7.48   14.75   0
  -7 -17  -1    2.06   15.72   0
  -8  17  -1    9.80   13.29   0
  -8 -17  -1   10.90   12.35   0
   8  17   1    2.45   14.83   0
   9  17   1   17.84   13.23   0
  -9 -17  -1   10.78   15.80   0
  -9  17  -1  -10.39   17.71   0
 -10 -17  -1   22.78   17.06   0
 -10  17  -1   22.78   14.89   0
  10  17   1   12.82   16.60   0
 -11  17  -1   22.18   18.83   0
 -11 -17  -1   21.86   14.59   0
  11  17   1   10.56   17.35   0
 -12  17  -1   27.58   16.85   0
  12  17   1   -1.40   15.13   0
 -12  17  -1   23.53   14.94   0
 -12 -17  -1    6.88   19.16   0
 -12  18   1   10.08   15.59   0
 -12 -18   1    5.86   19.19   0
 -12  18   1   34.10   17.13   0
  12  18  -1    5.85   19.38   0
 -11 -18   1   -5.89   14.67   0
 -11  18   1   15.05   14.11   0
  11  18  -1   20.89   14.67   0
 -11  18   1   23.35   15.47   0
 -10  18   1   39.47   14.66   0
 -10 -18   1    6.59   17.76   0
  10  18  -1    5.86   13.90   0
   9  18  -1   17.90   13.90   0
  -9  18   1  -10.04   14.04   0
  -9 -18   1   13.82   14.07   0
  -8  18   1   20.78   17.03   0
  -8 -18   1    1.31   16.54   0
   8  18  -1   16.74   15.89   0
  -7  18   1   67.41   13.01   0
   7  18  -1   35.50   12.61   0
  -7 -18   1   23.09   15.60   0
   6  18  -1   33.04   11.84   0
  -6 -18   1   27.88   12.24   0
  -6  18   1   60.01   13.29   0
  -5  18   1   39.28   13.05   0
   5  18  -1   28.71   11.99   0
  -5 -18   1    7.29   11.83   0
  -4  18   1  116.60   13.03   0
  -4 -18   1   37.38   15.93   0
   4  18  -1  102.19   12.21   0
  -3 -18   1   51.56   13.03   0
  -3  18   1   80.20   13.27   0
   3  18  -1  104.87   11.98   0
   2  18  -1  145.95   12.74   0
  -2 -18   1   48.16   13.62   0
  -2  18   1  126.78   13.37   0
   2 -18  -1  105.59   13.63   0
  -1  18   1  234.10   13.36   0
  -1 -18   1  138.25   14.28   0
   1  18  -1  219.94   12.50   0
   1 -18  -1  160.39   14.59   0
   0  18   1  132.81    9.06   0
   0 -18   1  107.07   13.44   0
   0 -18  -1   76.84   13.22   0
   0  18  -1  135.92   11.66   0
   1  18   1  115.33   12.18   0
   1 -18   1   69.36   15.93   0
  -1  18  -1  109.67   15.12   0
  -1 -18  -1   94.28   16.06   0
  -2 -18  -1   12.31   15.18   0
   2  18   1   25.48   11.32   0
   2 -18   1   14.44   11.91   0
  -2  18  -1   24.29   11.21   0
  -3 -18  -1   38.40   15.67   0
   3  18   1   76.25   14.27   0
  -3  18  -1   96.84   12.49   0
   3 -18   1   79.12   12.79   0
   4 -18   1   13.68   12.07   0
  -4 -18  -1   22.08   12.57   0
  -4  18  -1   19.42   12.12   0
   4  18   1   22.64   11.96   0
   5  18   1    5.06   11.37   0
  -5  18  -1   -3.62   12.74   0
  -5 -18  -1   23.39   15.33   0
  -6  18  -1   12.42   12.81   0
  -6 -18  -1   11.25   16.67   0
   6  18   1   19.19   14.68   0
   7  18   1   12.74   15.03   0
  -7  18  -1   15.63   13.53   0
  -7 -18  -1  -15.98   12.66   0
  -8  18  -1  -31.07   13.86   0
  -8 -18  -1   -4.58   13.10   0
   8  18   1   -3.36   12.50   0
  -9  18  -1   29.89   14.69   0
   9  18   1  -19.94   16.13   0
  -9 -18  -1    9.41   13.45   0
  10  18   1    0.42   16.59   0
 -10 -18  -1  -13.87   16.43   0
 -10  18  -1   -9.64   15.85   0
 -11  18  -1    4.40   16.38   0
 -11 -18  -1    4.09   10.75   0
  11  18   1   10.72   18.02   0
 -12  18  -1    5.43   17.22   0
 -12 -18  -1   -9.13   19.64   0
  12  18   1   24.35   18.95   0
 -12 -19   1   16.21   16.70   0
  12  19  -1   -2.52   19.67   0
 -11  19   1  -10.51   16.08   0
 -11 -19   1    7.90   15.28   0
  11  19  -1   11.29   15.03   0
 -11  19   1   15.74   14.89   0
  10  19  -1    9.74   14.32   0
 -10  19   1   25.16   15.12   0
 -10 -19   1   15.08   14.61   0
   9  19  -1  -26.62   14.24   0
  -9 -19   1   -3.59   17.86   0
  -9  19   1   -6.34   14.51   0
  -8  19   1   39.33   17.08   0
  -8 -19   1   -2.56   16.76   0
   8  19  -1   12.93   15.59   0
  -7  19   1    9.08   13.36   0
  -7 -19   1   32.81    8.91   0
   7  19  -1   -1.12   12.49   0
  -6 -19   1   -7.35   12.35   0
  -6  19   1   24.78   16.64   0
   6  19  -1    8.40   14.70   0
   5  19  -1   -3.89   11.50   0
  -5 -19   1    7.36   11.69   0
  -5  19   1  -28.08   12.74   0
  -4 -19   1   -1.75   12.63   0
  -4  19   1   13.96   13.02   0
   4  19  -1    1.29   11.71   0
  -3  19   1    5.78   12.55   0
  -3 -19   1    8.38   12.66   0
   3  19  -1    3.20   11.63   0
   2 -19  -1  -11.23   12.54   0
   2  19  -1    3.36   14.43   0
  -2 -19   1   21.29   12.55   0
  -2  19   1   18.70   15.22   0
   1 -19  -1   13.87   12.97   0
  -1  19   1   14.15   14.85   0
  -1 -19   1   16.86   12.28   0
   1  19  -1   19.94   11.31   0
   0  19   1   12.83   11.49   0
   0 -19  -1   23.57   15.91   0
   0  19  -1   34.18   14.34   0
   0 -19   1   29.77   15.34   0
   1  19   1   33.28   11.98   0
  -1 -19  -1  -17.24   15.65   0
  -1  19  -1    5.31   14.14   0
   1 -19   1   29.72   15.12   0
  -2  19  -1   85.77   11.55   0
  -2 -19  -1   51.06   13.58   0
   2  19   1   68.46   14.82   0
   2 -19   1   66.26   15.68   0
   3  19   1   10.66   14.83   0
  -3 -19  -1    9.84   12.88   0
   3 -19   1   -9.02   12.29   0
  -3  19  -1    3.03   11.63   0
   4  19   1   72.57   15.34   0
  -4  19  -1  107.21   13.17   0
  -4 -19  -1   60.80   13.21   0
   4 -19   1   80.80   13.48   0
   5  19   1   41.31   15.24   0
  -5 -19  -1    1.72   16.28   0
  -5  19  -1   19.18   12.97   0
   6  19   1   40.36   15.38   0
  -6  19  -1  -21.25   13.21   0
  -6 -19  -1   -7.63   13.65   0
  -7 -19  -1   -1.37   16.72   0
  -7  19  -1   -6.15   16.64   0
   7  19   1   21.65   15.75   0
  -8  19  -1   27.25   14.34   0
  -8 -19  -1   30.10   16.77   0
   8  19   1   -3.44   13.18   0
  -9  19  -1   26.84   15.21   0
   9  19   1    7.66   16.35   0
  -9 -19  -1   19.54   17.03   0
  10  19   1   -5.47   17.45   0
 -10  19  -1    0.15   15.87   0
 -10 -19  -1    8.38   17.87   0
 -11 -19  -1   45.82   18.43   0
  11  19   1  -15.36   15.22   0
 -11  19  -1   10.79   16.40   0
 -12 -19  -1   -4.96   19.91   0
  12  19   1   22.85   19.13   0
 -11  20   1    4.40   15.50   0
 -11  20   1   18.44   20.98   0
  11  20  -1   -1.73   16.28   0
 -11 -20   1   42.72   18.34   0
 -10  20   1   10.25   15.48   0
 -10 -20   1   20.30   19.00   0
  10  20  -1    3.20   14.65   0
   9  20  -1   21.15   13.67   0
  -9 -20   1    7.74   17.59   0
  -9  20   1  -50.18   15.03   0
   8  20  -1    9.10   13.22   0
  -8  20   1   15.75   14.17   0
  -8 -20   1   -1.70    9.75   0
  -7  20   1    4.17   13.56   0
   7  20  -1    6.08   15.78   0
  -7 -20   1  -13.44   15.52   0
   6  20  -1   30.45   12.37   0
  -6 -20   1   15.03   12.51   0
  -6  20   1    4.45   16.19   0
  -5 -20   1   -5.09   13.47   0
   5  20  -1   48.49   14.64   0
  -5  20   1   -4.48   13.68   0
   4  20  -1   21.28   11.70   0
  -4  20   1   -0.17   13.76   0
  -4 -20   1   11.61   12.82   0
  -3  20   1   45.44   13.23   0
  -3 -20   1   71.71   16.19   0
   3  20  -1   54.05   12.32   0
   2  20  -1   27.78   12.10   0
  -2  20   1    5.07   12.87   0
  -2 -20   1   12.03   13.09   0
   2 -20  -1   15.61   12.87   0
   1 -20  -1   36.09   13.44   0
  -1  20   1   54.15   12.24   0
  -1 -20   1   16.31   13.23   0
   1  20  -1   41.44   12.14   0
   0 -20   1   17.07   12.85   0
   0 -20  -1   13.50   13.22   0
   0  20  -1   31.37   11.44   0
   0  20   1   33.78   14.59   0
   1 -20   1    9.42   13.06   0
  -1 -20  -1   26.40   16.12   0
  -1  20  -1   37.21   14.59   0
   1  20   1   24.90   11.82   0
   2  20   1   17.86   12.01   0
  -2 -20  -1    4.40   12.99   0
   2 -20   1   20.35   12.81   0
  -2  20  -1    9.11    8.37   0
  -3 -20  -1    6.85   13.47   0
   3  20   1    8.27   12.06   0
   3 -20   1  -13.75   12.73   0
  -3  20  -1   11.25   11.53   0
   4  20   1   22.85   15.55   0
  -4 -20  -1   -2.59   16.94   0
  -4  20  -1  -14.14   12.87   0
   4 -20   1   -1.09   15.70   0
  -5  20  -1   26.43   12.52   0
  -5 -20  -1  -13.05   14.10   0
   5  20   1    4.65   15.40   0
  -6 -20  -1    4.70   13.64   0
  -6  20  -1   -4.57   15.87   0
   6  20   1    8.25   12.78   0
  -7 -20  -1   14.92   13.52   0
   7  20   1   -2.28   15.29   0
  -7  20  -1   22.94   14.02   0
  -8 -20  -1    3.38   14.43   0
   8  20   1   -6.11   13.29   0
  -8  20  -1   18.43   14.27   0
   9  20   1   -0.74   17.16   0
  -9  20  -1   23.98   15.19   0
  -9 -20  -1   25.27   17.89   0
 -10  20  -1   28.50   16.30   0
 -10 -20  -1   -5.37   15.08   0
  10  20   1  -19.86   14.64   0
  11  20   1   20.86   18.80   0
 -11  20  -1   -0.33   17.14   0
 -11 -20  -1  -10.32   19.54   0
  11  21  -1  -21.38   16.17   0
 -11 -21   1   12.30   19.23   0
 -10  21   1   10.21   15.93   0
  10  21  -1   -6.54   15.15   0
 -10 -21   1   20.18   14.88   0
  -9  21   1   -8.10   14.81   0
  -9 -21   1  -14.71   14.34   0
   9  21  -1    8.22   14.11   0
  -8 -21   1   14.96   17.09   0
  -8  21   1    6.56   14.53   0
   8  21  -1   30.46   13.73   0
  -7  21   1    3.11   14.28   0
   7  21  -1    0.30   12.67   0
  -7 -21   1    7.66   13.45   0
  -6 -21   1   -5.68   15.80   0
   6  21  -1   33.36   15.59   0
  -6  21   1   12.48   17.04   0
   5  21  -1   17.51   12.45   0
  -5  21   1    9.08   13.32   0
  -5 -21   1    8.05   16.50   0
   4  21  -1   14.49   12.01   0
  -4  21   1   10.16   13.19   0
  -4 -21   1   -4.56   13.66   0
   3  21  -1   -7.29   12.35   0
  -3  21   1    1.18   13.99   0
  -3 -21   1   -4.27   16.21   0
   2  21  -1   -6.93   12.45   0
   2 -21  -1    5.07   16.17   0
  -2 -21   1    1.63   13.23   0
  -2  21   1   -3.01   11.85   0
  -1 -21   1    9.04   16.88   0
  -1  21   1   42.51   15.21   0
   1 -21  -1   26.87   13.12   0
   1  21  -1   42.19   12.30   0
   0  21  -1   35.98   12.41   0
   0 -21   1   30.48   13.30   0
   0  21   1   -8.25   14.13   0
   0 -21  -1    2.43   12.93   0
   1 -21   1   21.01   13.65   0
   1  21   1   62.00   11.83   0
  -1 -21  -1   13.32   13.49   0
  -1  21  -1   44.37   17.13   0
  -2  21  -1   42.37   12.08   0
  -2 -21  -1   13.88   16.30   0
   2 -21   1   -4.08   13.18   0
   2  21   1   35.00   12.14   0
   3 -21   1   29.28   13.50   0
  -3  21  -1   56.81   12.34   0
   3  21   1   18.47   13.40   0
  -3 -21  -1  -11.36   17.49   0
   4  21   1   32.32   15.74   0
   4 -21   1    1.70   13.41   0
  -4 -21  -1   13.39   17.25   0
  -4  21  -1   36.80   12.25   0
  -5 -21  -1   19.32   16.94   0
  -5  21  -1   20.79   12.87   0
   5  21   1   32.74   12.67   0
  -6 -21  -1   25.96   17.41   0
   6  21   1   15.06   16.04   0
  -6  21  -1   22.57   13.73   0
  -7  21  -1    9.89   14.23   0
   7  21   1    1.72   12.89   0
  -7 -21  -1   23.74   18.12   0
  -8  21  -1   38.96   14.72   0
   8  21   1    6.04   16.94   0
  -8 -21  -1   20.32   18.22   0
  -9  21  -1   31.37   19.45   0
   9  21   1   -1.63   16.95   0
  -9 -21  -1    1.06   19.05   0
 -10  21  -1  -16.89   16.19   0
  10  21   1   17.50   14.94   0
 -10 -21  -1   -5.92   18.47   0
  11  21   1   22.57   18.92   0
 -11 -21  -1   40.86   20.53   0
  10  22  -1   21.88   19.11   0
 -10 -22   1   -5.47   16.13   0
 -10  22   1   35.04   16.81   0
   9  22  -1    4.60   14.45   0
  -9  22   1   26.62   16.07   0
  -9 -22   1   18.39   15.28   0
  -8 -22   1   -1.45   14.38   0
  -8  22   1  -15.59   18.40   0
   8  22  -1    8.77   14.16   0
  -7  22   1   21.19   14.48   0
  -7 -22   1  -14.38   14.69   0
   7  22  -1   -3.11   16.45   0
  -6 -22   1   20.55   17.09   0
  -6  22   1   14.72   17.67   0
   6  22  -1  -11.43   12.91   0
   5  22  -1    2.62   12.23   0
  -5  22   1  -10.88   14.02   0
  -5 -22   1   19.94   16.68   0
   4  22  -1   13.62   12.72   0
  -4 -22   1    0.10   13.38   0
  -4  22   1   -8.62   13.55   0
   3  22  -1    1.69   15.67   0
  -3  22   1  -25.68   16.51   0
  -3 -22   1   12.16   13.41   0
   2  22  -1   12.90   15.19   0
  -2  22   1   39.86   12.52   0
   2 -22  -1   15.33   13.95   0
  -2 -22   1   11.38   13.46   0
   1 -22  -1   35.23   13.13   0
  -1  22   1    0.56    8.51   0
  -1 -22   1   -1.97   13.67   0
   1  22  -1   -0.44   15.39   0
   0  22  -1    8.15   12.69   0
   0 -22  -1    7.37   13.04   0
   0 -22   1   -0.69   13.61   0
   0  22   1   20.01   15.18   0
  -1 -22  -1   14.06   13.99   0
   1  22   1   27.86   12.91   0
  -1  22  -1   20.34   14.47   0
   1 -22   1   22.29   14.20   0
  -2  22  -1   12.91   15.02   0
   2 -22   1    9.68   13.39   0
   2  22   1   25.42   15.11   0
  -2 -22  -1    5.01   13.57   0
   3  22   1   20.12   15.80   0
   3 -22   1   -1.98   13.11   0
  -3 -22  -1   -6.35   13.63   0
  -3  22  -1   15.82   12.31   0
   4  22   1   11.42   12.72   0
  -4  22  -1   42.62   12.34   0
   4 -22   1  -15.46   13.23   0
  -4 -22  -1   19.44   14.66   0
   5  22   1   -7.72   12.46   0
  -5 -22  -1    7.82   17.53   0
  -5  22  -1    1.74   13.34   0
  -6 -22  -1    1.70   17.31   0
   6  22   1    3.76   12.44   0
  -6  22  -1  -21.09   14.12   0
  -7 -22  -1   23.92   18.13   0
  -7  22  -1   12.52   17.63   0
   7  22   1   -5.96   17.40   0
  -8 -22  -1   -2.75   15.35   0
  -8  22  -1   -2.31   14.88   0
   8  22   1   31.76   17.07   0
   9  22   1  -15.55   17.95   0
  -9 -22  -1   46.62   19.47   0
  -9  22  -1   -9.99   16.05   0
 -10  22  -1   66.42   17.49   0
  10  22   1   -3.77   18.93   0
 -10 -22  -1    7.71   17.32   0
  -9  23   1   13.03   16.38   0
  -9 -23   1  -14.64   15.52   0
   9  23  -1   -2.57   15.08   0
  -8 -23   1    9.58   15.21   0
  -8  23   1    3.80   18.71   0
   8  23  -1    8.45   14.30   0
  -7  23   1  -15.31   14.88   0
  -7 -23   1    1.22   15.00   0
   7  23  -1  -16.42   13.89   0
  -6  23   1   12.88   14.60   0
   6  23  -1   11.01   13.86   0
  -6 -23   1   11.66   17.90   0
   5  23  -1   11.85   13.38   0
  -5  23   1   -0.08   14.75   0
  -5 -23   1   20.72   17.43   0
  -4 -23   1    4.47   16.62   0
   4  23  -1    9.24   12.05   0
  -4  23   1   18.82   14.33   0
   3  23  -1   24.01   12.72   0
  -3 -23   1   25.66   13.67   0
  -3  23   1   -3.17   13.98   0
  -2  23   1    2.53   13.00   0
   2  23  -1   14.50   12.33   0
  -2 -23   1    2.60   17.44   0
   2 -23  -1   19.78   13.66   0
   1 -23  -1    6.33   17.41   0
  -1 -23   1   19.50   13.62   0
   1  23  -1   -9.06   12.90   0
  -1  23   1   -4.98   12.08   0
   0 -23  -1   24.68   16.44   0
   0 -23   1    7.46   13.73   0
   0  23  -1   -4.47   12.96   0
   0  23   1    3.06   12.04   0
  -1  23  -1    6.18   15.61   0
   1 -23   1   -5.78   13.55   0
   1  23   1  -10.03   12.54   0
  -1 -23  -1    7.82   14.06   0
   2 -23   1    3.87   13.63   0
   2  23   1   27.37   15.68   0
  -2 -23  -1  -10.21   15.07   0
  -2  23  -1   15.07   12.92   0
   3 -23   1   14.72   17.25   0
   3  23   1   16.34   13.58   0
  -3  23  -1    5.82    8.55   0
  -3 -23  -1   18.03   17.91   0
   4  23   1   -8.99   12.89   0
  -4  23  -1   26.33   12.72   0
  -4 -23  -1   16.48   14.73   0
   4 -23   1   11.49   13.38   0
  -5 -23  -1    8.18   17.41   0
  -5  23  -1   29.16   12.74   0
   5  23   1  -12.93   13.14   0
  -6 -23  -1   -2.16   18.35   0
  -6  23  -1    2.86   14.44   0
   6  23   1   -5.43   13.98   0
  -7  23  -1   -0.77   15.10   0
  -7 -23  -1    2.31   18.28   0
   7  23   1    9.99   14.17   0
  -8  23  -1   26.47   15.74   0
   8  23   1   -4.19   14.60   0
  -8 -23  -1    4.57   19.48   0
  -9  23  -1   -2.29   16.66   0
  -9 -23  -1   11.46   16.39   0
   9  23   1   11.58   15.38   0
  -9 -24   1   34.94   15.95   0
   9  24  -1    9.60   15.60   0
  -9  24   1    9.16   16.21   0
  -8  24   1   -8.16   16.04   0
   8  24  -1  -18.79   14.28   0
  -8 -24   1   -9.21   15.44   0
  -7 -24   1   23.04   15.33   0
  -7  24   1   24.64   15.23   0
   7  24  -1   -3.73   13.98   0
  -6  24   1   27.08   14.85   0
   6  24  -1    2.12   13.76   0
  -6 -24   1   15.32   14.86   0
  -5 -24   1   27.23   17.81   0
   5  24  -1   23.11   13.31   0
  -5  24   1   29.20   14.79   0
   4  24  -1   33.38   13.48   0
  -4  24   1   29.02   18.03   0
  -4 -24   1   19.45   14.79   0
  -3  24   1   29.65   13.54   0
   3  24  -1   16.45   13.41   0
  -3 -24   1    1.14   17.12   0
   2  24  -1   22.79   16.21   0
  -2 -24   1   12.21   14.24   0
  -2  24   1   10.43   15.99   0
   2 -24  -1   23.82   14.63   0
  -1 -24   1   35.96   17.69   0
   1  24  -1   26.64   12.68   0
   1 -24  -1  -18.37   14.12   0
  -1  24   1    5.63   15.13   0
   0  24   1    1.91   11.86   0
   0 -24  -1    3.06   16.51   0
   0 -24   1   -9.02   14.54   0
   0  24  -1   12.78   13.09   0
   1 -24   1    3.01   14.28   0
  -1 -24  -1   -1.26   14.85   0
  -1  24  -1   20.15   15.53   0
   1  24   1    8.80   12.85   0
   2  24   1   15.65   13.28   0
   2 -24   1    4.89   13.84   0
  -2 -24  -1   24.90   14.76   0
  -2  24  -1   14.80   15.89   0
  -3  24  -1    9.56   12.83   0
   3  24   1   25.07   16.39   0
   3 -24   1   -8.29   14.11   0
  -3 -24  -1    6.99   18.08   0
   4 -24   1   12.04   14.01   0
   4  24   1    8.27   13.77   0
  -4 -24  -1  -10.07   17.95   0
  -4  24  -1    2.98   12.70   0
   5  24   1    4.32   13.74   0
  -5 -24  -1   -7.43   18.14   0
  -5  24  -1   14.29   13.18   0
  -6  24  -1   48.49   14.57   0
  -6 -24  -1   23.42   18.46   0
   6  24   1   15.35   14.28   0
  -7 -24  -1   38.43   20.17   0
   7  24   1    4.62   14.82   0
  -7  24  -1   34.43   15.16   0
  -8  24  -1   40.71   15.62   0
  -8 -24  -1   20.94   19.52   0
   8  24   1   32.53   18.17   0
  -9 -24  -1   -9.30   21.32   0
  -9  24  -1   57.22   21.63   0
   9  24   1   34.89   18.85   0
  -8  25   1   13.27   16.79   0
  -8 -25   1    2.18   16.94   0
   8  25  -1   -2.73   15.48   0
   7  25  -1    9.30   15.23   0
  -7  25   1    3.09   16.26   0
  -7 -25   1   28.74   19.91   0
  -6  25   1   23.55   15.60   0
  -6 -25   1   22.35   14.96   0
   6  25  -1    1.44   14.17   0
  -5 -25   1   37.73   15.01   0
   5  25  -1   -1.55   14.19   0
  -5  25   1   28.56   15.50   0
  -4 -25   1   19.06   14.80   0
   4  25  -1   11.64   12.93   0
  -4  25   1    1.10   13.75   0
   3  25  -1   20.36   13.20   0
  -3 -25   1   17.41   14.82   0
  -3  25   1    8.99   13.42   0
  -2  25   1    5.66    9.29   0
   2  25  -1   -0.99   13.54   0
  -2 -25   1    4.92   17.80   0
   2 -25  -1   12.22   18.01   0
   1  25  -1  -18.14   13.68   0
  -1 -25   1   44.55   14.72   0
  -1  25   1  -29.71   13.06   0
   1 -25  -1   25.38   14.76   0
   0  25  -1   11.13   16.61   0
   0  25   1   10.72   13.41   0
   0 -25  -1    1.13   17.23   0
   0 -25   1   15.59   17.55   0
  -1 -25  -1    5.69   14.03   0
   1  25   1    0.51   13.00   0
  -1  25  -1   -7.43   13.56   0
   1 -25   1  -12.68   14.26   0
   2  25   1   -9.05   14.10   0
  -2  25  -1    8.01   13.39   0
  -2 -25  -1   -9.49   18.64   0
   2 -25   1   -8.47   14.41   0
   3  25   1   10.60   13.64   0
  -3 -25  -1    5.48   14.91   0
   3 -25   1    2.38   14.85   0
  -3  25  -1   22.78   16.85   0
  -4  25  -1   17.70   13.27   0
   4  25   1   19.21   17.16   0
  -4 -25  -1   39.51   15.00   0
   4 -25   1   14.07   14.79   0
  -5 -25  -1  -26.20   15.50   0
   5  25   1   24.42   13.80   0
  -5  25  -1  -19.05   14.05   0
  -6 -25  -1   -4.90   16.23   0
   6  25   1   15.17   13.95   0
  -6  25  -1    2.77   13.77   0
  -7  25  -1   44.83   15.61   0
  -7 -25  -1   11.30   19.76   0
   7  25   1   -6.00   17.84   0
  -8 -25  -1   60.29   20.54   0
  -8  25  -1    5.69   20.10   0
   8  25   1   -8.04   18.77   0
  -7 -26   1  -18.62   15.68   0
  -7  26   1   48.67   16.71   0
   7  26  -1   -3.06   14.38   0
  -6  26   1  -22.69   15.87   0
  -6 -26   1    5.91   19.02   0
   6  26  -1  -11.91   14.14   0
   5  26  -1   12.73   14.08   0
  -5 -26   1  -26.12   15.58   0
  -5  26   1   31.76   15.63   0
   4  26  -1   19.62   17.22   0
  -4  26   1   13.35   14.45   0
  -4 -26   1    8.58   15.47   0
   3  26  -1   12.65   13.44   0
  -3  26   1   27.99   14.22   0
  -3 -26   1   30.03   15.17   0
   2  26  -1    0.12   13.51   0
  -2  26   1   27.25   16.79   0
  -2 -26   1  -27.51   14.98   0
   2 -26  -1   37.12   15.36   0
  -1 -26   1   40.47   14.30   0
  -1  26   1   -4.81   16.56   0
   1  26  -1   34.54   17.12   0
   1 -26  -1   26.18   18.13   0
   0 -26   1    6.01   14.86   0
   0 -26  -1   18.01   14.86   0
   0  26   1    5.46   16.65   0
   0  26  -1    1.17   13.34   0
   1 -26   1  -14.98   14.74   0
  -1 -26  -1   10.76   15.79   0
  -1  26  -1   21.97   13.69   0
   1  26   1    5.66   13.28   0
   2  26   1   -9.89   13.85   0
   2 -26   1   32.32   14.70   0
  -2  26  -1  -18.17   13.79   0
  -2 -26  -1  -16.69   18.36   0
   3  26   1   10.64   13.98   0
   3 -26   1   18.92   18.40   0
  -3 -26  -1    6.65   18.86   0
  -3  26  -1  -41.50   14.13   0
   4  26   1    5.66   14.51   0
  -4  26  -1   -2.53   13.95   0
  -4 -26  -1   26.49   19.38   0
   4 -26   1   12.58   14.86   0
   5  26   1   14.29   17.94   0
  -5 -26  -1   25.79   19.51   0
  -5  26  -1   -1.59   14.33   0
  -6 -26  -1   22.17   16.03   0
  -6  26  -1  -13.21   14.55   0
   6  26   1    5.58   15.02   0
  -7 -26  -1   27.87   21.07   0
  -7  26  -1   27.34   15.22   0
   7  26   1    0.57   19.42   0
   6  27  -1    8.73   15.17   0
  -6 -27   1   38.16   20.19   0
  -6  27   1  -11.22   17.09   0
  -5 -27   1    3.60   16.08   0
  -5  27   1    3.42   15.01   0
   5  27  -1   13.32   18.51   0
   4  27  -1   31.63   14.48   0
  -4  27   1    6.19   18.46   0
  -4 -27   1  -16.68   19.92   0
  -3  27   1   10.16   14.47   0
   3  27  -1    5.35   17.33   0
  -3 -27   1   17.23   15.28   0
  -2 -27   1    6.22   15.19   0
  -2  27   1   12.68   10.12   0
   2  27  -1  -17.22   14.14   0
   1  27  -1   20.93   14.18   0
  -1 -27   1   28.73   18.92   0
  -1  27   1    7.42   17.72   0
   1 -27  -1   21.79   18.66   0
   0 -27  -1  -10.84   15.05   0
   0 -27   1   35.65   15.75   0
   0  27  -1    9.05   13.81   0
   0  27   1   13.36   14.23   0
   1 -27   1   13.45   15.38   0
  -1  27  -1    7.64   13.91   0
  -1 -27  -1   11.33   15.81   0
   1  27   1    3.82   14.07   0
   2 -27   1    6.08   15.63   0
   2  27   1   -4.03   17.46   0
  -2 -27  -1  -11.67   15.99   0
  -2  27  -1   -0.22   14.73   0
   3 -27   1  -10.18   15.74   0
   3  27   1  -16.62   17.24   0
  -3  27  -1   -5.46   18.02   0
  -3 -27  -1  -11.78   16.16   0
   4  27   1   29.22   18.43   0
  -4 -27  -1   -7.21   17.31   0
  -4  27  -1    0.28   17.83   0
   4 -27   1  -16.83   15.84   0
   5  27   1   -8.60   15.09   0
  -5 -27  -1  -29.62   20.22   0
  -5  27  -1    5.01   14.92   0
  -6 -27  -1   37.42   16.74   0
   6  27   1   -4.51   15.77   0
  -6  27  -1   -6.92   15.07   0
   5  28  -1   21.50   15.32   0
  -5 -28   1   35.04   20.95   0
  -5  28   1   40.81   16.05   0
   4  28  -1   16.63   18.15   0
  -4  28   1   24.13   15.72   0
  -4 -28   1   18.97   15.90   0
  -3 -28   1   29.06   16.12   0
  -3  28   1    7.39   14.77   0
   3  28  -1   19.24   14.84   0
   2  28  -1    1.04   14.94   0
  -2  28   1    5.00   14.64   0
  -2 -28   1   -4.05   16.05   0
  -1 -28   1    6.72   15.96   0
   1  28  -1    2.97   14.78   0
   1 -28  -1   31.43   15.95   0
  -1  28   1   -3.46   14.64   0
   0 -28   1   10.36   16.60   0
   0  28   1   18.14   14.76   0
   0 -28  -1   11.15   15.94   0
   0  28  -1    6.88   14.62   0
   1  28   1    3.93   14.92   0
  -1 -28  -1    9.96   16.08   0
   1 -28   1   33.66   15.91   0
  -1  28  -1   16.61   15.09   0
   2  28   1    9.50   18.18   0
  -2 -28  -1   19.81   15.82   0
  -2  28  -1    7.61   14.39   0
   2 -28   1  -18.34   15.88   0
   3  28   1   17.74   14.46   0
  -3 -28  -1   -8.58   21.30   0
  -3  28  -1   28.76   15.12   0
   3 -28   1   17.11   16.28   0
  -4  28  -1  -34.84   18.63   0
  -4 -28  -1   14.04   20.89   0
   4  28   1   -1.36   15.44   0
   5  28   1   22.80   15.50   0
  -5 -28  -1   13.09   16.89   0
  -5  28  -1  -25.21   15.36   0
  -3  29   1   41.08   19.06   0
  -3 -29   1   24.76   20.40   0
   3  29  -1   -2.67   15.58   0
   2  29  -1   -6.88   15.20   0
  -2 -29   1   14.57   16.89   0
  -2  29   1   18.13   15.36   0
  -1 -29   1   -3.05   15.87   0
   1 -29  -1  -31.74   17.15   0
   1  29  -1   -8.71   14.99   0
  -1  29   1   34.69   14.73   0
   0  29  -1   11.66   15.15   0
   0 -29   1   -9.45   16.38   0
   0 -29  -1   20.59   16.79   0
   0  29   1   15.40   15.15   0
   1  29   1   21.51   14.98   0
  -1 -29  -1    9.80   16.64   0
   1 -29   1   19.16   16.55   0
  -1  29  -1   -4.67   15.57   0
   2  29   1  -10.10   19.49   0
  -2 -29  -1   -2.01   16.96   0
  -2  29  -1   54.24   18.94   0
   2 -29   1   -5.34   20.49   0
  -3 -29  -1   10.00   21.74   0
  -3  29  -1    7.18   15.39   0
   3 -29   1   -6.37   17.21   0
   3  29   1   18.06   15.23   0
 -14   0   2    2.00   13.91   0
 -13   0   2   23.17   14.04   0
 -12   0   2   34.82   13.06   0
 -11   0   2   71.32   13.26   0
 -10   0   2   26.03   14.50   0
  -9   0   2  540.21   14.80   0
   9   0  -2  591.03   15.06   0
   8   0  -2   88.39   12.43   0
  -8   0   2   96.25   11.98   0
  -7   0   2  146.91   11.89   0
   7   0  -2  160.38   11.93   0
  -6   0   2  252.33   13.26   0
   6   0  -2  278.58   13.18   0
  -5   0   2  618.90   15.95   0
   5   0  -2  670.48   16.04   0
  -4   0   2  261.36   14.35   0
   4   0  -2  252.59   14.32   0
   3   0  -2  725.64   18.40   0
  -3   0   2  709.32   18.61   0
  -2   0   2  116.96   17.80   0
   2   0  -2   88.24   15.05   0
  -1   0   2 2503.59   34.91   0
   1   0  -2 2479.27   34.81   0
   0   0  -2  242.23   22.56   0
   0   0   2  249.99   22.48   0
   1   0   2  551.22   29.92   0
  -1   0  -2  349.36   27.88   0
   2   0   2  278.88   28.43   0
  -2   0  -2  537.44   31.53   0
  -3   0  -2   34.67   21.96   0
  -4   0  -2   75.49   21.00   0
  -5   0  -2   45.92   15.23   0
  -6   0  -2  423.76   19.43   0
  -7   0  -2   11.98   13.28   0
  -8   0  -2   77.28   15.00   0
  -9   0  -2   41.72   14.69   0
 -10   0  -2    0.90   14.67   0
 -11   0  -2    9.46   14.91   0
 -12   0  -2   22.25   16.06   0
 -13   0  -2    3.94   13.73   0
 -14   0  -2   -1.00   17.61   0
 -15   0  -2   27.12   19.55   0
 -15   0  -2   -8.97   21.12   0
 -15  -1   2   23.44   15.17   0
 -14  -1   2    4.97   14.21   0
 -13   1   2  -11.28   13.80   0
 -13  -1   2   13.76   17.28   0
 -12   1   2   28.65   12.65   0
 -12  -1   2   11.94   13.72   0
 -11  -1   2  -13.74   16.28   0
 -11   1   2    8.14   13.21   0
 -10  -1   2   17.57   12.22   0
  10   1  -2   18.34   12.14   0
 -10   1   2   56.16   12.23   0
  -9  -1   2   59.12   12.51   0
  -9   1   2   52.79   12.13   0
   9   1  -2   58.35   12.19   0
   8   1  -2   23.32   11.97   0
  -8   1   2   22.50   11.49   0
  -8  -1   2   18.55   11.94   0
   7  -1  -2    4.19   10.93   0
  -7   1   2  -11.94   13.42   0
   7   1  -2    6.45   11.27   0
  -7  -1   2    9.08   11.44   0
   6  -1  -2    1.18   13.21   0
  -6  -1   2   -1.63   11.06   0
   6   1  -2   -3.57   11.07   0
  -6   1   2   -2.23   13.41   0
  -5   1   2    6.45   12.18   0
  -5  -1   2  -14.07   11.75   0
   5   1  -2   20.91   11.82   0
   5  -1  -2   20.01   11.88   0
  -4  -1   2   43.11   12.51   0
   4  -1  -2   34.12   12.26   0
  -4   1   2   39.03   15.41   0
   4   1  -2   16.34   12.61   0
  -3  -1   2  116.54   14.01   0
   3   1  -2  121.88   13.74   0
  -3   1   2  101.56   14.22   0
   3  -1  -2  120.98   14.12   0
   2   1  -2  214.05   15.47   0
  -2  -1   2  187.16   15.86   0
  -2   1   2  208.19   16.06   0
   2  -1  -2  218.02   16.22   0
   1   1  -2   24.39   18.94   0
  -1  -1   2   31.31   19.04   0
  -1   1   2   30.41   19.18   0
   1  -1  -2   15.55   19.66   0
   0   1   2  379.41   27.08   0
   0  -1   2  393.17   22.92   0
   0  -1  -2  372.95   24.94   0
   0   1  -2  391.08   22.94   0
   1   1   2  479.88   33.27   0
  -1   1  -2  479.46   24.49   0
   1  -1   2  468.64   24.18   0
  -1  -1  -2  472.18   36.31   0
  -2   1  -2    4.94   22.51   0
  -2  -1  -2    4.34   31.63   0
   2  -1   2    5.96   23.98   0
  -3   1  -2  350.61   21.67   0
  -3  -1  -2  517.85   29.53   0
  -3  -1  -2  341.75   28.84   0
  -4  -1  -2   48.80   19.71   0
  -4   1  -2   22.28   17.33   0
  -5   1  -2   50.95   16.93   0
  -5  -1  -2   47.00   15.65   0
  -6  -1  -2   51.46   14.14   0
  -6   1  -2   43.59   11.60   0
  -7  -1  -2   14.57   13.25   0
  -7   1  -2   17.70   13.68   0
  -8  -1  -2   25.73   14.62   0
  -8   1  -2   36.42   14.56   0
  -9   1  -2    5.86   14.29   0
  -9  -1  -2   23.77   14.42   0
 -10  -1  -2    4.64   12.27   0
 -10   1  -2   -4.01   14.54   0
 -11  -1  -2  -21.51   14.66   0
 -11   1  -2    9.85   12.50   0
 -12   1  -2   23.56   12.80   0
 -12  -1  -2   28.97   12.40   0
 -13   1  -2    1.15   13.58   0
 -13  -1  -2   -7.93   16.34   0
 -14  -1  -2   23.19   17.52   0
 -14   1  -2   33.74   17.05   0
 -14   1  -2    6.93   19.64   0
 -15   1  -2   10.24   18.74   0
 -15   1  -2    8.94   17.04   0
 -15  -1  -2   20.04   19.79   0
 -15  -2   2   22.27   14.66   0
 -14  -2   2  -15.27   14.16   0
 -13   2   2   -8.71   17.07   0
 -13  -2   2   13.98   13.78   0
 -12   2   2   25.16   16.34   0
 -12  -2   2   16.89   16.22   0
 -11   2   2   21.33   12.86   0
 -11  -2   2   24.67   12.83   0
  11   2  -2   17.67   13.20   0
 -10  -2   2   35.72   12.17   0
  10   2  -2   48.04   12.48   0
 -10   2   2   22.71   11.92   0
  -9  -2   2  143.63   13.14   0
  -9   2   2  182.59   13.46   0
   9   2  -2  165.25   12.95   0
  -8  -2   2  177.42   12.85   0
   8   2  -2  184.27   12.87   0
  -8   2   2  203.25   15.33   0
  -7   2   2   55.69   11.37   0
  -7  -2   2   45.29   11.70   0
   7   2  -2   64.18   11.05   0
  -6  -2   2  254.37   15.19   0
  -6   2   2  259.27   12.73   0
   6   2  -2  244.16   12.83   0
  -5   2   2    7.39   11.76   0
  -5  -2   2    9.37   14.31   0
   5  -2  -2   -4.45   11.87   0
   5   2  -2   11.31   11.64   0
   4  -2  -2  196.09   16.26   0
   4   2  -2  146.83   13.12   0
  -4  -2   2  153.84   13.31   0
  -4   2   2  160.02   13.34   0
  -3   2   2   -1.96   16.78   0
   3   2  -2   19.23   13.08   0
   3  -2  -2    2.03   13.79   0
  -3  -2   2   13.60   13.28   0
  -2   2   2  510.29   21.42   0
   2   2  -2  512.49   17.72   0
  -2  -2   2  508.62   19.96   0
   2  -2  -2  509.54   18.42   0
  -1   2   2 3731.99   39.79   0
  -1  -2   2 3766.25   37.84   0
   1   2  -2 3722.60   37.71   0
   1  -2  -2 3796.03   41.59   0
   0  -2   2 2053.58   32.49   0
   0  -2  -2 2082.22   42.39   0
   0   2  -2 2082.77   30.53   0
   0   2   2 2039.00   40.00   0
   1  -2   2  569.42   24.08   0
  -1   2  -2  554.46   23.76   0
   1   2   2  548.12   42.15   0
   2  -2   2   18.51   19.18   0
  -2   2  -2   41.47   18.64   0
  -3   2  -2   25.42   17.22   0
  -3  -2  -2   31.36   24.29   0
  -4  -2  -2   26.04   19.05   0
  -4   2  -2   36.97   16.40   0
  -5   2  -2   17.36   15.86   0
  -5  -2  -2   15.74   15.26   0
  -6  -2  -2  120.21   16.29   0
  -6   2  -2   98.26   12.02   0
  -6   2  -2   64.31   13.01   0
  -7   2  -2   -0.96   15.41   0
  -7  -2  -2    5.99   13.92   0
  -7   2  -2   14.56   10.83   0
  -8  -2  -2   89.13   12.74   0
  -8   2  -2   98.19   14.89   0
  -9  -2  -2   19.88   14.75   0
  -9   2  -2    1.50   11.51   0
 -10   2  -2    8.37   11.90   0
 -10  -2  -2    7.42   14.50   0
 -11  -2  -2    4.25   15.06   0
 -11   2  -2   45.20   15.19   0
 -12   2  -2   12.48   15.83   0
 -12  -2  -2   17.53   16.06   0
 -12   2  -2    8.34   14.44   0
 -13  -2  -2    6.35   16.71   0
 -13   2  -2   30.29   15.45   0
 -13   2  -2   15.58   13.53   0
 -14  -2  -2   19.52   14.36   0
 -14   2  -2   17.01   14.56   0
 -14   2  -2   24.96   20.71   0
 -15   2  -2   20.01   15.69   0
 -15   2  -2   -5.14   17.51   0
 -15  -2  -2   -0.32   19.03   0
 -15  -3   2  -13.95   15.84   0
 -14  -3   2  -14.83   16.95   0
 -13   3   2   14.61   13.92   0
 -13  -3   2  -14.12   13.67   0
 -12  -3   2   31.47   13.03   0
 -12   3   2   11.73   13.41   0
  11   3  -2   -2.54   12.86   0
 -11   3   2  -19.22   12.95   0
 -11  -3   2   -1.57   12.55   0
  10   3  -2   -0.55   11.92   0
 -10   3   2    8.81   11.74   0
 -10  -3   2   34.09   15.23   0
   9   3  -2   50.49   11.86   0
  -9   3   2   31.70   12.02   0
  -9  -3   2   53.83   12.37   0
   8   3  -2   15.06   11.55   0
  -8   3   2   12.37   11.75   0
  -8  -3   2    9.13   12.03   0
   7   3  -2   -8.83   10.97   0
  -7  -3   2    0.45   11.21   0
  -7   3   2   -1.22   10.90   0
   6   3  -2   45.43   11.31   0
  -6   3   2   12.43   13.67   0
  -6  -3   2   44.65   12.12   0
  -5   3   2   -6.43   11.84   0
  -5  -3   2   19.85   14.17   0
   5   3  -2    8.70   11.55   0
   4   3  -2   86.15   12.58   0
  -4   3   2   86.72   13.05   0
  -4  -3   2   81.64   12.24   0
  -3  -3   2 1052.07   19.57   0
  -3   3   2 1049.09   20.33   0
   3   3  -2 1136.95   19.18   0
  -2  -3   2 1400.24   24.12   0
  -2   3   2 1437.70   25.96   0
   2   3  -2 1419.07   24.03   0
  -1  -3   2 9985.47   53.11   0
  -1   3   2 9936.31   62.32   0
   1   3  -2 9999.99   54.10   0
   0   3   2 8334.80   71.53   0
   0   3  -2 8357.07   51.78   0
   0  -3   2 8301.84   51.66   0
   1  -3   2  307.34   20.70   0
   1   3   2  197.80   34.50   0
   1   3   2  173.53   31.64   0
  -1   3  -2  223.43   19.50   0
  -2   3  -2  205.76   16.34   0
   2  -3   2  367.24   21.81   0
   3  -3   2  525.11   21.08   0
  -3  -3  -2  445.61   33.73   0
  -3   3  -2  438.58   20.17   0
  -4   3  -2  406.61   19.33   0
  -4  -3  -2  637.07   27.31   0
  -5   3  -2  221.17   17.14   0
  -5  -3  -2  312.47   20.36   0
  -6   3  -2  238.13   14.29   0
  -6  -3  -2  477.14   21.28   0
  -7   3  -2  116.12   13.33   0
  -7   3  -2  154.29   12.51   0
  -7  -3  -2  152.62   15.82   0
  -8   3  -2   32.24   15.90   0
  -8  -3  -2   89.20   15.30   0
  -8   3  -2   85.36   14.84   0
  -9  -3  -2   10.00   12.47   0
  -9   3  -2   27.13   15.11   0
  -9   3  -2   23.18   14.16   0
 -10  -3  -2    3.46   14.75   0
 -10   3  -2   20.06   16.02   0
 -10   3  -2    0.18   14.65   0
 -11   3  -2    1.39   12.64   0
 -11   3  -2    7.56   17.80   0
 -11  -3  -2   14.09   15.17   0
 -12  -3  -2    2.11   16.18   0
 -12   3  -2   22.91   16.10   0
 -12   3  -2  -10.68   17.79   0
 -13   3  -2   13.53   16.25   0
 -13   3  -2    2.39   13.56   0
 -13  -3  -2   14.83   17.49   0
 -14  -3  -2   13.65   17.91   0
 -14   3  -2  -12.82   20.08   0
 -14   3  -2  -23.32   18.19   0
 -15   3  -2   42.19   21.50   0
 -15   3  -2   -4.14   19.22   0
 -15  -3  -2   -2.85   19.71   0
 -15  -4   2    4.87   15.92   0
 -14  -4   2   17.03   14.49   0
 -13   4   2  -12.47   13.75   0
 -13  -4   2    9.00   13.69   0
 -12   4   2   -1.48   13.06   0
 -12  -4   2  -11.68   13.16   0
 -11  -4   2    6.37   12.76   0
 -11   4   2   -1.94   12.33   0
  11   4  -2   23.03   12.52   0
  10   4  -2   41.13   12.06   0
 -10  -4   2   19.09   15.06   0
 -10   4   2   22.76   12.55   0
  -9  -4   2   45.96   12.65   0
  -9   4   2  105.66   14.83   0
   9   4  -2   63.39   12.64   0
  -8   4   2  180.69   13.09   0
   8   4  -2  223.37   13.03   0
  -8  -4   2  181.35   13.50   0
   7   4  -2   55.62   11.27   0
  -7   4   2   75.89   11.49   0
  -7  -4   2   35.17   11.50   0
   6   4  -2  277.69   13.02   0
  -6   4   2  257.29   12.87   0
  -6  -4   2  244.46   13.64   0
  -5  -4   2   45.67   11.76   0
   5   4  -2   56.77   11.97   0
  -5   4   2   92.23   14.55   0
  -4  -4   2  401.10   14.87   0
   4   4  -2  431.81   14.24   0
  -4   4   2  403.68   15.15   0
  -3   4   2   92.67   16.65   0
  -3  -4   2   62.83   15.88   0
   3   4  -2   78.07   12.88   0
  -2  -4   2    0.29   12.99   0
  -2   4   2    9.43   16.45   0
   2   4  -2   14.19   13.16   0
   1   4  -2 4893.16   36.42   0
  -1   4   2 4908.41   42.16   0
  -1  -4   2 4771.53   36.17   0
   0  -4   2 7703.14   46.77   0
   0   4  -2 8000.47   48.37   0
   1  -4   2  416.35   20.66   0
   1   4   2  368.76   30.80   0
  -1   4  -2  418.86   19.52   0
   2  -4   2  188.27   15.59   0
  -2   4  -2  190.39   15.21   0
   2   4   2  233.50   32.51   0
  -2  -4  -2  130.56   34.97   0
  -3   4  -2  276.78   18.57   0
  -3  -4  -2  260.85   28.45   0
   3   4   2  218.32   26.46   0
   3  -4   2  250.32   15.60   0
  -4   4  -2   62.04   15.60   0
  -4  -4  -2   20.42   19.19   0
   4   4   2   35.88   20.02   0
  -5   4  -2   24.90   13.02   0
   5   4   2   41.91   17.38   0
  -5  -4  -2   44.17   16.87   0
  -6   4  -2  114.91   15.54   0
  -6  -4  -2  134.03   17.62   0
  -7   4  -2   19.11   15.62   0
  -7  -4  -2   -3.80   16.46   0
  -8   4  -2    9.08   13.90   0
  -8   4  -2   40.32   15.86   0
  -8  -4  -2   14.48   14.99   0
  -9   4  -2   41.79   16.04   0
  -9   4  -2   23.41   14.31   0
  -9  -4  -2   -5.53   14.88   0
 -10   4  -2   14.85   14.04   0
 -10   4  -2    5.38   11.97   0
 -10  -4  -2   10.67   15.14   0
 -11   4  -2   11.04   13.00   0
 -11  -4  -2   15.10   16.57   0
 -11   4  -2   15.91   14.34   0
 -12   4  -2   -1.86   17.73   0
 -12   4  -2   13.36   13.46   0
 -12  -4  -2   11.25   16.29   0
 -13   4  -2   17.46   15.55   0
 -13   4  -2    5.81   17.55   0
 -13  -4  -2   13.61   16.47   0
 -14   4  -2   -1.83   16.57   0
 -14  -4  -2   -7.81   18.35   0
 -15  -4  -2   15.80   19.39   0
 -15   4  -2    6.21   16.21   0
 -15   4  -2   40.18   21.51   0
 -15   5   2   -2.47   15.48   0
 -15  -5   2   12.78   19.25   0
 -14  -5   2   15.50   14.22   0
 -13   5   2   -1.12   13.74   0
 -13  -5   2    7.60   13.74   0
 -12   5   2   18.04   13.18   0
 -12  -5   2   -5.57   15.58   0
 -11  -5   2   11.34   12.91   0
  11   5  -2   -0.83   12.50   0
  10   5  -2   28.62   12.35   0
 -10  -5   2   31.48   15.16   0
 -10   5   2   30.46   12.29   0
  -9  -5   2   37.80   15.40   0
   9   5  -2   72.36   12.48   0
  -9   5   2   53.52   12.21   0
   8   5  -2   68.60   12.26   0
  -8   5   2   54.18   14.79   0
  -8  -5   2   43.49   12.57   0
  -7   5   2   81.85   11.70   0
  -7  -5   2   61.42   11.65   0
   7   5  -2   53.14   14.02   0
  -6   5   2   19.53   11.09   0
  -6  -5   2   -5.76   13.68   0
   6   5  -2    9.29   11.48   0
  -5   5   2  374.06   13.90   0
   5   5  -2  400.86   13.56   0
  -5  -5   2  382.26   13.75   0
   4   5  -2  143.88   12.45   0
  -4   5   2  150.79   13.01   0
  -4  -5   2  127.48   12.70   0
  -3  -5   2  516.51   15.84   0
  -3   5   2  582.21   16.63   0
   3   5  -2  556.76   15.49   0
  -2  -5   2   47.39   13.21   0
   2   5  -2   63.21   13.21   0
   1   5  -2 2110.55   25.28   0
  -1  -5   2 2100.60   25.07   0
   0  -5   2  600.11   15.75   0
   0   5  -2 3858.62   32.58   0
   0   5   2 4121.17   45.43   0
   1  -5   2 1324.05   24.81   0
   1   5   2 1321.66   34.86   0
  -1   5  -2 2112.33   27.17   0
   2  -5   2  465.73   19.40   0
  -2  -5  -2  444.67   31.08   0
  -2   5  -2  561.69   19.99   0
   2   5   2  477.38   29.35   0
   3  -5   2  737.46   21.08   0
   3   5   2  696.93   29.10   0
  -3  -5  -2  823.41   30.97   0
  -3   5  -2  737.00   21.04   0
   4   5   2  147.90   20.66   0
  -4   5  -2  128.19   13.93   0
  -4  -5  -2  117.43   19.00   0
  -5  -5  -2  350.75   21.41   0
  -5   5  -2  293.73   15.14   0
   5   5   2  454.09   21.61   0
  -6  -5  -2  126.10   17.73   0
  -6   5  -2  152.71   16.70   0
   6   5   2  132.73   15.12   0
  -7  -5  -2  107.80   15.49   0
  -7   5  -2   94.85   16.13   0
   7   5   2  111.25   15.73   0
  -8  -5  -2   78.17   16.32   0
  -8   5  -2  106.26   16.06   0
  -9   5  -2   22.21   13.50   0
  -9   5  -2   50.94   14.77   0
  -9  -5  -2   56.41   14.94   0
 -10   5  -2   32.09   12.31   0
 -10   5  -2   47.62   16.70   0
 -10  -5  -2    3.78   15.48   0
 -11  -5  -2    4.45   15.66   0
 -11   5  -2    5.56   13.35   0
 -11   5  -2   40.77   17.99   0
 -12   5  -2   12.72   13.65   0
 -12   5  -2   18.91   18.89   0
 -12  -5  -2   -4.13   16.51   0
 -13   5  -2  -10.86   16.29   0
 -13  -5  -2   13.06   16.86   0
 -13   5  -2   -4.31   14.50   0
 -14  -5  -2  -12.54   15.16   0
 -14   5  -2   11.03   16.90   0
 -15  -5  -2   25.91   19.74   0
 -15   5  -2  -16.43   20.06   0
 -15   5  -2  -23.85   18.14   0
 -15   6   2   33.74   15.81   0
 -15  -6   2  -20.28   15.76   0
 -14  -6   2    3.68   14.63   0
  13   6  -2   -4.14   13.81   0
 -13  -6   2   -0.84   13.78   0
 -12   6   2   20.54   13.32   0
 -12  -6   2    9.84   13.78   0
 -11  -6   2   -4.47   12.95   0
  11   6  -2    1.03   12.80   0
 -10   6   2   22.75   12.19   0
 -10  -6   2   26.17   12.65   0
  10   6  -2   48.06   12.52   0
   9   6  -2   40.00   12.56   0
  -9  -6   2   28.35   12.40   0
  -9   6   2   50.20   14.52   0
  -8  -6   2   49.64   15.25   0
  -8   6   2   73.68   11.84   0
   8   6  -2   76.63   12.33   0
  -7  -6   2   34.89   11.51   0
  -7   6   2   60.73   11.45   0
   7   6  -2   60.09   13.96   0
  -6   6   2   11.06   10.97   0
   6   6  -2    3.98   11.24   0
  -6  -6   2   -5.17   11.32   0
  -5  -6   2   72.74   14.92   0
   5   6  -2  112.78   14.69   0
  -5   6   2   69.94   11.73   0
  -4  -6   2  239.11   15.42   0
  -4   6   2  246.65   13.40   0
   4   6  -2  246.70   13.21   0
  -3  -6   2   98.43   12.88   0
   3   6  -2  105.57   12.62   0
  -2  -6   2  861.55   18.10   0
   2   6  -2  879.49   17.56   0
   1   6  -2   44.93   13.15   0
  -1   6   2   57.43   14.27   0
  -1  -6   2   59.39   12.93   0
   0   6  -2  138.56   14.02   0
   0  -6   2   81.21   10.18   0
   0   6   2  147.66   18.63   0
   1  -6   2  100.53   14.28   0
  -1   6  -2   70.26   13.69   0
  -1  -6  -2  113.39   22.10   0
   1   6   2   97.48   18.14   0
  -2  -6  -2   25.61   19.51   0
   2  -6   2   33.25   13.47   0
  -2   6  -2   14.11   12.47   0
   2   6   2   29.05   18.39   0
  -3  -6  -2  117.48   20.58   0
  -3   6  -2  163.84   13.89   0
   3   6   2  127.90   20.24   0
   3  -6   2  133.88   14.04   0
  -4   6  -2   65.40   15.90   0
   4   6   2   68.05   17.62   0
   4  -6   2   67.39   16.37   0
  -4  -6  -2   65.32   17.24   0
   5   6   2   26.60   17.29   0
  -5  -6  -2   13.52   14.64   0
  -5   6  -2   35.58   15.81   0
  -6   6  -2   64.68   13.64   0
  -6  -6  -2   59.07   16.84   0
   6   6   2   80.69   17.67   0
  -7   6  -2    2.58   12.79   0
  -7  -6  -2  -15.39   13.94   0
   7   6   2    4.11   14.55   0
  -8  -6  -2    8.34   15.04   0
   8   6   2    5.85   15.52   0
  -8   6  -2   13.19   12.62   0
  -9   6  -2   30.07   16.14   0
  -9   6  -2    4.95   14.08   0
  -9  -6  -2    1.46   14.97   0
 -10   6  -2   19.28   14.02   0
 -10  -6  -2   -5.87   14.59   0
 -10   6  -2    4.03   11.88   0
 -11   6  -2   -6.16   18.49   0
 -11  -6  -2  -11.92   16.42   0
 -11   6  -2  -12.70   16.03   0
 -12   6  -2   17.34   16.94   0
 -12  -6  -2    7.05   16.51   0
 -12   6  -2   -4.64   19.07   0
 -13   6  -2   11.36   15.74   0
 -13   6  -2   22.41   17.62   0
 -13  -6  -2   21.33   17.74   0
 -14   6  -2  -11.25   17.19   0
 -14  -6  -2   14.96   18.59   0
 -14   6  -2    5.20   15.11   0
 -15   6  -2   44.20   19.92   0
 -15  -7   2   13.84   16.29   0
 -15   7   2   39.79   19.65   0
 -14  -7   2   -8.25   14.74   0
 -14   7   2   -5.92   14.93   0
  14   7  -2   -1.14   14.57   0
  13   7  -2   22.34   14.45   0
 -13  -7   2  -12.30   16.44   0
 -12   7   2    2.11   13.57   0
 -12  -7   2    5.29   12.77   0
 -11  -7   2    9.42   12.85   0
  11   7  -2   -2.47   12.31   0
 -10   7   2    8.25   12.39   0
  10   7  -2   18.20   12.28   0
 -10  -7   2    8.63   12.30   0
   9   7  -2   33.29   11.94   0
  -9  -7   2   31.63   12.12   0
  -9   7   2   52.62   11.91   0
  -8   7   2  146.25   12.45   0
  -8  -7   2  126.91   12.86   0
   8   7  -2  124.52   15.00   0
  -7  -7   2   21.74   14.33   0
   7   7  -2   45.40   11.61   0
  -7   7   2   10.95   11.48   0
  -6   7   2   18.38   10.93   0
   6   7  -2   13.99   11.14   0
  -6  -7   2   -3.38   11.63   0
   5   7  -2  282.91   13.25   0
  -5  -7   2  250.43   14.06   0
  -5   7   2  290.48   13.48   0
  -4  -7   2  147.87   12.85   0
   4   7  -2  176.93   14.67   0
   3   7  -2 1506.64   19.35   0
  -3  -7   2 1396.02   21.81   0
   2   7  -2  805.53   16.77   0
  -2  -7   2  808.35   16.93   0
  -2   7   2  874.17   19.66   0
  -1   7   2  154.34   14.75   0
   1   7  -2  158.73   12.92   0
  -1  -7   2  153.60   15.64   0
   0   7   2 2198.18   30.81   0
   0  -7   2 2076.15   23.83   0
   0   7  -2 2116.50   23.53   0
   1   7   2  278.38   19.51   0
   1  -7   2  288.90   17.86   0
  -1  -7  -2  275.92   22.33   0
  -1   7  -2   52.26   15.28   0
   2  -7   2  182.64   14.21   0
  -2  -7  -2  224.45   21.40   0
  -2   7  -2  315.41   17.05   0
   2   7   2  215.52   19.87   0
   3   7   2   78.23   17.12   0
   3  -7   2  110.48   16.30   0
  -3   7  -2   40.43   13.76   0
  -3  -7  -2   74.40   18.51   0
   4   7   2   47.40   16.47   0
   4  -7   2   28.01   16.24   0
  -4  -7  -2   61.32   16.88   0
  -4   7  -2   17.38   12.97   0
  -5  -7  -2  331.65   19.59   0
  -5   7  -2  370.31   15.60   0
   5   7   2  473.76   20.70   0
  -6  -7  -2  142.44   16.00   0
   6   7   2  219.25   16.56   0
  -6   7  -2  114.35   14.20   0
   7   7   2   57.64   15.15   0
  -7  -7  -2   41.75   17.10   0
  -7   7  -2   33.94   13.14   0
  -8   7  -2  376.26   17.04   0
  -8  -7  -2  153.54   17.29   0
   8   7   2  316.45   16.87   0
   9   7   2   19.77   15.30   0
  -9  -7  -2   11.15   15.56   0
  -9   7  -2   11.05   13.43   0
 -10  -7  -2    1.23   15.16   0
 -10   7  -2    8.23   13.51   0
 -10   7  -2    3.42   15.19   0
 -11   7  -2   18.69   14.68   0
 -11  -7  -2    0.63   16.39   0
 -11   7  -2   27.23   12.80   0
 -12   7  -2   11.97   15.83   0
 -12  -7  -2    8.12   16.95   0
 -12   7  -2  -18.89   17.17   0
 -13  -7  -2   18.90   17.22   0
 -13   7  -2  -13.75   14.58   0
 -13   7  -2   18.04   15.77   0
 -14   7  -2    6.55   21.01   0
 -14  -7  -2   -7.36   18.51   0
 -14   7  -2    5.05   14.99   0
 -14   8   2  -13.22   15.28   0
 -14  -8   2   -0.08   15.47   0
  14   8  -2    2.53   14.99   0
  13   8  -2    5.10   13.82   0
 -13  -8   2    9.65   14.14   0
 -12  -8   2   20.41   13.25   0
 -12   8   2   26.37   13.47   0
  11   8  -2   27.81   12.57   0
 -11  -8   2   18.22   15.61   0
 -10   8   2   16.40   12.49   0
 -10  -8   2    9.16   12.81   0
  10   8  -2   24.05   11.99   0
  -9  -8   2   26.05   14.53   0
  -9   8   2   31.53   11.20   0
  -8   8   2   59.90   11.72   0
  -8  -8   2   56.98   15.15   0
   8   8  -2   57.56   11.94   0
  -7  -8   2  119.76   13.26   0
   7   8  -2  176.89   12.28   0
  -7   8   2  167.67   12.24   0
  -6  -8   2    4.04   13.77   0
  -6   8   2   21.53   13.59   0
   6   8  -2   53.25   13.63   0
   5   8  -2  422.07   14.21   0
  -5  -8   2  390.35   13.94   0
  -4  -8   2  501.06   14.76   0
   4   8  -2  565.79   16.22   0
  -3  -8   2  597.01   15.61   0
  -3   8   2  705.16   18.00   0
   3   8  -2  678.83   15.35   0
   2   8  -2  255.45   15.59   0
  -2   8   2  273.22   18.16   0
  -2  -8   2  245.99   15.62   0
   1   8  -2   82.91   12.23   0
  -1  -8   2  130.05   12.68   0
  -1   8   2   79.06   16.61   0
   0   8   2   59.01   15.93   0
   0   8  -2   56.34   13.04   0
   0  -8   2   90.70   14.67   0
  -1  -8  -2    6.40   16.34   0
   1   8   2    9.61   15.68   0
  -1   8  -2    6.16    8.95   0
   1  -8   2    4.48   12.94   0
   2   8   2    4.73   14.34   0
   2  -8   2    9.52   16.32   0
  -2  -8  -2   -6.63   17.89   0
  -2   8  -2  -12.41   12.77   0
  -3   8  -2   89.07   16.40   0
   3  -8   2   71.11   14.00   0
  -3  -8  -2   73.12   18.06   0
   3   8   2   76.16   16.72   0
  -4  -8  -2   13.59   11.75   0
  -4  -8  -2   -3.18    8.14   0
   4   8   2   14.01   13.71   0
  -4   8  -2   15.09   12.72   0
   4  -8   2   19.29   12.93   0
   5   8   2    3.27   14.45   0
  -5   8  -2  -17.65   15.95   0
  -5  -8  -2   21.32   15.36   0
  -6  -8  -2    4.68   14.47   0
   6   8   2    2.26   14.23   0
  -6   8  -2   12.07   12.28   0
  -7   8  -2   73.45   12.70   0
  -7  -8  -2   50.17   18.17   0
   7   8   2   89.54   15.46   0
  -8  -8  -2   11.85   14.03   0
  -8   8  -2   22.34   12.52   0
   8   8   2   20.91   15.06   0
  -9   8  -2   28.06   16.43   0
  -9  -8  -2    9.65   15.15   0
   9   8   2   25.86   15.37   0
 -10   8  -2   -2.71   16.61   0
 -10   8  -2   -4.21   12.38   0
  10   8   2   20.19   15.74   0
 -10  -8  -2   13.66   15.35   0
 -11   8  -2   17.34   14.92   0
 -11  -8  -2   -7.62   16.12   0
 -11   8  -2    9.89   12.68   0
 -12  -8  -2   14.09   17.24   0
 -12   8  -2    7.48   15.45   0
 -12   8  -2   30.04   13.37   0
 -13  -8  -2  -13.22   18.90   0
 -13   8  -2  -14.51   14.15   0
 -13   8  -2    2.98   15.90   0
 -14   8  -2   15.13   14.55   0
 -14   8  -2   11.27   21.21   0
 -14  -8  -2   21.63   19.08   0
  14   9  -2   11.58   15.08   0
 -14  -9   2  -26.08   15.23   0
 -14   9   2   16.23   14.94   0
 -13  -9   2   -2.87   14.65   0
  13   9  -2  -24.36   17.42   0
 -13   9   2  -17.78   14.51   0
 -12   9   2   17.77   16.50   0
 -12  -9   2   35.84   16.54   0
 -11  -9   2   -9.86   15.59   0
  11   9  -2   -1.43   12.55   0
  10   9  -2   10.36   12.78   0
 -10  -9   2    1.27   11.91   0
 -10   9   2   -8.47   12.15   0
  -9  -9   2    5.71   12.29   0
  -9   9   2   32.13   11.82   0
  -8   9   2   37.69   11.54   0
   8   9  -2   23.97   11.50   0
  -8  -9   2   -0.13   12.36   0
  -7   9   2   11.12   11.72   0
   7   9  -2   -0.30   14.38   0
  -7  -9   2   -0.98   11.92   0
   6   9  -2   48.74   10.96   0
  -6  -9   2   25.06   11.44   0
  -6   9   2   51.60   11.66   0
   5   9  -2   35.39   11.07   0
  -5  -9   2   28.07   11.62   0
  -4  -9   2   18.86   11.74   0
  -4   9   2   20.12   12.77   0
   4   9  -2   27.85   11.32   0
  -3   9   2  446.41   18.85   0
   3   9  -2  475.95   16.05   0
  -3  -9   2  401.65   14.19   0
  -2   9   2   52.02   13.64   0
   2   9  -2   57.40   11.91   0
  -2  -9   2   42.40   11.80   0
   1   9  -2  380.04   13.77   0
  -1  -9   2  583.80   15.14   0
  -1   9   2  368.07   18.20   0
   0  -9  -2  422.99   18.77   0
   0  -9   2  410.60   14.83   0
   0   9  -2  395.73   14.18   0
   0   9   2  407.28   18.09   0
   1  -9   2   37.98   13.00   0
  -1  -9  -2   22.59   15.52   0
  -1   9  -2    3.64    8.15   0
   1   9   2    3.96   15.10   0
   2  -9   2    4.85   12.84   0
  -2   9  -2   24.98   11.62   0
   2   9   2   10.31   14.01   0
  -2  -9  -2   15.41   15.41   0
  -3   9  -2   18.39   12.47   0
   3  -9   2   25.34   12.45   0
  -3  -9  -2   40.39   14.71   0
   3   9   2   40.74   13.67   0
  -4   9  -2  158.63   16.04   0
   4   9   2  150.35   16.23   0
   4  -9   2  168.98   13.55   0
  -4  -9  -2  128.61   15.14   0
   5   9   2  103.60   14.76   0
  -5   9  -2  109.63   15.78   0
  -5  -9  -2  106.55   16.90   0
   6   9   2   27.07   14.58   0
  -6   9  -2   46.72   15.71   0
  -6  -9  -2   15.60   14.40   0
  -7  -9  -2   23.96   14.39   0
  -7   9  -2   60.49   15.65   0
   7   9   2   28.93   16.94   0
   8   9   2  156.34   16.30   0
  -8   9  -2  133.67   13.50   0
  -8  -9  -2   50.73   15.36   0
  -9  -9  -2    4.33   15.20   0
   9   9   2    9.27   14.95   0
  -9   9  -2   24.72   16.90   0
 -10  -9  -2   -7.03   16.51   0
 -10   9  -2   17.41   17.59   0
  10   9   2    9.18   15.91   0
 -11  -9  -2   10.06   16.02   0
 -11   9  -2    5.07   13.14   0
 -11   9  -2    1.60   14.77   0
 -12   9  -2   12.42   13.79   0
 -12   9  -2   -7.74   15.62   0
 -12  -9  -2   32.52   16.93   0
 -13   9  -2    6.18   16.45   0
 -13   9  -2   14.25   14.51   0
 -13  -9  -2   -7.91   18.81   0
 -14   9  -2    8.19   17.27   0
 -14   9  -2    5.65   15.14   0
 -14  -9  -2   -7.17   18.91   0
 -14  10   2   29.06   17.31   0
 -14 -10   2    6.05   15.73   0
  14  10  -2   29.04   19.11   0
 -14  10   2  -20.69   15.56   0
 -13 -10   2   21.77   14.37   0
 -13  10   2    9.34   14.40   0
  13  10  -2   18.96   14.45   0
 -12  10   2  -10.52   13.79   0
  12  10  -2  -17.90   13.10   0
 -12 -10   2    1.91   13.60   0
  11  10  -2   38.63   12.97   0
 -11  10   2   43.07   13.50   0
 -11 -10   2   21.19   13.06   0
 -10 -10   2  -12.47   12.87   0
 -10  10   2   33.99   12.07   0
  10  10  -2   23.00   12.19   0
  -9  10   2   69.94   12.75   0
  -9 -10   2   27.49   12.78   0
  -8 -10   2   21.45   12.09   0
  -8  10   2   43.35   11.46   0
  -7  10   2  195.46   14.81   0
  -7 -10   2  122.21   12.97   0
   7  10  -2  168.66   12.79   0
  -6 -10   2   81.50   12.25   0
  -6  10   2  136.93   13.26   0
   6  10  -2  111.27   11.72   0
  -5  10   2  272.04   14.20   0
  -5 -10   2  243.56   13.16   0
   5  10  -2  276.54   14.52   0
  -4  10   2  133.66   15.94   0
  -4 -10   2  102.38   14.99   0
   4  10  -2  129.23   11.85   0
  -3  10   2  202.47   17.19   0
   3  10  -2  233.54   14.29   0
  -3 -10   2  225.28   12.62   0
   2  10  -2  175.41   12.28   0
  -2  10   2  205.10   14.22   0
  -2 -10   2  165.06   12.93   0
  -1  10   2  300.22   17.61   0
   1  10  -2  290.85   15.18   0
  -1 -10   2  257.92   15.55   0
   0 -10  -2  420.82   18.50   0
   0  10   2  427.41   18.06   0
   0 -10   2  428.98   14.86   0
   0  10  -2  431.17   14.02   0
  -1  10  -2   35.13    8.24   0
   1  10   2   65.48   12.40   0
   1 -10   2   52.18   15.56   0
  -1 -10  -2   26.97   15.71   0
  -2 -10  -2   18.83   14.40   0
  -2  10  -2   -4.98   11.89   0
   2  10   2   -3.50   13.05   0
   2 -10   2   24.87   12.21   0
   3 -10   2   64.32   13.24   0
  -3 -10  -2   73.57   14.84   0
  -3  10  -2   96.25   13.04   0
   3  10   2   98.65   13.77   0
  -4  10  -2   16.61   12.06   0
   4  10   2    0.97   13.54   0
  -4 -10  -2    8.81   14.53   0
   4 -10   2  -11.99   12.38   0
  -5 -10  -2   28.58   14.61   0
   5  10   2   14.97   16.12   0
  -5  10  -2   33.49   14.66   0
  -6  10  -2   67.28   15.35   0
  -6 -10  -2   36.21   14.71   0
   6  10   2   48.58   14.82   0
  -7  10  -2  115.64   15.55   0
   7  10   2   81.63   15.21   0
  -7 -10  -2   37.66   15.33   0
  -8  10  -2  117.02   13.76   0
  -8 -10  -2   58.58   16.02   0
   8  10   2  125.78   18.25   0
  -9 -10  -2    2.03   15.77   0
   9  10   2   19.23   15.40   0
  -9  10  -2   32.08   15.80   0
 -10  10  -2   22.41   17.14   0
  10  10   2   18.23   15.64   0
 -10 -10  -2    8.78   16.26   0
 -11  10  -2   15.84   12.75   0
  11  10   2    2.51   15.92   0
 -11  10  -2  -33.19   15.06   0
 -11 -10  -2   -4.64   16.10   0
 -12  10  -2   57.06   19.20   0
 -12 -10  -2    6.62   18.07   0
 -12  10  -2   38.82   13.53   0
 -13  10  -2   10.03   19.81   0
 -13 -10  -2   -3.90   15.20   0
 -13  10  -2   36.75   18.31   0
 -14  10  -2   30.17   18.76   0
 -14 -10  -2   17.15   19.74   0
 -14  10  -2   26.34   18.08   0
 -14  11   2   13.66   17.22   0
 -14 -11   2    4.90   16.15   0
  14  11  -2  -14.33   15.24   0
 -14  11   2    6.21   15.83   0
 -13  11   2   26.27   14.54   0
 -13 -11   2    9.24   14.87   0
  13  11  -2   -8.09   14.89   0
  12  11  -2   32.96   17.09   0
 -12 -11   2   21.63   13.67   0
 -12  11   2   12.69   13.70   0
 -12  11   2   32.36   15.17   0
  11  11  -2   22.96   12.70   0
 -11  11   2   -2.15   13.87   0
 -11  11   2    0.68   16.10   0
 -11 -11   2   24.69   12.46   0
 -10  11   2  -13.10   12.43   0
 -10  11   2   11.13   13.92   0
 -10 -11   2  -12.29   12.80   0
  10  11  -2    2.02   12.59   0
  -9  11   2    0.81   11.90   0
  -9 -11   2    7.93   12.59   0
  -9  11   2    7.59   13.28   0
  -8  11   2    5.72   11.18   0
  -8  11   2   12.68   12.42   0
  -8 -11   2   24.56   11.87   0
   7  11  -2   10.64   11.64   0
  -7 -11   2   -2.21   14.81   0
  -7  11   2   15.30   11.28   0
  -7  11   2   -8.43   15.22   0
   6  11  -2   46.50   14.56   0
  -6 -11   2   41.73   11.89   0
  -6  11   2   56.14   13.27   0
  -5 -11   2   29.35   11.08   0
   5  11  -2    7.12   13.41   0
  -5  11   2   27.40   12.42   0
  -4  11   2  131.63   13.30   0
  -4 -11   2   81.86   11.93   0
   4  11  -2  130.40   11.46   0
  -3  11   2   79.76   13.07   0
   3  11  -2   66.61   10.87   0
  -3 -11   2   58.09   11.67   0
  -2 -11   2   44.68    8.05   0
  -2  11   2   70.37   15.98   0
   2  11  -2   74.64   11.02   0
   1  11  -2   19.26   10.41   0
  -1 -11   2   20.59   10.99   0
  -1  11   2   10.03   12.48   0
   0  11   2  186.44   13.77   0
   0 -11   2  139.87   12.79   0
   0  11  -2  160.43   11.69   0
   0 -11  -2  157.50   16.86   0
   1 -11   2   18.93   12.04   0
  -1 -11  -2   19.83   15.55   0
  -1  11  -2   -3.86   13.53   0
   1  11   2   50.97   14.43   0
  -2 -11  -2  273.51   16.57   0
  -2  11  -2  290.19   15.36   0
   2  11   2  280.09   15.39   0
   2 -11   2  299.81   14.15   0
   3 -11   2  113.73   12.56   0
  -3  11  -2  122.09   12.76   0
   3  11   2   98.91   14.08   0
  -3 -11  -2   96.45   15.68   0
   4 -11   2  -10.30   14.98   0
  -4  11  -2    9.56   12.02   0
  -4 -11  -2    2.55   14.23   0
   4  11   2  -11.98   13.29   0
   5 -11   2   56.15   15.62   0
  -5 -11  -2   24.21   14.61   0
   5  11   2   53.33   16.63   0
  -5  11  -2   55.70   12.23   0
   6  11   2   22.10   14.12   0
  -6 -11  -2   26.47   15.03   0
  -6  11  -2   -2.42   15.46   0
  -7 -11  -2   24.06   14.78   0
   7  11   2   47.51   14.90   0
  -7  11  -2   74.44   16.21   0
  -8  11  -2  274.70   17.53   0
   8  11   2  234.20   17.08   0
  -8 -11  -2  142.73   19.24   0
  -9 -11  -2   10.08   15.87   0
  -9  11  -2   38.99   15.83   0
   9  11   2  -16.39   15.62   0
  10  11   2   17.04   16.00   0
 -10 -11  -2   15.03   15.43   0
 -10  11  -2   -0.56   16.64   0
 -11  11  -2   18.20   15.50   0
 -11 -11  -2    5.64   16.30   0
  11  11   2   10.12   16.55   0
 -11  11  -2    7.97   13.97   0
 -12  11  -2   -9.08   19.87   0
 -12  11  -2   -5.86   17.55   0
 -12 -11  -2    0.14   19.12   0
 -13  11  -2    1.67   18.01   0
 -13  11  -2    8.24   21.20   0
 -13 -11  -2   26.76   18.67   0
 -14 -11  -2   -4.83   20.41   0
 -14  11  -2   -6.34   22.05   0
 -14  11  -2  -12.99   19.65   0
 -14  12   2   11.78   17.43   0
  14  12  -2    0.06   15.44   0
 -14  12   2    8.44   16.43   0
 -14 -12   2   55.07   20.39   0
 -13 -12   2   16.97   18.51   0
 -13  12   2   20.52   13.88   0
  13  12  -2    1.62   14.62   0
 -12  12   2   37.69   13.92   0
  12  12  -2   21.13   14.34   0
 -12  12   2  -14.01   15.38   0
 -12 -12   2   21.37   17.53   0
 -11 -12   2   16.28   13.00   0
 -11  12   2   27.87   12.79   0
 -11  12   2   26.48   15.12   0
  11  12  -2  -10.59   12.57   0
 -10  12   2   69.77   16.84   0
 -10  12   2   51.70   12.80   0
 -10 -12   2   11.91   13.11   0
  10  12  -2   51.84   13.07   0
  -9  12   2   32.46   13.66   0
  -9  12   2   66.10   12.14   0
  -9 -12   2   12.06   11.83   0
  -8 -12   2   41.13   15.30   0
   8  12  -2  119.11   12.23   0
  -8  12   2  123.59   14.95   0
  -8  12   2  119.57   13.89   0
  -7 -12   2   30.32   12.50   0
   7  12  -2   42.85   14.82   0
  -7  12   2   79.24   15.67   0
  -6  12   2  230.38   14.00   0
  -6 -12   2  113.50   15.76   0
   6  12  -2  231.61   12.86   0
  -5  12   2   73.43   13.11   0
   5  12  -2   76.69   11.71   0
  -5 -12   2   85.16   11.95   0
  -4  12   2  148.08   15.24   0
  -4 -12   2   86.21   12.24   0
   4  12  -2  116.38   11.75   0
  -3  12   2  302.02   17.21   0
  -3 -12   2  247.42   12.85   0
   3  12  -2  262.03   12.51   0
   2  12  -2   91.14   11.18   0
  -2 -12   2   -3.89    7.63   0
  -2  12   2  107.49   13.94   0
   1  12  -2   37.17   10.77   0
  -1 -12   2   76.98   10.90   0
  -1  12   2   41.17   12.94   0
   0 -12  -2   53.63   15.90   0
   0 -12   2   29.10   14.09   0
   0  12   2   40.02   14.92   0
   0  12  -2   38.06   11.07   0
  -1 -12  -2   22.93   12.04   0
  -1  12  -2   -6.31   10.62   0
   1 -12   2   26.49   11.88   0
   1  12   2   25.46   11.12   0
  -2 -12  -2   -2.63   13.83   0
   2 -12   2    9.32   12.11   0
  -2  12  -2   -1.82   11.27   0
   2  12   2   19.51   13.11   0
   3  12   2   14.02   13.59   0
  -3 -12  -2   -9.72   13.99   0
   3 -12   2   -5.74   12.24   0
  -3  12  -2    1.76   14.95   0
  -4 -12  -2   29.76   14.99   0
   4  12   2   23.19   13.53   0
   4 -12   2   40.90   12.15   0
  -4  12  -2   43.43   14.48   0
   5  12   2   14.49   13.95   0
  -5  12  -2   -2.48   12.42   0
  -5 -12  -2   32.18   14.74   0
   5 -12   2   -1.44   12.59   0
  -6 -12  -2   -4.16   17.12   0
  -6  12  -2   10.28   15.56   0
   6  12   2   10.64   14.71   0
  -7 -12  -2    6.67   16.83   0
   7  12   2    6.82   14.76   0
  -7  12  -2   24.53   16.19   0
   8  12   2   15.93   15.31   0
  -8  12  -2   16.96   13.55   0
  -8 -12  -2   -6.28   15.41   0
   9  12   2   31.34   16.08   0
  -9  12  -2   55.25   16.61   0
  -9 -12  -2   21.19   16.78   0
 -10  12  -2   31.79   17.56   0
  10  12   2   22.47   16.11   0
 -10 -12  -2    4.88   16.22   0
 -11 -12  -2   -3.77   16.72   0
 -11  12  -2    9.40   17.83   0
  11  12   2    5.16   16.91   0
 -12 -12  -2    5.36   18.28   0
 -12  12  -2   17.58   15.98   0
 -12  12  -2    1.03   14.20   0
  12  12   2   -4.33   17.96   0
 -13 -12  -2   -0.01   19.43   0
 -13  12  -2   12.85   15.00   0
 -13  12  -2   22.69   16.83   0
 -14  12  -2    7.28   16.08   0
 -13  13   2   33.16   14.96   0
 -13 -13   2    5.06   15.03   0
  13  13  -2    9.91   18.59   0
 -13  13   2   22.61   16.32   0
 -12 -13   2  -21.51   14.46   0
 -12  13   2   16.62   14.19   0
  12  13  -2   -3.19   17.43   0
 -12  13   2   -1.39   15.42   0
 -11  13   2   15.35   14.48   0
  11  13  -2   11.98   13.60   0
 -11  13   2  -10.79   13.41   0
 -11 -13   2   19.91   16.23   0
 -10 -13   2   -0.40   15.94   0
 -10  13   2   16.15   15.67   0
 -10  13   2   20.91   14.47   0
  10  13  -2   -5.18   12.57   0
   9  13  -2    7.93   13.00   0
  -9  13   2   44.57   11.93   0
  -9 -13   2    5.34   12.24   0
  -9  13   2   32.15   13.71   0
  -8 -13   2   -0.56   14.76   0
   8  13  -2   -5.92   11.89   0
  -8  13   2  -20.52   13.31   0
  -8  13   2   34.81   11.85   0
  -7 -13   2   30.67   11.90   0
  -7  13   2   75.65   12.65   0
   7  13  -2   51.42   11.87   0
  -6 -13   2   17.63   14.57   0
  -6  13   2   13.94   12.15   0
   6  13  -2    9.01   11.55   0
   5  13  -2   12.98   11.52   0
  -5 -13   2   -9.14   12.07   0
  -5  13   2    7.07   12.89   0
   4  13  -2  102.51   11.64   0
  -4  13   2  130.71   15.75   0
  -4 -13   2   75.40   12.23   0
   3  13  -2   17.26   10.88   0
  -3  13   2   12.09   11.83   0
  -3 -13   2   21.36    8.00   0
  -2 -13   2   54.83   11.18   0
   2  13  -2   95.46   13.23   0
  -2  13   2   73.10   12.60   0
  -1  13   2  271.60   17.00   0
  -1 -13   2  206.22   12.68   0
   1  13  -2  264.84   14.18   0
   0 -13  -2   -2.54   15.64   0
   0  13  -2   17.82   10.63   0
   0  13   2   10.53   14.98   0
   0 -13   2   10.36   11.41   0
   1 -13   2  331.96   13.73   0
   1  13   2  368.79   17.20   0
  -1  13  -2  503.03   13.60   0
  -1 -13  -2  349.32   15.40   0
   2  13   2  328.20   14.01   0
  -2 -13  -2  341.49   17.07   0
   2 -13   2  346.92   13.47   0
  -2  13  -2  332.27   12.93   0
   3 -13   2  241.43   13.64   0
  -3 -13  -2  247.16   14.67   0
  -3  13  -2  240.32   13.03   0
   3  13   2  246.94   15.63   0
   4  13   2   27.31   14.08   0
  -4 -13  -2    5.00   15.24   0
   4 -13   2   37.78   11.83   0
  -4  13  -2   35.36   12.26   0
  -5 -13  -2   27.50   15.86   0
   5 -13   2   47.92   13.09   0
  -5  13  -2   24.92   12.94   0
   5  13   2   49.14   14.70   0
  -6  13  -2   51.61   13.26   0
  -6 -13  -2   32.45   14.84   0
   6  13   2   50.03   14.63   0
   7  13   2   14.21   15.06   0
  -7  13  -2   17.74   15.61   0
  -7 -13  -2   19.91   15.03   0
  -8  13  -2   17.81   13.45   0
   8  13   2   19.14   15.21   0
  -8 -13  -2    4.44   17.72   0
  -9  13  -2   28.86   16.52   0
  -9 -13  -2   -0.16   15.94   0
   9  13   2    2.64   15.77   0
  10  13   2   -6.78   15.86   0
 -10  13  -2  -15.98   13.34   0
 -10 -13  -2   22.67   16.26   0
  11  13   2   18.10   17.33   0
 -11  13  -2   42.21   18.35   0
 -11 -13  -2  -24.36   17.87   0
 -12  13  -2   -3.76   14.13   0
  12  13   2    5.02   18.10   0
 -12  13  -2   -2.90   16.09   0
 -12 -13  -2   22.32   18.30   0
 -13  13  -2   20.76   17.05   0
 -13  13  -2    5.57   14.52   0
 -13 -13  -2    7.86   19.78   0
 -13  14   2   -5.75   16.99   0
 -13 -14   2  -16.99   18.92   0
  13  14  -2    5.00   15.01   0
 -13  14   2   10.47   18.43   0
 -12 -14   2    6.43   15.17   0
  12  14  -2   20.52   14.10   0
 -12  14   2   14.11   15.68   0
 -12  14   2   22.37   17.09   0
 -11  14   2   32.60   13.83   0
 -11 -14   2   33.89   13.79   0
 -11  14   2  -16.52   14.92   0
  11  14  -2   15.68   13.86   0
 -10 -14   2    7.90   13.07   0
 -10  14   2   21.74   14.35   0
  10  14  -2   18.62   13.16   0
 -10  14   2   44.28   12.90   0
  -9 -14   2  -13.67   16.09   0
  -9  14   2   75.73   13.59   0
   9  14  -2   33.56   15.48   0
  -9  14   2   39.20   12.67   0
  -8 -14   2   33.23   13.00   0
   8  14  -2   40.78   15.22   0
  -8  14   2   43.30   13.38   0
   7  14  -2   39.93   12.09   0
  -7  14   2   73.92   13.34   0
  -7 -14   2   44.41   14.88   0
  -6  14   2   70.32   12.88   0
  -6 -14   2   23.09   15.00   0
   6  14  -2   52.98   12.10   0
  -5  14   2   29.39   12.79   0
  -5 -14   2    9.47   11.56   0
   5  14  -2   22.88   11.72   0
   4  14  -2   -8.82   11.44   0
  -4  14   2   21.45   15.39   0
  -4 -14   2   50.13   14.45   0
   3  14  -2   13.02   11.36   0
  -3 -14   2    2.16   13.49   0
  -3  14   2   31.54   15.17   0
   2  14  -2   85.43   11.40   0
  -2  14   2   67.05   12.66   0
  -2 -14   2   57.50   11.85   0
   1  14  -2    7.15   10.97   0
  -1  14   2   15.08   12.16   0
  -1 -14   2    4.55   12.17   0
   1 -14  -2   16.19   12.17   0
   0  14   2   66.10   15.20   0
   0 -14   2   48.94   11.88   0
   0 -14  -2   54.17   15.56   0
   0  14  -2   65.85   10.79   0
   1 -14   2   11.89   11.94   0
  -1 -14  -2   20.74   12.48   0
   1  14   2   26.97   14.26   0
  -1  14  -2   60.64   13.45   0
  -2 -14  -2  173.36   16.56   0
   2 -14   2  157.54   12.91   0
  -2  14  -2  167.43   11.83   0
   2  14   2  146.50   15.08   0
   3 -14   2   11.81   12.07   0
  -3 -14  -2   18.86   14.85   0
  -3  14  -2   -7.85   10.88   0
   3  14   2    9.56   11.02   0
   4 -14   2   23.14   12.61   0
   4  14   2   14.05   14.00   0
  -4 -14  -2   18.55   15.53   0
  -4  14  -2    6.04   12.78   0
  -5  14  -2   12.35   12.54   0
  -5 -14  -2    8.21   15.68   0
   5  14   2   10.92   14.57   0
   5 -14   2   15.10   12.87   0
  -6 -14  -2   -9.57   14.48   0
  -6  14  -2    6.03   13.02   0
   6  14   2    1.75   14.22   0
   7  14   2   15.84   15.34   0
  -7 -14  -2   17.21   14.93   0
  -7  14  -2   25.38   13.04   0
   8  14   2   -4.05   15.74   0
  -8 -14  -2    9.90   16.20   0
  -8  14  -2    1.23   12.99   0
  -9  14  -2   11.94   13.69   0
   9  14   2   14.49   15.91   0
  -9 -14  -2   20.53   18.64   0
  10  14   2    8.12   16.45   0
 -10  14  -2   23.11   14.41   0
 -10 -14  -2   -4.15   17.10   0
 -11  14  -2   -6.77   15.11   0
  11  14   2   14.95   17.85   0
 -11 -14  -2   10.56   17.93   0
 -12  14  -2   -0.26   15.96   0
  12  14   2   10.34   18.42   0
 -12  14  -2   14.56   17.67   0
 -12 -14  -2    0.93   18.95   0
 -13  14  -2   -8.72   18.46   0
 -13  14  -2   15.14   21.13   0
  13  14   2    7.50   18.85   0
 -13 -14  -2   11.34   19.71   0
 -13  15   2   22.93   17.50   0
  13  15  -2   24.15   16.34   0
 -13  15   2   11.28   15.90   0
 -13 -15   2   40.55   15.87   0
 -12 -15   2    9.20   15.22   0
 -12  15   2    8.87   14.45   0
 -12  15   2   29.03   15.91   0
  12  15  -2   17.80   14.60   0
 -11 -15   2  -11.46   13.93   0
 -11  15   2  -17.12   15.14   0
 -11  15   2   10.64   13.47   0
  11  15  -2   11.68   16.75   0
 -10 -15   2   -2.55   12.52   0
 -10  15   2  -12.55   13.71   0
  10  15  -2    5.06   12.89   0
 -10  15   2    8.82   13.13   0
  -9  15   2    0.52   13.43   0
  -9  15   2    6.14   12.21   0
  -9 -15   2   24.31   12.86   0
   9  15  -2   30.86   13.20   0
   8  15  -2   43.58   12.88   0
  -8  15   2   -7.91   13.06   0
  -8 -15   2    6.94   12.30   0
   7  15  -2   -4.54   12.29   0
  -7  15   2   14.39   16.67   0
  -7 -15   2   -2.11   15.26   0
  -6  15   2   31.49   15.97   0
   6  15  -2    0.35   14.29   0
  -6 -15   2   12.46   11.74   0
   5  15  -2   21.59   10.96   0
  -5 -15   2   30.63   14.26   0
  -5  15   2   20.81   12.58   0
  -4  15   2   32.95   12.49   0
   4  15  -2   -6.21   11.59   0
  -4 -15   2   28.51   14.12   0
   3  15  -2   17.62   13.77   0
  -3  15   2    8.96   12.61   0
  -3 -15   2   16.57   11.50   0
  -2  15   2  157.44   13.66   0
  -2 -15   2  210.74   13.14   0
   2  15  -2  145.13   12.16   0
   1  15  -2  157.68   12.24   0
  -1  15   2  171.63   15.97   0
  -1 -15   2  139.62   12.79   0
   1 -15  -2  154.74   13.76   0
   0  15   2  180.93   15.79   0
   0 -15   2  135.92   13.22   0
   0  15  -2  175.62   12.21   0
   0 -15  -2  170.13   13.69   0
   1 -15   2  342.25   14.12   0
   1  15   2  370.63   11.29   0
  -1  15  -2  473.67   15.66   0
  -1 -15  -2  383.46   17.68   0
  -2 -15  -2  275.16   14.62   0
  -2  15  -2  183.06    9.51   0
   2  15   2  270.02   13.56   0
   2 -15   2  244.95   16.16   0
   3  15   2  354.58   16.05   0
   3 -15   2  343.77   14.76   0
  -3  15  -2  386.51   13.84   0
  -3 -15  -2  341.71   17.82   0
   4 -15   2  322.92   14.64   0
   4  15   2  311.44   16.80   0
  -4 -15  -2  283.99   18.38   0
  -4  15  -2  267.80   13.78   0
  -5 -15  -2   63.37   16.04   0
  -5  15  -2   63.03   12.89   0
   5  15   2   76.38   15.16   0
   5 -15   2   42.54   16.16   0
  -6  15  -2   56.41   13.33   0
   6  15   2   48.40   15.14   0
  -6 -15  -2   25.08   16.41   0
   7  15   2   36.51   14.99   0
  -7  15  -2   79.92   13.92   0
  -7 -15  -2    2.08   14.97   0
   8  15   2   13.75   16.25   0
  -8  15  -2   -0.72   13.73   0
  -8 -15  -2  -11.11   16.63   0
  -9  15  -2   38.07   14.01   0
   9  15   2   23.83   16.09   0
  -9 -15  -2   16.63   16.21   0
 -10  15  -2   10.88   14.32   0
 -10 -15  -2    8.66   16.89   0
  10  15   2    8.89   16.76   0
 -11 -15  -2    7.36   18.23   0
 -11  15  -2   16.89   15.83   0
  11  15   2    1.94   18.28   0
  12  15   2   12.06   18.59   0
 -12  15  -2   -7.13   20.53   0
 -12 -15  -2   12.18   22.02   0
 -13  15  -2   12.14   17.74   0
 -13  15  -2   12.25   18.88   0
 -13 -15  -2    6.97   20.36   0
  13  15   2   -2.99   19.55   0
 -12 -16   2  -10.27   14.86   0
 -12  16   2   -1.73   14.13   0
 -12  16   2   18.93   19.89   0
  12  16  -2    1.70   17.73   0
 -11 -16   2  -13.10   17.81   0
 -11  16   2    3.65   18.79   0
 -11  16   2    0.79   13.68   0
  11  16  -2   -9.13   14.19   0
 -10  16   2   14.08   14.44   0
  10  16  -2   -1.43   15.91   0
 -10  16   2   -3.40   12.94   0
 -10 -16   2    4.79   17.02   0
   9  16  -2   49.14   12.77   0
  -9  16   2    2.44   17.19   0
  -9  16   2   31.76   12.89   0
  -9 -16   2  -13.27   12.57   0
   8  16  -2   23.97   12.59   0
  -8  16   2   26.33   16.23   0
  -8 -16   2  -26.01   12.73   0
  -7  16   2    7.87   12.98   0
   7  16  -2    8.69   12.15   0
  -7 -16   2   -5.88   12.46   0
  -6  16   2   -5.39   13.50   0
  -6 -16   2   10.50   11.88   0
   6  16  -2    9.51   11.86   0
  -5  16   2   15.78   15.70   0
   5  16  -2   19.14   11.39   0
  -5 -16   2  -12.72   11.85   0
   4  16  -2    1.75   10.73   0
  -4  16   2    1.74   12.82   0
  -4 -16   2   22.00    8.36   0
  -3  16   2   49.37   12.86   0
   3  16  -2   35.13   11.07   0
  -3 -16   2   40.73   11.47   0
   2  16  -2   52.82   12.16   0
  -2 -16   2   59.32   12.80   0
  -2  16   2   76.14   12.56   0
   1  16  -2   -9.94   11.47   0
   1 -16  -2   15.70   15.79   0
  -1 -16   2  -12.97   11.96   0
  -1  16   2    6.24   14.94   0
   0  16   2   37.68   12.14   0
   0 -16   2    9.68   12.32   0
   0  16  -2   41.50   14.13   0
   0 -16  -2   24.47   12.58   0
  -1 -16  -2    9.89   15.07   0
   1 -16   2  -13.71   12.03   0
   1  16   2    9.70   10.82   0
  -1  16  -2    7.57   11.62   0
   2  16   2   15.80   13.82   0
  -2 -16  -2    4.72   12.89   0
  -2  16  -2    5.34   11.00   0
   2 -16   2   12.82   12.31   0
   3  16   2  -12.62   14.21   0
  -3 -16  -2    8.23   15.10   0
   3 -16   2   -8.47   12.42   0
  -3  16  -2   -4.58   11.37   0
  -4  16  -2  -10.72   12.25   0
   4 -16   2    7.67   12.23   0
   4  16   2   -5.35   11.75   0
  -4 -16  -2    1.99   15.62   0
   5  16   2   -6.06   14.35   0
   5 -16   2    5.19   12.41   0
  -5 -16  -2    6.83   16.13   0
  -5  16  -2   -2.01   15.06   0
  -6  16  -2    8.50   12.82   0
   6  16   2   27.11   15.02   0
  -6 -16  -2   23.28   16.03   0
  -7  16  -2    2.86   13.64   0
  -7 -16  -2   24.35   15.69   0
   7  16   2    2.91   15.08   0
   8  16   2   25.23   15.54   0
  -8  16  -2   45.28   16.78   0
  -8 -16  -2   -1.73   15.68   0
  -9  16  -2    5.90   14.03   0
   9  16   2   13.31   16.10   0
  -9 -16  -2   -8.38   13.39   0
 -10 -16  -2   24.96   16.74   0
 -10  16  -2  -29.25   18.40   0
  10  16   2   11.41   17.44   0
  11  16   2   11.23   17.97   0
 -11  16  -2   22.74   15.41   0
 -11 -16  -2   39.71   17.64   0
  12  16   2    4.26   18.98   0
 -12  16  -2   43.68   16.68   0
 -12 -16  -2  -13.18   19.33   0
 -12  17   2   18.27   14.72   0
 -12  17   2   62.13   20.34   0
  12  17  -2    8.37   18.40   0
 -12 -17   2   14.59   15.45   0
  11  17  -2   -7.86   14.62   0
 -11  17   2   14.28   15.31   0
 -11  17   2    9.89   13.94   0
 -11 -17   2  -15.03   14.64   0
 -10 -17   2   -6.77   13.41   0
 -10  17   2   11.57   13.19   0
  10  17  -2   21.13   16.64   0
 -10  17   2  -21.14   14.43   0
   9  17  -2   -0.83   12.40   0
  -9  17   2   16.82   14.00   0
  -9 -17   2   -4.33   15.77   0
  -8  17   2    1.92   13.70   0
  -8 -17   2   24.39   15.70   0
   8  17  -2   23.74   12.22   0
  -7  17   2   13.47   16.07   0
  -7 -17   2   12.75   12.53   0
   7  17  -2    2.60   12.23   0
  -6 -17   2   19.38   15.14   0
   6  17  -2    8.18   15.45   0
  -6  17   2   32.03   16.77   0
   5  17  -2   -4.96   11.53   0
  -5 -17   2   -4.89   11.74   0
  -5  17   2   15.00   13.12   0
  -4 -17   2    3.80   11.73   0
  -4  17   2   41.60   12.75   0
   4  17  -2   20.67   11.13   0
  -3  17   2   76.96   13.66   0
  -3 -17   2   33.24   12.16   0
   3  17  -2   60.73   14.82   0
  -2  17   2  166.94   14.09   0
   2  17  -2  185.84   12.06   0
  -2 -17   2   89.40   14.03   0
   1  17  -2  195.19   12.10   0
   1 -17  -2  165.34   14.61   0
  -1 -17   2  170.70   13.06   0
  -1  17   2  249.12   16.51   0
   0 -17  -2   68.84   14.97   0
   0 -17   2   58.09   12.29   0
   0  17   2   72.74   11.75   0
   0  17  -2   87.50   11.50   0
  -1 -17  -2  154.56   13.01   0
   1 -17   2  114.23   15.38   0
  -1  17  -2  158.11   11.82   0
   1  17   2  211.94   14.59   0
   2  17   2  214.10   12.25   0
  -2  17  -2  369.50   15.13   0
   2 -17   2  194.31   13.01   0
  -2 -17  -2  157.60   13.41   0
   3  17   2   81.84   14.97   0
   3 -17   2   68.89   15.12   0
  -3 -17  -2   78.97   15.90   0
  -3  17  -2   78.23   11.56   0
  -4 -17  -2  240.23   17.88   0
   4  17   2  261.15   15.89   0
   4 -17   2  281.04   14.17   0
  -4  17  -2  410.08   13.69   0
   5  17   2   28.26   12.21   0
  -5 -17  -2   24.45   16.35   0
  -5  17  -2   48.98   13.12   0
   5 -17   2   59.45   13.11   0
  -6  17  -2   67.99   13.77   0
  -6 -17  -2   40.81   15.81   0
   6  17   2   63.74   15.39   0
  -7  17  -2   53.29   14.11   0
  -7 -17  -2    1.75   17.09   0
   7  17   2   22.35   15.73   0
  -8  17  -2   14.33   14.10   0
   8  17   2   21.84   15.26   0
  -8 -17  -2    6.15   16.93   0
  -9  17  -2   -4.91   18.65   0
  -9 -17  -2    1.22   14.05   0
   9  17   2    2.59   16.60   0
 -10  17  -2   -9.26   15.41   0
 -10 -17  -2  -26.51   18.43   0
  10  17   2   15.37   17.29   0
 -11 -17  -2   17.07   18.20   0
 -11  17  -2    0.32   15.87   0
  11  17   2   14.45   18.41   0
  12  17   2    5.40   18.93   0
 -12 -17  -2   37.62   19.89   0
 -12  17  -2    0.76   17.42   0
 -12 -18   2    5.59   15.66   0
 -12  18   2    6.11   18.43   0
  12  18  -2    1.56   18.67   0
 -12  18   2   -4.22   20.34   0
 -11  18   2   -1.45   16.92   0
 -11  18   2   41.34   15.32   0
 -11 -18   2   20.98   18.08   0
  11  18  -2   -6.17   14.40   0
  10  18  -2    2.39   16.95   0
 -10  18   2    2.27   15.01   0
 -10  18   2   12.74   13.42   0
 -10 -18   2  -18.00   17.66   0
  -9  18   2    7.61   14.69   0
   9  18  -2    0.08   12.82   0
  -9 -18   2   14.18   13.02   0
  -8  18   2  -10.17   14.26   0
  -8 -18   2   13.66   12.75   0
   8  18  -2    7.14   12.54   0
  -7  18   2   13.54   13.79   0
   7  18  -2   19.73   12.50   0
  -7 -18   2   22.20   15.53   0
  -6  18   2   -4.21   13.81   0
   6  18  -2   -8.58   15.40   0
  -6 -18   2   22.01   15.79   0
  -5  18   2   -0.11   16.08   0
  -5 -18   2    4.76   12.04   0
   5  18  -2   -2.23   12.04   0
  -4  18   2   11.75   15.75   0
   4  18  -2   18.37   12.00   0
  -4 -18   2   -8.86   14.47   0
   3  18  -2   17.34   11.41   0
  -3  18   2   25.51   15.65   0
  -3 -18   2   13.75   15.35   0
   2  18  -2   96.32   12.08   0
  -2 -18   2   55.69   12.89   0
  -2  18   2   91.07   13.68   0
   1  18  -2   47.56   13.34   0
  -1  18   2   73.51   12.65   0
  -1 -18   2   53.33   15.04   0
   1 -18  -2   42.23   13.17   0
   0 -18  -2   55.69   15.65   0
   0  18  -2   28.88   11.23   0
   0 -18   2   33.84   11.91   0
   0  18   2   35.43   14.79   0
   1 -18   2   -3.35   14.32   0
   1  18   2    7.90   14.09   0
  -1 -18  -2   13.34   15.58   0
  -1  18  -2   -0.41   11.22   0
  -2 -18  -2   -5.90   15.24   0
   2 -18   2   -0.47   11.74   0
  -2  18  -2   14.56    7.80   0
   2  18   2    2.78   11.01   0
  -3 -18  -2   13.54   15.95   0
   3  18   2   -8.51   11.70   0
  -3  18  -2   10.58   13.98   0
   3 -18   2    0.15   12.18   0
   4  18   2   18.12   11.63   0
   4 -18   2   18.00   13.35   0
  -4 -18  -2    9.36   13.05   0
  -4  18  -2   32.90   12.14   0
   5 -18   2    2.71   13.49   0
   5  18   2    4.87   13.77   0
  -5 -18  -2    5.35   15.45   0
  -5  18  -2    9.34   12.75   0
  -6 -18  -2   13.29   13.01   0
  -6  18  -2    5.11   14.04   0
   6  18   2   12.84   14.95   0
  -7  18  -2  -17.21   14.18   0
  -7 -18  -2   -3.62   16.95   0
   7  18   2   -8.76   15.60   0
   8  18   2    9.35   15.95   0
  -8  18  -2   11.72   14.86   0
  -8 -18  -2    6.64   17.51   0
  -9  18  -2  -10.35   15.17   0
   9  18   2   -2.16   16.80   0
  -9 -18  -2   17.24   16.97   0
 -10 -18  -2  -29.96   19.09   0
  10  18   2    5.94   18.01   0
 -10  18  -2    4.28   15.56   0
 -11 -18  -2    9.15   19.53   0
 -11  18  -2   29.29   16.38   0
  11  18   2   10.26   18.95   0
 -12  18  -2    8.01   17.73   0
  12  18   2  -17.91   20.14   0
 -12 -18  -2   22.57   20.31   0
 -11  19   2   -2.35   14.67   0
  11  19  -2    9.38   15.08   0
 -11  19   2   12.72   16.27   0
 -11 -19   2   12.73   15.57   0
 -10  19   2   17.10   15.73   0
 -10 -19   2   -3.43   14.75   0
 -10  19   2    4.78   14.36   0
  10  19  -2    6.98   17.45   0
   9  19  -2  -20.80   12.56   0
  -9  19   2  -20.07   14.59   0
  -9 -19   2   11.77   17.23   0
  -8  19   2   54.55   14.38   0
  -8 -19   2   -9.56   15.46   0
   8  19  -2   22.06   12.89   0
   7  19  -2    3.26   12.64   0
  -7  19   2   -5.95   14.29   0
  -7 -19   2   25.74   15.77   0
  -6  19   2   -3.10   13.57   0
   6  19  -2   -1.33   12.91   0
  -6 -19   2    3.56    9.58   0
  -5 -19   2  -18.82   13.36   0
  -5  19   2   12.71   13.83   0
   5  19  -2    9.11   12.93   0
   4  19  -2   35.89   14.80   0
  -4  19   2   -2.70   13.14   0
  -4 -19   2   22.36   12.73   0
  -3  19   2   39.47   15.35   0
  -3 -19   2   -8.02   15.67   0
   3  19  -2   17.83   11.95   0
  -2 -19   2   -9.91   12.99   0
  -2  19   2   20.90   12.82   0
   2  19  -2   23.74   11.68   0
   1 -19  -2   -4.05   13.09   0
  -1 -19   2   17.21   12.23   0
  -1  19   2    4.73   12.82   0
   1  19  -2  -16.69   11.20   0
   0 -19   2    4.50   12.06   0
   0  19   2    7.27   11.82   0
   0 -19  -2   11.61   13.15   0
   0  19  -2   13.05   10.99   0
   1 -19   2   16.78   12.43   0
   1  19   2   40.76   14.37   0
  -1 -19  -2   24.36   15.94   0
  -1  19  -2   42.22   11.31   0
   2 -19   2   14.17   12.63   0
  -2 -19  -2   26.31   16.10   0
  -2  19  -2  -10.93   11.51   0
   2  19   2   35.69   14.85   0
   3  19   2   69.28   12.78   0
  -3 -19  -2    0.22   13.27   0
   3 -19   2   53.88   13.13   0
  -3  19  -2   78.34   12.15   0
  -4  19  -2   33.63   11.68   0
   4  19   2   14.64   12.03   0
  -4 -19  -2  -10.07   15.19   0
   4 -19   2   37.22   15.54   0
   5  19   2   38.78   14.88   0
  -5 -19  -2   33.49   17.28   0
  -5  19  -2   36.24   13.53   0
   5 -19   2   80.15   17.16   0
  -6 -19  -2   16.64   16.89   0
   6  19   2   11.86   14.94   0
  -6  19  -2   12.12   13.57   0
  -7  19  -2   11.17   17.00   0
   7  19   2   16.23   15.81   0
  -7 -19  -2   28.70   17.09   0
   8  19   2   -2.93   16.42   0
  -8  19  -2   21.49   17.72   0
  -8 -19  -2   -6.29   17.70   0
   9  19   2   18.35   17.38   0
  -9 -19  -2   12.36   19.07   0
  -9  19  -2   24.61   14.84   0
 -10  19  -2   32.42   19.20   0
  10  19   2   10.45   17.80   0
 -10 -19  -2   -2.45   18.23   0
  11  19   2   25.51   18.99   0
 -11 -19  -2   13.25   19.59   0
 -11  19  -2    4.37   20.02   0
  11  20  -2   -3.89   15.39   0
 -11  20   2   13.61   16.43   0
 -11  20   2    4.43   15.27   0
 -11 -20   2   -8.31   15.39   0
 -10 -20   2   -2.72   21.34   0
  10  20  -2    2.68   14.72   0
 -10  20   2   -0.40   14.91   0
 -10  20   2   -7.71   13.83   0
   9  20  -2   24.19   13.96   0
  -9 -20   2   44.58   14.29   0
  -9  20   2   -8.06   15.53   0
  -8  20   2   50.62   17.09   0
  -8 -20   2    2.43   16.76   0
   8  20  -2   26.33   16.44   0
  -7  20   2   41.27   14.45   0
  -7 -20   2  -11.91    8.75   0
   7  20  -2   16.78   15.90   0
  -6  20   2   31.30   14.41   0
   6  20  -2   21.47   15.57   0
  -6 -20   2  -18.94   16.50   0
   5  20  -2   58.05   12.39   0
  -5  20   2   27.25   13.80   0
  -5 -20   2  -11.33   12.90   0
  -4  20   2   47.99   13.60   0
  -4 -20   2  -10.69   14.00   0
   4  20  -2   39.20   12.33   0
   3  20  -2   79.14   12.78   0
  -3  20   2   73.39   13.85   0
  -3 -20   2    7.12   14.01   0
   2  20  -2   19.41   11.84   0
  -2  20   2   15.21   12.49   0
  -2 -20   2   24.25   13.25   0
   1  20  -2    1.98   11.83   0
  -1  20   2   28.50   12.21   0
   1 -20  -2    4.25   15.96   0
  -1 -20   2  -13.77   12.96   0
   0 -20   2    6.89   12.79   0
   0 -20  -2   22.72   13.25   0
   0  20   2   -5.85   11.76   0
   0  20  -2   13.72   11.82   0
  -1 -20  -2  -10.07   13.65   0
   1  20   2   28.95   17.15   0
   1 -20   2   21.41   12.91   0
  -1  20  -2   20.08   11.63   0
   2 -20   2    3.79   15.24   0
  -2 -20  -2   -0.64   17.02   0
  -2  20  -2   18.59   14.48   0
   2  20   2   26.94   14.53   0
   3  20   2   16.94   14.62   0
  -3  20  -2  -18.55   11.92   0
  -3 -20  -2   10.38   16.43   0
   3 -20   2   20.62   12.81   0
   4 -20   2   -1.10   12.71   0
  -4  20  -2   -2.55   11.93   0
   4  20   2   17.58   12.08   0
  -4 -20  -2    2.13   13.54   0
   5  20   2    9.24   15.03   0
  -5  20  -2    0.37   12.60   0
  -5 -20  -2   13.38   13.95   0
   5 -20   2   26.32   13.05   0
  -6  20  -2   18.69   13.59   0
   6  20   2   14.02   15.49   0
  -6 -20  -2    9.66   17.27   0
  -7 -20  -2   -5.58   17.81   0
  -7  20  -2   15.54   14.42   0
   7  20   2    5.86   16.21   0
   8  20   2  -15.49   17.06   0
  -8 -20  -2    5.59   18.61   0
  -8  20  -2   10.05   15.37   0
   9  20   2   12.70   17.25   0
  -9  20  -2   11.12   15.24   0
  -9 -20  -2   17.18   19.44   0
  10  20   2   -3.17   18.45   0
 -10  20  -2   32.64   16.14   0
 -10 -20  -2  -11.54   20.40   0
 -11  20  -2   -2.08   17.19   0
 -11 -20  -2   13.17   21.42   0
  11  20   2    1.57   19.31   0
  10  21  -2   33.91   15.08   0
 -10  21   2    5.99   16.59   0
 -10 -21   2   13.11   10.69   0
   9  21  -2    4.43   17.28   0
  -9  21   2   21.17   15.76   0
  -9 -21   2   33.29   17.74   0
  -8  21   2    0.70   14.93   0
   8  21  -2   17.38   13.57   0
  -8 -21   2  -22.15    9.44   0
  -7  21   2   11.85   14.74   0
   7  21  -2   -0.94   13.09   0
  -7 -21   2   -3.49   13.33   0
  -6 -21   2   29.12   13.63   0
   6  21  -2   -4.07   12.92   0
  -6  21   2    3.94   17.36   0
  -5  21   2  -20.35   14.16   0
   5  21  -2    8.38   12.72   0
  -5 -21   2   18.29   17.22   0
  -4  21   2    2.22   13.57   0
  -4 -21   2    7.41   13.49   0
   4  21  -2    2.60   12.50   0
  -3 -21   2   13.81   13.48   0
   3  21  -2    5.07   12.68   0
  -3  21   2   -7.83   13.20   0
   2  21  -2    6.81   12.18   0
  -2 -21   2   46.80   12.65   0
  -2  21   2   -9.32   12.67   0
  -1 -21   2   17.28   13.31   0
  -1  21   2   12.25   14.59   0
   1 -21  -2  -14.36   12.77   0
   1  21  -2   -7.10   14.90   0
   0 -21   2   -1.81   12.92   0
   0  21   2    9.78   11.09   0
   0 -21  -2  -10.27   13.38   0
   0  21  -2    7.64   11.52   0
  -1 -21  -2   16.06   16.55   0
   1  21   2   -7.28   12.93   0
  -1  21  -2   34.67   11.70   0
   1 -21   2   21.72   12.68   0
  -2 -21  -2    9.15   16.95   0
   2 -21   2    5.65   12.58   0
  -2  21  -2   41.84   16.75   0
   2  21   2    1.15   12.89   0
   3  21   2   -4.10   12.47   0
   3 -21   2    0.67   12.95   0
  -3 -21  -2   10.01   16.74   0
  -3  21  -2  -23.30   14.87   0
   4  21   2   -4.20   12.42   0
  -4 -21  -2   -1.35   16.32   0
  -4  21  -2  -12.52   11.93   0
   4 -21   2   17.06   13.12   0
   5 -21   2    6.24   13.70   0
  -5  21  -2   21.39   12.67   0
  -5 -21  -2  -17.53   17.81   0
   5  21   2  -11.86   13.62   0
   6  21   2   20.02   15.89   0
  -6 -21  -2   29.51   17.47   0
  -6  21  -2   57.43   13.81   0
  -7 -21  -2   -2.58   17.69   0
  -7  21  -2  -15.77   14.37   0
   7  21   2    4.02   16.32   0
  -8  21  -2   30.42   18.58   0
  -8 -21  -2   21.95   18.47   0
   8  21   2  -22.62   17.46   0
   9  21   2   -3.13   18.22   0
  -9 -21  -2   21.23   19.60   0
  -9  21  -2   21.02   15.69   0
  10  21   2   10.45   18.97   0
 -10  21  -2    0.22   20.62   0
 -10 -21  -2    6.01   20.72   0
  10  22  -2   14.38   18.52   0
 -10  22   2   18.35   20.74   0
 -10 -22   2   44.14   16.34   0
   9  22  -2   34.01   14.60   0
  -9  22   2   29.93   19.77   0
  -9 -22   2   -3.20   15.20   0
  -8  22   2   26.72   15.29   0
  -8 -22   2    3.18   14.71   0
   8  22  -2   13.81   14.04   0
  -7  22   2   30.02   18.76   0
  -7 -22   2   26.84   17.07   0
   7  22  -2   54.43   16.68   0
  -6  22   2   35.12   18.35   0
   6  22  -2  -10.08   13.63   0
  -6 -22   2  -11.91   15.01   0
  -5  22   2   72.31   14.35   0
   5  22  -2   19.52   12.67   0
  -5 -22   2   11.34   16.83   0
  -4  22   2   35.15   13.66   0
   4  22  -2    8.85   13.29   0
  -4 -22   2   26.50   14.64   0
   3  22  -2   31.39   12.36   0
  -3  22   2   34.29   16.80   0
  -3 -22   2   24.13   14.09   0
   2  22  -2   22.98   15.23   0
  -2  22   2   47.01   16.63   0
  -2 -22   2  -10.99   13.77   0
   1  22  -2   -0.30   12.54   0
   1 -22  -2   20.12   13.92   0
  -1  22   2   36.14   12.61   0
  -1 -22   2   18.46   16.21   0
   0 -22  -2    1.07   13.97   0
   0  22   2   25.29   15.95   0
   0 -22   2    7.69   13.07   0
   0  22  -2   21.50   15.03   0
  -1 -22  -2   33.10   16.43   0
   1 -22   2    7.40   13.07   0
  -1  22  -2   32.84   12.10   0
   1  22   2    4.53   12.61   0
  -2 -22  -2   24.03   16.53   0
   2 -22   2   -1.90   12.84   0
  -2  22  -2   31.23   14.71   0
   2  22   2   -2.86   12.71   0
   3  22   2   -1.78   15.17   0
   3 -22   2    7.79   15.93   0
  -3 -22  -2    8.67   16.84   0
  -3  22  -2    9.40    8.86   0
   4 -22   2   18.88   13.87   0
   4  22   2    5.56   12.71   0
  -4 -22  -2   -2.87   14.44   0
  -4  22  -2   25.54    9.07   0
   5  22   2   11.49   13.17   0
   5 -22   2  -15.95   14.08   0
  -5 -22  -2  -11.66   17.63   0
  -5  22  -2   13.81   12.90   0
  -6 -22  -2   19.07   17.56   0
   6  22   2    6.94   13.25   0
  -6  22  -2   -4.48   13.56   0
  -7 -22  -2   -4.87   19.05   0
  -7  22  -2   50.98   15.18   0
   7  22   2    8.83   17.32   0
  -8  22  -2   -2.86   16.18   0
  -8 -22  -2    1.51   19.55   0
   8  22   2    2.55   17.34   0
   9  22   2   11.02   18.58   0
  -9 -22  -2    1.44   20.94   0
  -9  22  -2   10.99   16.00   0
  10  22   2   23.42   19.44   0
 -10 -22  -2   22.57   21.30   0
 -10  22  -2   47.00   17.42   0
   9  23  -2   36.23   19.23   0
  -9  23   2  -17.07   20.37   0
  -9 -23   2    0.68   16.15   0
  -8  23   2   24.35   15.81   0
   8  23  -2  -10.01   14.57   0
  -8 -23   2    3.03   18.18   0
  -7 -23   2  -17.66   17.25   0
   7  23  -2   21.75   13.40   0
  -7  23   2  -10.10   19.49   0
  -6  23   2    9.90   18.73   0
  -6 -23   2   10.40   15.16   0
   6  23  -2    1.30   16.36   0
  -5  23   2   -9.17   14.26   0
   5  23  -2    2.29   13.37   0
  -5 -23   2   -3.06   17.85   0
   4  23  -2   20.54   13.13   0
  -4  23   2    9.44   13.98   0
  -4 -23   2   -9.11   18.05   0
  -3 -23   2    0.57   14.07   0
  -3  23   2    8.87   16.43   0
   3  23  -2    9.53   12.98   0
  -2 -23   2  -18.60   13.62   0
  -2  23   2   42.33   12.30   0
   2  23  -2   -6.05   12.61   0
   1  23  -2    7.24   15.27   0
  -1 -23   2   -0.44   13.72   0
  -1  23   2   19.51   13.10   0
   0 -23   2    4.57   13.67   0
   0  23   2   23.87   13.91   0
   0 -23  -2   -3.24   15.28   0
   0  23  -2    9.68   12.40   0
  -1 -23  -2   21.16   13.27   0
   1 -23   2    9.00   13.93   0
   1  23   2    9.48   13.20   0
  -1  23  -2   35.99   12.34   0
  -2  23  -2   16.93   15.73   0
  -2 -23  -2   -4.62   17.29   0
   2 -23   2    7.11   13.59   0
   2  23   2   -1.58   12.58   0
   3  23   2   -3.69   12.44   0
   3 -23   2   16.69   13.30   0
  -3 -23  -2   24.78   14.31   0
  -3  23  -2   11.48   13.01   0
  -4  23  -2   -2.49   12.98   0
   4  23   2   30.86   15.61   0
  -4 -23  -2  -19.48   17.22   0
   4 -23   2    7.56   17.16   0
   5  23   2   -3.31   13.10   0
  -5 -23  -2   -5.16   17.61   0
  -5  23  -2   21.34   13.75   0
   5 -23   2   43.90   14.41   0
  -6 -23  -2   21.95   15.03   0
  -6  23  -2   15.69   16.52   0
   6  23   2    4.42   16.85   0
   7  23   2   15.24   17.52   0
  -7  23  -2   12.26   15.01   0
  -7 -23  -2   14.36   19.65   0
  -8 -23  -2   17.13   20.20   0
  -8  23  -2   23.75   15.86   0
   8  23   2    6.35   14.85   0
  -9 -23  -2    3.08   22.30   0
  -9  23  -2    3.28   17.28   0
   9  23   2   -3.83   19.79   0
  -8  24   2  -12.69   16.91   0
  -8 -24   2   77.04   19.90   0
   8  24  -2    7.69   18.47   0
  -7  24   2    1.44   19.84   0
  -7 -24   2   33.37   19.42   0
   7  24  -2   38.87   14.32   0
   6  24  -2   12.47   13.56   0
  -6  24   2   12.15   18.83   0
  -6 -24   2   34.54   15.40   0
  -5 -24   2    7.33   18.29   0
  -5  24   2   53.19   14.80   0
   5  24  -2   -5.84   14.27   0
   4  24  -2    4.61   13.57   0
  -4 -24   2   33.02   17.82   0
  -4  24   2  -22.93   14.85   0
  -3 -24   2  -14.88   18.20   0
  -3  24   2   24.52   13.75   0
   3  24  -2  -26.91   13.49   0
   2  24  -2   -3.55   13.42   0
  -2 -24   2   18.96   14.86   0
  -2  24   2    9.80   13.59   0
   1  24  -2   19.13   12.81   0
  -1 -24   2  -25.75   17.13   0
  -1  24   2   19.84    8.98   0
   0 -24  -2   -8.58   18.50   0
   0 -24   2    4.37   13.89   0
   0  24   2   18.81   16.10   0
   0  24  -2   12.19   12.80   0
  -1 -24  -2   14.58   15.04   0
   1  24   2    1.26   13.32   0
  -1  24  -2   23.02   12.73   0
   1 -24   2   24.36   14.18   0
  -2 -24  -2   66.23   17.95   0
  -2  24  -2   33.76   15.78   0
   2 -24   2   -7.46   14.16   0
   2  24   2   17.95   16.04   0
   3  24   2   15.67   16.57   0
   3 -24   2  -33.09   13.81   0
  -3  24  -2  -28.28   15.70   0
  -3 -24  -2   10.94   14.84   0
   4  24   2    2.24   13.44   0
  -4 -24  -2   19.62   14.33   0
  -4  24  -2   30.29   16.31   0
   4 -24   2   -7.91   14.50   0
   5 -24   2  -11.50   14.68   0
  -5 -24  -2   -4.82   18.57   0
   5  24   2    1.40   13.87   0
  -5  24  -2  -11.89   13.86   0
  -6 -24  -2   -0.04   18.79   0
   6  24   2   15.56   17.15   0
  -6  24  -2   16.27   13.88   0
  -7 -24  -2   13.76   20.32   0
  -7  24  -2   17.23   14.67   0
   7  24   2   14.37   14.73   0
  -8  24  -2  -23.78   16.84   0
   8  24   2   16.95   18.52   0
  -8 -24  -2   12.10   20.50   0
  -8  25   2   14.71   17.15   0
  -8 -25   2   18.41   17.03   0
   8  25  -2   23.21   15.44   0
  -7  25   2  -25.66   16.64   0
   7  25  -2   23.84   14.51   0
  -7 -25   2   15.08   16.10   0
   6  25  -2   -7.47   14.07   0
  -6  25   2   32.49   19.48   0
  -6 -25   2    1.37   15.35   0
   5  25  -2    7.64   14.39   0
  -5 -25   2   11.00   18.69   0
  -5  25   2   21.84   15.63   0
   4  25  -2   20.94   13.74   0
  -4 -25   2   26.93   14.56   0
  -4  25   2   -7.40   14.16   0
  -3  25   2   13.76   13.44   0
  -3 -25   2   -7.12   14.60   0
   3  25  -2    4.89   13.60   0
   2  25  -2  -12.61   13.67   0
  -2 -25   2   10.61   14.70   0
  -2  25   2   59.90   16.63   0
  -1  25   2  -20.23   16.77   0
   1  25  -2   -9.02   16.61   0
  -1 -25   2   -9.99   14.73   0
   0 -25  -2   18.76   14.65   0
   0 -25   2   -0.52   14.70   0
   0  25  -2   18.63   12.82   0
   0  25   2   21.26   16.54   0
   1  25   2   20.60   16.93   0
  -1 -25  -2    4.13   15.36   0
   1 -25   2    8.47   14.94   0
  -1  25  -2   16.35   13.89   0
   2  25   2   -6.73   16.56   0
   2 -25   2   12.66   14.09   0
  -2  25  -2   38.08   16.39   0
  -2 -25  -2   37.15   18.53   0
   3  25   2    5.33   17.35   0
  -3  25  -2   11.00   13.23   0
   3 -25   2   29.36   14.11   0
  -3 -25  -2    8.46   18.62   0
   4  25   2   -3.63   14.16   0
  -4 -25  -2   -4.38   19.04   0
  -4  25  -2    6.93    9.75   0
   4 -25   2   13.14   14.77   0
   5 -25   2   38.51   18.81   0
   5  25   2  -19.73   16.95   0
  -5  25  -2   12.96   17.70   0
  -5 -25  -2    6.71   19.02   0
  -6  25  -2    6.95   14.05   0
  -6 -25  -2   -6.42   19.27   0
   6  25   2   23.36   17.56   0
  -7 -25  -2    6.49   16.30   0
  -7  25  -2  -16.32   15.56   0
   7  25   2    0.83   18.29   0
   8  25   2    1.49   19.35   0
   7  26  -2  -13.60   15.42   0
  -7  26   2    1.78   16.50   0
  -7 -26   2   15.27   16.83   0
   6  26  -2   38.29   15.02   0
  -6 -26   2  -16.89   16.55   0
  -6  26   2   39.81   16.17   0
  -5  26   2   17.94   16.07   0
   5  26  -2    2.70   14.43   0
  -5 -26   2    9.29   15.68   0
   4  26  -2  -15.44   17.84   0
  -4 -26   2  -10.54   16.33   0
  -4  26   2   -8.47   18.31   0
   3  26  -2   19.96   14.20   0
  -3  26   2   23.75   17.53   0
  -3 -26   2    2.54   15.02   0
   2  26  -2    2.92   14.33   0
  -2 -26   2    4.69   15.46   0
  -2  26   2   -7.15   14.60   0
   1  26  -2  -10.32   14.11   0
  -1  26   2    3.40    9.92   0
  -1 -26   2   23.53   14.30   0
   0  26  -2   -3.99   13.78   0
   0 -26   2   -5.67   14.96   0
   0 -26  -2   25.66   15.06   0
   0  26   2   14.34   14.11   0
  -1 -26  -2   24.74   18.97   0
   1 -26   2  -14.53   14.30   0
   1  26   2   -0.30   16.98   0
  -1  26  -2    3.60   13.34   0
   2  26   2   -8.77   17.53   0
  -2 -26  -2   14.21   18.81   0
   2 -26   2    8.40   14.90   0
  -2  26  -2   45.48   16.85   0
   3  26   2   -1.35   14.43   0
  -3 -26  -2  -20.28   19.46   0
   3 -26   2    9.41   18.47   0
  -3  26  -2   -5.04   14.08   0
   4  26   2   -2.60   17.22   0
  -4 -26  -2   32.58   20.01   0
   4 -26   2   -6.69   14.77   0
  -4  26  -2   -2.08   17.12   0
   5 -26   2   38.51   15.53   0
   5  26   2   -2.52   18.23   0
  -5 -26  -2    1.20   16.46   0
  -5  26  -2  -18.19   17.42   0
  -6  26  -2    3.65   15.43   0
  -6 -26  -2   18.05   21.22   0
   6  26   2   -6.61   17.89   0
  -7 -26  -2   34.39   21.41   0
   7  26   2   -7.82   19.39   0
   6  27  -2   30.85   15.25   0
  -6 -27   2  -33.25   16.84   0
   5  27  -2   14.63   14.94   0
  -5 -27   2   20.89   15.13   0
  -5  27   2  -27.29   19.64   0
   4  27  -2   15.25   14.66   0
  -4  27   2    1.65   15.07   0
  -4 -27   2   20.04   15.90   0
  -3 -27   2   12.54   18.92   0
  -3  27   2   13.99   14.55   0
   3  27  -2    4.41   14.52   0
   2  27  -2   -0.11   14.78   0
  -2 -27   2   13.67   15.60   0
  -2  27   2  -17.06   14.57   0
   1  27  -2   17.04   14.64   0
  -1  27   2   35.50   18.19   0
  -1 -27   2  -18.82   19.60   0
   0  27  -2    3.83   14.63   0
   0  27   2   22.72   14.79   0
   0 -27  -2   20.54   19.30   0
   0 -27   2   19.05   15.27   0
   1 -27   2  -14.84   15.47   0
  -1  27  -2    4.57   14.84   0
  -1 -27  -2   17.85   19.93   0
   1  27   2   13.26   17.91   0
   2  27   2    3.35   18.07   0
  -2 -27  -2   -8.25   19.98   0
  -2  27  -2   17.90   17.68   0
   2 -27   2   59.85   14.80   0
   3  27   2   15.15   14.89   0
  -3 -27  -2   37.50   15.81   0
   3 -27   2   22.42   15.51   0
  -3  27  -2   28.37   17.87   0
  -4  27  -2  -23.68   14.88   0
  -4 -27  -2  -13.11   16.41   0
   4  27   2   28.23   15.02   0
   4 -27   2    9.81   15.89   0
  -5  27  -2   13.14   10.73   0
   5  27   2    8.88   15.45   0
  -5 -27  -2   31.30   20.82   0
   4  28  -2   13.42   15.18   0
  -4 -28   2   32.62   16.13   0
  -4  28   2   -3.19   15.30   0
  -3  28   2   -5.02   15.82   0
   3  28  -2    2.32   15.18   0
  -3 -28   2    5.58   16.46   0
   2  28  -2  -25.36   15.12   0
  -2  28   2   32.60   18.78   0
  -2 -28   2   10.30   16.44   0
  -1 -28   2   13.32   15.65   0
  -1  28   2   20.04   15.49   0
   1  28  -2  -14.42   17.87   0
   0  28  -2    0.86   14.59   0
   0 -28   2   35.61   16.62   0
   0  28   2   -5.31   14.26   0
  -1 -28  -2   -4.10   20.77   0
   1 -28   2  -12.84   15.74   0
   1  28   2   10.23   15.68   0
  -1  28  -2   23.28   14.84   0
   2  28   2   18.94   18.44   0
  -2 -28  -2   14.68   20.42   0
   2 -28   2  -17.11   15.93   0
  -2  28  -2   -5.40   18.21   0
   3 -28   2   34.74   16.56   0
   3  28   2   18.66   18.83   0
  -3 -28  -2   -9.46   16.90   0
  -3  28  -2    8.29   19.01   0
   4 -28   2    2.72   15.98   0
   4  28   2    1.11   15.83   0
  -4 -28  -2    9.55   21.05   0
  -4  28  -2   12.65   14.89   0
   2  29  -2   14.15   15.50   0
  -2 -29   2   42.77   16.94   0
  -1 -29   2    3.61   16.76   0
   1  29  -2   15.79   15.04   0
  -1  29   2   -4.22   18.82   0
   0  29  -2  -27.26   16.60   0
   0 -29   2    7.77   16.85   0
   0  29   2  -14.85   19.58   0
  -1  29  -2    6.16   19.12   0
  -1 -29  -2    6.74   21.39   0
   1 -29   2   -9.39   20.61   0
   1  29   2    5.26   15.70   0
   2  29   2   18.95   19.79   0
  -2 -29  -2    4.30   17.39   0
   2 -29   2  -15.05   17.11   0
 -15  -1   3   19.98   15.84   0
 -14  -1   3    3.34   14.76   0
 -14   1   3  -10.93   15.27   0
 -13   1   3   -7.66   13.91   0
 -13  -1   3    4.61   17.25   0
 -12   1   3  -38.54   16.13   0
 -12  -1   3    1.56   13.06   0
 -11   1   3   -9.43   12.35   0
 -11  -1   3    7.32   12.22   0
 -10   1   3   18.52   12.41   0
 -10  -1   3   19.22   12.51   0
  10   1  -3   50.24   12.27   0
  -9  -1   3  207.10   15.77   0
  -9   1   3  203.83   13.27   0
   9   1  -3  244.64   13.48   0
  -8  -1   3  220.92   13.02   0
   8   1  -3  224.23   15.15   0
  -8   1   3  200.39   12.88   0
   8  -1  -3  227.10   12.79   0
  -7  -1   3   29.17   11.51   0
   7  -1  -3   43.64   11.84   0
  -7   1   3   28.36   11.21   0
   7   1  -3   55.99   14.15   0
  -6  -1   3  189.24   12.45   0
  -6   1   3  195.46   12.33   0
   6   1  -3  200.21   12.10   0
   6  -1  -3  204.52   12.46   0
  -5  -1   3   37.90   11.50   0
   5  -1  -3   42.57   11.65   0
  -5   1   3   56.61   12.10   0
   5   1  -3   56.44   11.89   0
  -4   1   3   23.47   15.00   0
   4  -1  -3    6.56   12.34   0
   4   1  -3   -6.06   12.63   0
  -4  -1   3    8.13   11.81   0
  -3   1   3  852.39   18.48   0
   3   1  -3  928.37   18.23   0
   3  -1  -3  930.97   21.33   0
  -3  -1   3  891.24   17.93   0
  -2   1   3  108.63   12.74   0
   2  -1  -3   83.08   16.72   0
   2   1  -3   84.76   16.02   0
  -2  -1   3   83.91   13.13   0
  -1  -1   3  107.02   12.82   0
   1   1  -3  100.82   15.87   0
  -1   1   3   96.87   13.26   0
   1  -1  -3   84.58   14.12   0
   0   1   3  950.92   26.36   0
   0  -1   3  966.22   22.79   0
   0  -1  -3  927.08   25.19   0
   0   1  -3  903.95   22.96   0
   1   1   3  307.35   24.63   0
  -1   1  -3  297.40   19.06   0
   1  -1   3  325.93   19.23   0
  -1  -1  -3  287.62   23.36   0
  -2   1  -3  382.06   21.96   0
   2   1   3  375.66   30.99   0
  -2  -1  -3  346.93   29.94   0
   2  -1   3  392.07   23.34   0
  -3  -1  -3  291.52   28.21   0
  -3   1  -3  197.94   17.24   0
   3  -1   3  265.39   21.25   0
  -4  -1  -3  360.32   24.21   0
  -4   1  -3  292.14   20.58   0
  -4  -1  -3  286.98   25.56   0
  -5   1  -3  805.65   25.51   0
  -5  -1  -3  889.44   28.94   0
  -5  -1  -3  536.03   24.75   0
  -6  -1  -3   25.77   17.11   0
  -6  -1  -3    3.17   19.49   0
  -6   1  -3    0.80   14.65   0
  -6   1  -3   20.43   15.61   0
  -7   1  -3   65.17   14.83   0
  -7  -1  -3   74.85   18.68   0
  -7   1  -3   59.19   18.60   0
  -7  -1  -3   75.20   16.77   0
  -8   1  -3   88.77   15.40   0
  -8   1  -3   55.56   16.84   0
  -8  -1  -3   50.30   15.04   0
  -8  -1  -3   54.77   17.14   0
  -9   1  -3    9.51   15.13   0
  -9  -1  -3   13.93   16.26   0
  -9  -1  -3    2.65   16.97   0
  -9   1  -3   11.72   16.94   0
 -10  -1  -3   20.08   18.17   0
 -10   1  -3   21.53   18.35   0
 -10  -1  -3   15.36   15.12   0
 -10   1  -3   22.17   14.67   0
 -11  -1  -3    8.13   18.21   0
 -11  -1  -3  -13.46   16.34   0
 -11   1  -3   18.41   17.66   0
 -11   1  -3    5.23   16.22   0
 -12  -1  -3   11.40   19.18   0
 -12  -1  -3   20.80   16.56   0
 -12   1  -3   27.97   18.78   0
 -12   1  -3    9.69   16.53   0
 -13  -1  -3  -12.78   17.79   0
 -13   1  -3   32.05   20.12   0
 -13   1  -3   -0.46   17.93   0
 -13  -1  -3   21.82   20.27   0
 -14   1  -3   -6.68   21.54   0
 -14   1  -3   24.43   18.62   0
 -14  -1  -3   10.13   20.93   0
 -14  -1  -3   -0.65   18.77   0
 -15  -2   3   11.57   15.90   0
 -14   2   3   18.02   14.99   0
 -14  -2   3  -11.50   15.15   0
 -13   2   3    4.53   13.95   0
 -13  -2   3    2.47   13.85   0
 -12   2   3   14.06   13.62   0
 -12  -2   3    6.75   13.18   0
  11   2  -3   21.09   12.90   0
 -11   2   3   17.00   12.18   0
 -11  -2   3   -7.27   13.11   0
  10   2  -3   15.65   15.27   0
 -10   2   3   18.91   12.00   0
 -10  -2   3   29.42   12.48   0
   9   2  -3  260.83   16.04   0
  -9   2   3  215.05   12.92   0
  -9  -2   3  143.50   16.16   0
  -8   2   3   46.22   11.97   0
  -8  -2   3   49.63   11.84   0
   8   2  -3   47.47   14.66   0
  -7   2   3   74.42   12.10   0
   7   2  -3   78.38   11.33   0
   7  -2  -3   66.60   11.68   0
  -7  -2   3   50.90   14.20   0
   6   2  -3   58.05   10.93   0
   6  -2  -3   55.90   11.98   0
  -6   2   3   50.24   12.13   0
  -6  -2   3   33.66   10.95   0
   5  -2  -3   46.59   12.14   0
  -5   2   3   80.35   11.83   0
  -5  -2   3   39.47   11.05   0
   5   2  -3   64.06   11.28   0
   4  -2  -3  166.22   13.45   0
  -4   2   3  160.32   13.50   0
   4   2  -3  134.96   15.47   0
  -4  -2   3  149.25   12.92   0
   3  -2  -3  212.98   17.22   0
   3   2  -3  204.38   14.36   0
  -3  -2   3  193.46   16.62   0
  -3   2   3  220.46   17.03   0
   2  -2  -3   19.74   12.34   0
   2   2  -3   27.91   12.37   0
  -2   2   3   10.42   14.99   0
  -2  -2   3    7.12   12.26   0
  -1   2   3  128.97   16.51   0
  -1  -2   3  128.79   15.86   0
   1   2  -3  149.92   15.78   0
   1  -2  -3  154.19   17.49   0
   0  -2   3   27.41   12.33   0
   0   2  -3   17.65   12.69   0
   0  -2  -3   29.98   17.18   0
   0   2   3   16.18   16.46   0
   1  -2   3   42.75   15.99   0
  -1   2  -3   59.11   15.96   0
   1   2   3   64.95   21.17   0
  -1  -2  -3   51.76   22.67   0
  -2   2  -3    4.17   17.71   0
   2  -2   3    9.04   16.56   0
  -3   2  -3   89.53   12.88   0
   3  -2   3   80.15   16.62   0
  -4   2  -3  213.36   17.03   0
  -4  -2  -3  322.68   30.29   0
  -4  -2  -3  233.46   30.92   0
  -5   2  -3  138.62   16.51   0
  -5  -2  -3  114.43   22.90   0
  -5  -2  -3  197.62   22.78   0
  -6   2  -3  100.93   15.40   0
  -6  -2  -3   83.31   19.87   0
  -6  -2  -3  156.83   19.30   0
  -7  -2  -3   18.69   19.01   0
  -7   2  -3   18.26   15.56   0
  -7  -2  -3   23.56   16.90   0
  -7   2  -3   40.16   14.56   0
  -8   2  -3   17.42   15.12   0
  -8   2  -3   12.27   16.36   0
  -8  -2  -3    6.38   16.75   0
  -9  -2  -3   -4.78   17.35   0
  -9   2  -3   18.17   16.77   0
  -9   2  -3   19.42   14.95   0
 -10   2  -3   19.06   11.67   0
 -10  -2  -3   14.69   18.15   0
 -10   2  -3   27.47   17.41   0
 -11  -2  -3   28.88   16.90   0
 -11   2  -3   16.50   17.40   0
 -11   2  -3    6.48   13.30   0
 -12  -2  -3   10.17   19.28   0
 -12   2  -3    3.20   19.26   0
 -12   2  -3  -21.03   16.58   0
 -12  -2  -3    7.20   16.45   0
 -13   2  -3   25.61   20.07   0
 -13  -2  -3   -7.62   20.52   0
 -13   2  -3   -6.82   18.10   0
 -13  -2  -3    6.10   18.11   0
 -14  -2  -3   -2.47   24.49   0
 -14   2  -3   -4.93   18.99   0
 -14   2  -3   37.35   21.09   0
 -14  -2  -3    4.13   19.12   0
 -14   3   3   26.53   15.42   0
 -14  -3   3    8.96   14.79   0
 -13   3   3   -3.06   13.97   0
 -13  -3   3    8.86   13.84   0
 -12   3   3   18.63   12.87   0
 -12  -3   3    1.15   13.48   0
  12   3  -3  -16.53   13.47   0
  11   3  -3   42.67   12.90   0
 -11   3   3   26.30   15.24   0
 -11  -3   3   21.90   12.80   0
  10   3  -3    5.74   12.61   0
 -10   3   3   13.16   12.35   0
 -10  -3   3    9.88   12.28   0
  -9   3   3  264.67   12.97   0
  -9  -3   3  194.65   15.75   0
   9   3  -3  262.35   13.16   0
   8   3  -3  290.73   12.70   0
  -8   3   3  227.40   13.07   0
  -8  -3   3  181.95   15.53   0
   7   3  -3  -11.45   11.14   0
  -7   3   3   -7.78   11.93   0
  -7  -3   3   -0.90   11.27   0
  -6   3   3   91.56   14.06   0
  -6  -3   3  107.47   11.30   0
   6   3  -3  105.43   11.14   0
   5   3  -3   49.03   11.45   0
  -5   3   3   58.64   12.55   0
  -5  -3   3   51.36   11.39   0
   4   3  -3  263.31   13.44   0
  -4  -3   3  262.99   13.43   0
  -4   3   3  264.76   14.50   0
   4  -3  -3  260.26   17.14   0
   3   3  -3  201.05   16.21   0
  -3  -3   3  228.67   13.53   0
  -3   3   3  196.48   14.13   0
   3  -3  -3  216.39   14.77   0
  -2  -3   3 1044.39   19.02   0
  -2   3   3 1055.80   20.30   0
   2  -3  -3 1110.70   23.01   0
   2   3  -3 1080.95   19.16   0
  -1   3   3  541.35   19.96   0
   1   3  -3  495.66   18.03   0
  -1  -3   3  551.53   17.94   0
   1  -3  -3  541.02   18.11   0
   0  -3   3  336.52   17.47   0
   0   3  -3  325.94   17.02   0
   0   3   3  324.34   19.78   0
  -1   3  -3  213.78   16.59   0
   1   3   3  207.71   22.93   0
   1  -3   3  191.60   14.13   0
  -2   3  -3  248.04   16.69   0
   2  -3   3  248.70   18.50   0
   3  -3   3  233.43   17.43   0
  -3   3  -3  241.88   18.37   0
  -4   3  -3  144.65   16.25   0
  -5  -3  -3  344.20   28.16   0
  -5   3  -3  446.74   18.34   0
  -5  -3  -3  566.78   30.64   0
  -6   3  -3   56.15   15.42   0
  -6  -3  -3   64.66   17.88   0
  -7  -3  -3   41.59   17.25   0
  -7   3  -3   48.78   16.08   0
  -8  -3  -3   11.12   14.28   0
  -8   3  -3    9.58   16.47   0
  -8   3  -3   -9.45   14.85   0
  -9   3  -3   39.69   14.90   0
  -9   3  -3   -6.54   16.80   0
  -9  -3  -3  -12.04   14.74   0
 -10   3  -3   11.25   16.47   0
 -10   3  -3   10.36   14.26   0
 -10  -3  -3    8.72   15.95   0
 -11   3  -3   13.88   15.48   0
 -11   3  -3    9.04   17.77   0
 -11  -3  -3   -4.06   19.46   0
 -12   3  -3   17.89   19.29   0
 -12   3  -3   -1.62   16.50   0
 -12  -3  -3  -14.52   16.32   0
 -13   3  -3    7.59   19.32   0
 -13  -3  -3   -3.02   18.12   0
 -13   3  -3   10.36   14.51   0
 -14   3  -3   16.57   17.12   0
 -14   3  -3   23.34   18.55   0
 -14  -3  -3    4.39   21.43   0
 -14  -3  -3   11.71   18.91   0
 -14  -4   3   -0.60   15.07   0
 -14   4   3   25.41   15.23   0
 -13   4   3   -5.02   13.93   0
 -13  -4   3   11.69   13.74   0
  13   4  -3   -6.40   14.47   0
 -12  -4   3   18.60   16.59   0
 -12   4   3   38.33   13.42   0
  12   4  -3   28.21   13.83   0
 -11  -4   3   -2.21   13.35   0
  11   4  -3   40.78   13.02   0
 -11   4   3   44.83   12.73   0
  10   4  -3  118.02   13.25   0
 -10   4   3  119.29   15.24   0
 -10  -4   3   64.64   15.94   0
   9   4  -3  187.55   12.79   0
  -9   4   3  148.49   12.58   0
  -9  -4   3  108.77   15.07   0
   8   4  -3  269.87   13.03   0
  -8  -4   3  205.83   13.01   0
  -8   4   3  245.01   13.11   0
  -7   4   3   77.68   13.95   0
  -7  -4   3   72.40   14.12   0
   7   4  -3   85.43   11.70   0
   6   4  -3  128.66   11.24   0
  -6   4   3  127.67   12.04   0
  -6  -4   3  113.37   11.30   0
  -5  -4   3   35.51   11.12   0
   5   4  -3   33.54   11.04   0
  -5   4   3    9.00   12.30   0
  -4   4   3  838.04   17.54   0
  -4  -4   3  801.63   16.87   0
   4   4  -3  834.55   16.51   0
   3   4  -3   11.86   11.81   0
  -3   4   3   14.28   13.09   0
  -3  -4   3   12.06   11.91   0
  -2  -4   3   18.67   12.60   0
   2   4  -3   11.54   12.75   0
  -2   4   3   33.01   15.21   0
  -1  -4   3   36.66   15.04   0
  -1   4   3   57.83   15.99   0
   1   4  -3   51.70   14.94   0
   0   4  -3 1040.01   19.56   0
   0   4   3 1035.46   27.87   0
   0  -4   3 1091.78   21.59   0
  -1   4  -3   46.64   14.88   0
   1   4   3   37.64   20.54   0
   1  -4   3   52.97   14.64   0
   2  -4   3   28.63   12.75   0
  -2   4  -3   23.99   14.24   0
   3  -4   3  197.18   16.25   0
  -3   4  -3  171.33   15.56   0
  -4   4  -3  131.65   15.57   0
   4  -4   3  127.34   14.02   0
  -5   4  -3  451.08   17.79   0
  -5  -4  -3  469.42   33.95   0
  -6   4  -3  185.10   16.23   0
  -6  -4  -3  209.86   22.94   0
  -7   4  -3  130.91   15.99   0
  -7  -4  -3   94.16   17.76   0
  -8   4  -3   55.86   15.76   0
  -8  -4  -3   50.29   16.95   0
  -9  -4  -3    7.08   18.16   0
  -9   4  -3   40.31   16.76   0
  -9   4  -3   44.86   14.78   0
 -10  -4  -3   40.15   18.88   0
 -10   4  -3   63.41   16.91   0
 -10   4  -3   63.01   14.46   0
 -11  -4  -3    7.78   19.32   0
 -11   4  -3   49.16   13.21   0
 -11   4  -3   57.27   18.31   0
 -12   4  -3    8.65   16.47   0
 -12   4  -3   25.94   18.73   0
 -12  -4  -3    2.43   17.29   0
 -13  -4  -3   -3.97   18.00   0
 -13   4  -3    2.32   13.85   0
 -13   4  -3   21.25   15.96   0
 -14   4  -3  -28.49   20.90   0
 -14  -4  -3    5.98   18.95   0
 -14   4  -3  -10.42   18.49   0
 -14  -5   3   18.02   18.48   0
  13   5  -3   -7.64   14.21   0
 -13   5   3   -4.64   14.04   0
 -13  -5   3   24.15   14.31   0
 -12  -5   3   11.52   13.70   0
 -12   5   3    7.75   13.30   0
  12   5  -3    0.61   13.41   0
  11   5  -3    8.29   12.91   0
 -11  -5   3   -2.15   16.23   0
 -11   5   3    1.94   12.43   0
 -10   5   3   18.26   12.56   0
 -10  -5   3   11.58   13.10   0
  10   5  -3   39.71   12.69   0
  -9  -5   3  -10.66   14.61   0
  -9   5   3   -7.13   11.43   0
   9   5  -3   21.22   11.77   0
   8   5  -3   65.95   11.83   0
  -8  -5   3   38.08   12.19   0
  -8   5   3   48.94   12.13   0
  -7  -5   3   36.11   11.34   0
   7   5  -3   47.76   11.46   0
  -7   5   3   24.16   11.56   0
  -6   5   3   -3.50   11.31   0
  -6  -5   3   29.23   11.07   0
   6   5  -3   18.90   11.08   0
   5   5  -3  203.04   11.99   0
  -5   5   3  176.18   12.65   0
  -5  -5   3  194.11   11.81   0
   4   5  -3  250.73   12.86   0
  -4  -5   3  253.40   15.37   0
  -4   5   3  269.47   16.63   0
  -3   5   3  192.35   14.49   0
  -3  -5   3  200.43   13.17   0
   3   5  -3  207.71   12.79   0
  -2  -5   3   12.72   14.60   0
  -2   5   3   10.23   12.30   0
   2   5  -3    4.52   12.58   0
  -1  -5   3  141.04   13.36   0
  -1   5   3  142.40   14.08   0
   1   5  -3  168.50   15.80   0
   0   5   3  431.51   23.04   0
   0   5  -3  462.56   15.48   0
   0  -5   3  460.23   15.71   0
  -1   5  -3   99.55   14.83   0
   1   5   3  102.57   22.09   0
   1  -5   3   99.86   15.00   0
   1   5   3   76.33   19.54   0
   2  -5   3  244.27   16.89   0
  -2   5  -3  262.01   13.92   0
   3  -5   3   51.33   12.48   0
  -3   5  -3   39.64   11.82   0
  -4   5  -3   76.74   13.11   0
   4  -5   3  117.43   16.02   0
  -5  -5  -3  121.09   24.61   0
  -5   5  -3  135.31   16.50   0
  -6  -5  -3    3.10   18.76   0
  -6   5  -3    4.15   14.86   0
  -7  -5  -3    4.05   18.50   0
  -7   5  -3   15.12   13.08   0
  -8  -5  -3   13.18   16.40   0
  -8   5  -3  -13.57   13.21   0
  -9   5  -3   23.91   13.36   0
  -9  -5  -3   11.72   15.32   0
  -9   5  -3   25.04   11.73   0
 -10   5  -3    3.86   12.97   0
 -10  -5  -3   -0.82   17.87   0
 -10   5  -3    2.78   16.78   0
 -11   5  -3   -2.91   12.70   0
 -11  -5  -3   12.62   18.96   0
 -11   5  -3   11.35   14.69   0
 -12   5  -3   11.10   19.19   0
 -12   5  -3   12.92   16.43   0
 -12  -5  -3   -2.72   17.15   0
 -13  -5  -3   10.44   17.85   0
 -13   5  -3   27.19   20.18   0
 -13   5  -3    2.71   17.12   0
 -14   5  -3    5.37   20.85   0
 -14  -5  -3    5.35   19.29   0
 -14   5  -3    0.96   14.84   0
 -14  -6   3    4.63   14.96   0
  14   6  -3   10.09   15.03   0
  13   6  -3   -8.04   14.74   0
 -13  -6   3   13.05   14.59   0
 -12  -6   3   36.33   17.22   0
  12   6  -3   15.87   13.49   0
 -12   6   3   27.73   13.24   0
 -11  -6   3   42.13   13.45   0
 -11   6   3   39.68   12.59   0
  11   6  -3   54.37   13.08   0
  10   6  -3   27.39   12.67   0
 -10   6   3   18.41   12.43   0
 -10  -6   3    1.58   12.80   0
  -9  -6   3    6.80   14.78   0
  -9   6   3   34.78   11.92   0
   9   6  -3   43.30   14.78   0
  -8   6   3   94.70   12.20   0
  -8  -6   3   78.37   12.53   0
   8   6  -3  103.62   14.41   0
  -7   6   3  172.57   12.57   0
  -7  -6   3  136.37   14.72   0
   7   6  -3  164.48   11.92   0
  -6   6   3  133.63   12.07   0
   6   6  -3  125.67   12.00   0
  -6  -6   3   98.82   11.88   0
   5   6  -3   14.19   12.72   0
  -5  -6   3    6.59   10.75   0
  -5   6   3  -22.18   11.71   0
  -4  -6   3  111.75   14.29   0
  -4   6   3  143.53   13.18   0
   4   6  -3  130.18   11.50   0
  -3   6   3  260.92   14.20   0
   3   6  -3  245.60   15.64   0
  -3  -6   3  261.14   13.52   0
  -2  -6   3   55.68   12.19   0
  -2   6   3   29.93   15.24   0
   2   6  -3   60.37   12.79   0
  -1   6   3  223.37   16.66   0
   1   6  -3  235.28   13.80   0
  -1  -6   3  245.43   13.48   0
   0   6   3   31.89   18.38   0
   0   6  -3   17.20   12.52   0
   0  -6   3   -7.59   15.45   0
   0   6   3   15.37   14.95   0
   1  -6   3    5.74   15.17   0
  -1   6  -3   -2.88   14.44   0
   1   6   3    0.04   20.21   0
  -2   6  -3   23.20   12.04   0
   2  -6   3    2.08   12.90   0
   2   6   3   15.46   22.78   0
  -3   6  -3   40.11   12.09   0
   3  -6   3   48.01   12.33   0
  -4  -6  -3    7.68   33.01   0
  -4   6  -3    7.52   12.61   0
   4  -6   3   26.67   14.73   0
  -5   6  -3  141.15   15.45   0
  -5  -6  -3  196.35   24.60   0
  -6  -6  -3  387.66   23.93   0
  -6   6  -3  289.96   14.32   0
  -7   6  -3   57.88   12.66   0
  -7  -6  -3   53.76   19.44   0
  -8   6  -3   94.75   13.19   0
  -8  -6  -3   83.82   16.13   0
  -9  -6  -3   18.90   18.14   0
  -9   6  -3   55.40   13.75   0
 -10  -6  -3   -1.39   15.66   0
 -10   6  -3   14.14   17.47   0
 -10   6  -3   37.41   11.98   0
 -11   6  -3   74.06   12.78   0
 -11  -6  -3   19.76   19.85   0
 -11   6  -3   97.22   18.30   0
 -12  -6  -3    7.53   17.90   0
 -12   6  -3   -0.38   16.75   0
 -12   6  -3    8.82   19.00   0
 -13   6  -3   10.71   20.60   0
 -13   6  -3   11.00   14.77   0
 -13  -6  -3   22.27   21.08   0
 -14   6  -3   -9.94   17.41   0
 -14  -6  -3  -11.39   20.18   0
 -14   6  -3   -5.14   18.61   0
 -14   7   3   -2.25   15.51   0
 -14  -7   3    5.46   14.86   0
  14   7  -3   14.85   15.23   0
 -13  -7   3   14.58   17.88   0
  13   7  -3    0.05   17.04   0
  12   7  -3  -15.09   14.01   0
 -12  -7   3    8.45   14.02   0
 -11  -7   3   -2.15   13.22   0
  11   7  -3    3.96   13.29   0
 -11   7   3   -3.62   12.76   0
  10   7  -3   -0.71   13.25   0
 -10  -7   3   -2.44   12.96   0
 -10   7   3   17.16   12.06   0
  -9   7   3   -4.69   12.21   0
  -9  -7   3   16.56   15.04   0
   9   7  -3   24.43   11.91   0
  -8  -7   3   63.70   11.96   0
   8   7  -3   81.56   12.17   0
  -8   7   3   76.14   14.59   0
  -7   7   3   86.21   12.09   0
  -7  -7   3   48.48   12.12   0
   7   7  -3   78.78   11.88   0
  -6   7   3  179.96   12.91   0
  -6  -7   3  162.46   12.65   0
   6   7  -3  206.10   12.37   0
   5   7  -3  190.05   11.40   0
  -5  -7   3  146.00   11.75   0
  -5   7   3  178.53   12.77   0
  -4  -7   3   73.73   13.19   0
  -4   7   3   42.29   12.55   0
   4   7  -3   47.24   11.00   0
  -3   7   3   13.64   15.07   0
  -3  -7   3   24.16   10.83   0
   3   7  -3   20.09   11.21   0
  -2  -7   3  874.02   19.36   0
   2   7  -3  887.81   16.88   0
  -2   7   3  910.67   18.29   0
   1   7  -3   54.17   12.17   0
  -1  -7   3    3.24   12.28   0
   0   7  -3  561.66   15.77   0
   0   7   3  589.48   22.59   0
   0  -7   3  247.76   13.74   0
   1  -7   3   34.80   15.69   0
   1   7   3   42.63   18.05   0
  -1   7  -3   39.46   12.32   0
   2  -7   3   23.37   15.58   0
  -2   7  -3   73.07   16.54   0
   2   7   3   38.86   20.00   0
   3  -7   3   23.10   15.37   0
   3   7   3    6.58   21.82   0
  -3   7  -3    2.28   11.44   0
   4   7   3   55.48   25.18   0
   4  -7   3   74.72   13.48   0
  -4  -7  -3   50.32   26.52   0
  -4   7  -3   35.92   12.33   0
  -5   7  -3    1.01   14.83   0
   5   7   3    3.55   21.06   0
  -5  -7  -3   18.06   20.29   0
  -6  -7  -3   50.72   18.91   0
  -6   7  -3   76.75   14.64   0
  -7   7  -3   19.60   12.51   0
  -7  -7  -3   25.52   18.69   0
  -8  -7  -3   12.09   16.79   0
  -8   7  -3  -10.58   13.13   0
  -9  -7  -3    5.30   17.22   0
  -9   7  -3  -16.91   13.09   0
 -10   7  -3   24.67   17.15   0
 -10  -7  -3   -9.98   18.22   0
 -10   7  -3   11.39   15.33   0
 -11   7  -3   27.06   18.49   0
 -11   7  -3  -10.64   15.54   0
 -11  -7  -3    9.96   19.25   0
 -12  -7  -3   10.23   20.57   0
 -12   7  -3    2.69   15.48   0
 -12   7  -3   -2.40   13.78   0
 -13   7  -3   10.89   16.20   0
 -13   7  -3   23.05   18.22   0
 -13  -7  -3    7.78   18.33   0
 -14   7  -3   37.62   18.89   0
 -14  -7  -3   10.22   22.93   0
 -14   7  -3  -16.74   21.88   0
  14   8  -3   -7.54   14.50   0
 -14   8   3   17.32   15.07   0
 -14  -8   3    5.33   18.40   0
 -13  -8   3    6.46   14.61   0
  13   8  -3    4.47   14.44   0
 -13   8   3   20.85   13.71   0
 -12  -8   3    8.72   16.87   0
  11   8  -3  -28.04   12.81   0
 -11  -8   3   -2.43   16.53   0
 -10   8   3   -3.36   11.92   0
  10   8  -3   13.31   12.29   0
 -10  -8   3   19.82   12.92   0
  -9   8   3   82.57   12.48   0
  -9  -8   3   68.03   15.67   0
   9   8  -3  122.65   12.42   0
  -8  -8   3   30.89   13.77   0
  -8   8   3   14.81   11.49   0
   8   8  -3   18.96   11.18   0
   7   8  -3  159.83   12.58   0
  -7  -8   3  150.06   12.19   0
  -7   8   3  154.41   12.82   0
  -6   8   3  242.84   13.22   0
  -6  -8   3  189.06   13.03   0
   6   8  -3  268.80   12.68   0
  -5   8   3   18.34   11.42   0
  -5  -8   3   41.84   10.98   0
   5   8  -3   14.77   10.91   0
  -4   8   3   15.12   11.84   0
  -4  -8   3    1.14   10.59   0
   4   8  -3   -1.53   10.45   0
  -3  -8   3   20.63   10.99   0
  -3   8   3   22.93   12.26   0
   3   8  -3   12.61   11.09   0
   2   8  -3   94.18   11.86   0
  -2  -8   3   73.52   11.72   0
  -1   8   3    6.75   15.64   0
   1   8  -3    3.69   11.78   0
  -1  -8   3    4.86   11.96   0
   0   8  -3   43.07   12.28   0
   0   8   3   79.70   17.21   0
   0  -8   3   35.00   11.95   0
   1   8   3   49.55   17.81   0
   1  -8   3   64.08   13.12   0
  -1   8  -3   57.72   12.31   0
  -2   8  -3  186.75   15.38   0
   2  -8   3  108.50   13.05   0
   2   8   3   65.31   16.99   0
  -3  -8  -3   28.08   23.02   0
   3   8   3   26.49   20.35   0
  -3   8  -3   35.53   14.74   0
   3  -8   3   29.41   12.93   0
   4  -8   3   30.33   12.57   0
   4   8   3   18.94   20.46   0
  -4  -8  -3   19.82   22.63   0
  -4   8  -3   14.22   12.89   0
   5  -8   3  268.91   16.52   0
   5   8   3  230.31   23.82   0
  -5   8  -3  195.65   13.60   0
  -5  -8  -3  261.02   24.83   0
   6   8   3   80.85   19.45   0
  -6   8  -3  113.46   15.86   0
  -6  -8  -3  114.78   21.50   0
  -7  -8  -3    9.14   17.72   0
  -7   8  -3   -5.13   14.32   0
   7   8   3    9.69   16.50   0
  -8   8  -3    9.37   13.17   0
  -8  -8  -3    7.92   17.14   0
  -9  -8  -3   -0.82   17.72   0
  -9   8  -3  -15.03   17.18   0
 -10  -8  -3    7.42   15.27   0
 -10   8  -3   51.07   17.20   0
 -11  -8  -3   25.00   19.35   0
 -11   8  -3   37.51   13.92   0
 -11   8  -3   49.65   18.72   0
 -12   8  -3   19.06   17.14   0
 -12   8  -3    0.92   15.50   0
 -12  -8  -3    1.41   17.19   0
 -13   8  -3   -6.15   14.60   0
 -13  -8  -3   32.01   18.81   0
 -13   8  -3   37.82   16.93   0
 -14  -8  -3   -6.32   23.42   0
 -14   8  -3   19.85   19.39   0
 -14   8  -3    3.52   18.45   0
 -14  -9   3  -18.27   15.73   0
 -14   9   3   45.32   16.04   0
  14   9  -3  -15.01   15.45   0
  13   9  -3    6.54   14.76   0
 -13  -9   3   23.73   14.90   0
 -13   9   3   -0.79   14.29   0
 -12  -9   3   -9.93   14.78   0
 -12   9   3   14.73   13.33   0
  11   9  -3   25.60   13.39   0
 -11  -9   3    3.50   13.28   0
 -10   9   3   24.08   12.32   0
 -10  -9   3   16.53   15.65   0
  10   9  -3   22.64   12.55   0
  -9  -9   3   18.63   12.50   0
  -9   9   3   18.73   12.04   0
   9   9  -3   21.79   12.47   0
  -8  -9   3    9.57   14.50   0
   8   9  -3   30.00   11.87   0
  -8   9   3    0.71   11.99   0
   7   9  -3  148.60   12.21   0
  -7  -9   3  123.23   12.45   0
   6   9  -3  168.12   12.15   0
  -6  -9   3   96.65   12.17   0
  -6   9   3  166.52   13.04   0
  -5   9   3  246.53   12.68   0
  -5  -9   3  174.91   12.33   0
   5   9  -3  217.43   12.49   0
  -4  -9   3  150.39   13.88   0
  -4   9   3  178.30   12.96   0
   4   9  -3  179.86   11.38   0
  -3  -9   3  271.64   12.71   0
   3   9  -3  291.10   12.66   0
  -2   9   3  300.79   14.70   0
   2   9  -3  262.11   15.18   0
  -2  -9   3  250.68   13.26   0
   1   9  -3  292.77   12.90   0
  -1   9   3  281.53   16.58   0
  -1  -9   3  114.87   12.63   0
   0   9  -3   54.12   12.04   0
   0   9   3   61.99   14.84   0
   0  -9   3   51.43   12.01   0
   1   9   3   34.49   14.41   0
   1  -9   3   42.20   12.79   0
  -1   9  -3   32.14   12.12   0
   2  -9   3   99.46   12.98   0
   2   9   3   41.29   17.34   0
  -2   9  -3  173.69   14.84   0
  -3   9  -3  103.12   12.35   0
   3  -9   3   97.76   13.03   0
   3   9   3   85.24   17.12   0
  -3  -9  -3   73.52   21.23   0
  -4  -9  -3  103.87   21.54   0
  -4   9  -3  151.47   16.33   0
   4  -9   3  127.68   13.84   0
   4   9   3  115.27   19.89   0
  -5  -9  -3   31.51   21.09   0
  -5   9  -3   30.82   15.56   0
   5   9   3   43.65   19.35   0
   5  -9   3   43.18   15.52   0
   6   9   3   76.55   17.10   0
  -6   9  -3   66.80   12.58   0
  -6  -9  -3   81.23   17.09   0
   7   9   3   14.68   18.28   0
  -7   9  -3   14.50   14.42   0
  -7  -9  -3    7.14   16.33   0
  -8   9  -3   16.47   15.28   0
   8   9   3   10.36   17.86   0
  -8  -9  -3    4.41   17.54   0
  -9  -9  -3   -6.25   18.10   0
  -9   9  -3   10.55   16.86   0
 -10  -9  -3    2.78   18.44   0
 -10   9  -3    3.81   14.05   0
 -11  -9  -3   35.62   19.42   0
 -11   9  -3    5.75   13.68   0
 -11   9  -3    5.85   14.66   0
 -12  -9  -3   11.94   20.43   0
 -12   9  -3   27.56   19.80   0
 -12   9  -3   -5.68   17.49   0
 -13   9  -3  -14.87   20.74   0
 -13  -9  -3    9.96   18.51   0
 -13   9  -3   -0.33   15.30   0
 -14  -9  -3   -5.79   23.68   0
 -14   9  -3    6.70   22.56   0
 -14   9  -3   -8.57   20.18   0
  14  10  -3    3.59   15.63   0
 -14 -10   3    4.47   15.88   0
 -14  10   3    9.45   15.49   0
 -13 -10   3    5.49   14.99   0
 -13  10   3   29.93   14.39   0
  13  10  -3   -0.39   14.87   0
 -12 -10   3   14.93   14.44   0
  12  10  -3   22.20   14.17   0
 -12  10   3    9.26   13.51   0
 -11 -10   3  -25.25   14.14   0
 -11  10   3   24.28   13.41   0
  11  10  -3    3.80   14.04   0
 -10 -10   3    6.47   13.02   0
 -10  10   3    7.24   12.59   0
  -9  10   3   12.93   12.39   0
   9  10  -3    0.60   12.78   0
  -9 -10   3   28.63   12.88   0
  -8 -10   3   -1.69   15.04   0
   8  10  -3   24.42   11.83   0
  -8  10   3   37.40   11.72   0
   7  10  -3    2.81   11.67   0
  -7 -10   3   -2.44   11.79   0
   6  10  -3  160.97   12.19   0
  -6 -10   3   89.23   12.41   0
  -6  10   3  153.55   12.61   0
  -5 -10   3    5.09   11.51   0
  -5  10   3    1.93   11.50   0
   5  10  -3    4.64   13.66   0
  -4  10   3   17.41   12.16   0
   4  10  -3   19.08   10.68   0
  -4 -10   3   30.63   10.98   0
  -3  10   3   51.01   16.17   0
   3  10  -3   42.26   10.76   0
  -3 -10   3    2.76   13.41   0
  -2 -10   3   13.61   10.69   0
   2  10  -3    7.39   10.54   0
  -2  10   3   33.17   15.50   0
   1  10  -3   10.70   10.97   0
  -1  10   3   27.02   15.32   0
  -1 -10   3   13.76   10.55   0
   0  10  -3  332.93   13.71   0
   0  10   3  377.36   17.06   0
   0 -10   3  327.16   13.75   0
   1 -10   3   15.70   12.47   0
   1  10   3    4.02   16.04   0
  -1  10  -3   15.93   14.45   0
   2 -10   3   13.72   12.42   0
  -2  10  -3    8.62   14.31   0
   2  10   3    7.44   16.77   0
  -3 -10  -3  112.84   19.87   0
  -3  10  -3  159.77   12.27   0
   3 -10   3  162.58   13.14   0
   3  10   3  154.22   20.27   0
  -4  10  -3   47.26   14.78   0
  -4 -10  -3    9.66   20.30   0
   4  10   3   21.45   16.68   0
   4 -10   3   22.37   14.66   0
   5  10   3   43.88   16.16   0
   5 -10   3   63.02   12.87   0
  -5 -10  -3   40.00   19.37   0
  -5  10  -3   36.22   15.21   0
  -6 -10  -3   23.47   17.18   0
   6  10   3    7.21   16.20   0
  -6  10  -3   25.88   14.64   0
  -7  10  -3   31.55   13.14   0
  -7 -10  -3   32.31   14.16   0
   7  10   3   41.60   16.90   0
  -8 -10  -3   24.48   17.06   0
  -8  10  -3   14.39   16.04   0
   8  10   3    2.33   17.50   0
  -9  10  -3    6.67   16.92   0
   9  10   3    9.48   17.58   0
  -9 -10  -3   -9.03   17.68   0
 -10 -10  -3   -8.42   19.21   0
 -10  10  -3   24.64   14.20   0
 -11 -10  -3   -8.02   17.53   0
 -11  10  -3   29.03   15.87   0
 -11  10  -3    6.04   13.53   0
 -12 -10  -3    0.44   17.88   0
 -12  10  -3   -8.99   16.48   0
 -12  10  -3  -24.26   14.26   0
 -13 -10  -3   -1.37   21.83   0
 -13  10  -3   12.03   15.29   0
 -13  10  -3   36.72   17.87   0
 -14 -11   3    5.19   16.29   0
 -13 -11   3   17.40   15.48   0
  13  11  -3  -12.61   14.60   0
 -13  11   3   24.43   18.04   0
 -12  11   3   16.79   13.56   0
 -12 -11   3    6.25   14.32   0
  12  11  -3    5.74   17.22   0
  11  11  -3    6.44   13.78   0
 -11 -11   3  -23.68   14.02   0
 -11  11   3   10.29   13.06   0
 -10 -11   3  -16.04   13.17   0
 -10  11   3   35.94   12.49   0
  -9 -11   3   29.08   13.15   0
   9  11  -3   45.05   12.89   0
  -9  11   3   72.95   12.81   0
  -8 -11   3   32.13   14.80   0
   8  11  -3    6.64   11.79   0
  -8  11   3    4.86   12.19   0
  -7 -11   3   47.73   11.91   0
   7  11  -3  112.56   11.48   0
  -7  11   3  102.87   12.55   0
  -6 -11   3   60.75   12.20   0
  -6  11   3  124.20   12.64   0
   6  11  -3  144.32   11.93   0
  -5 -11   3  121.18   11.89   0
  -5  11   3  155.22   14.26   0
   5  11  -3  133.66   11.75   0
  -4  11   3  164.81   13.82   0
   4  11  -3  160.62   11.76   0
  -4 -11   3  120.51   11.84   0
  -3  11   3  307.84   17.25   0
   3  11  -3  285.40   12.37   0
  -3 -11   3  252.66   14.77   0
   2  11  -3  352.36   12.59   0
  -2  11   3  379.26   17.46   0
  -2 -11   3  497.84   15.97   0
   1  11  -3  384.48   13.17   0
  -1  11   3  469.55   17.81   0
  -1 -11   3  386.36   13.66   0
   0  11  -3  122.99   12.08   0
   0 -11   3  140.76   12.80   0
   0  11   3  140.74   14.84   0
   1 -11   3  429.51   14.74   0
   1  11   3  458.53   18.17   0
  -1  11  -3  409.29   13.74   0
   2 -11   3  138.55   15.38   0
  -2 -11  -3  103.77   16.17   0
   2  11   3  115.28   16.71   0
  -2  11  -3  228.88   14.59   0
   3  11   3  184.23   18.23   0
  -3 -11  -3  171.16   19.49   0
   3 -11   3  195.51   16.08   0
  -3  11  -3  197.74   12.03   0
   4 -11   3   60.02   12.58   0
  -4 -11  -3   52.80   17.68   0
  -4  11  -3   90.23   14.15   0
   4  11   3   46.38   16.55   0
  -5  11  -3  182.54   13.34   0
  -5 -11  -3  205.99   19.51   0
   5 -11   3  222.48   16.92   0
   5  11   3  214.08   18.31   0
   6  11   3   58.45   16.32   0
  -6  11  -3    9.53   12.98   0
  -6 -11  -3   17.88   17.54   0
   7  11   3   53.16   17.07   0
  -7 -11  -3   24.76   17.27   0
  -7  11  -3   74.93   15.66   0
  -8  11  -3   14.52   12.80   0
  -8 -11  -3   12.65   20.05   0
   8  11   3   15.65   17.84   0
   9  11   3   10.29   18.13   0
  -9  11  -3    1.71   14.49   0
  -9 -11  -3   -1.22   18.14   0
 -10  11  -3   -2.76   18.48   0
 -10 -11  -3    9.53   16.29   0
 -11  11  -3   33.22   18.56   0
 -11 -11  -3   -7.74   19.87   0
 -12  11  -3    5.78   16.28   0
 -12  11  -3   -5.27   14.49   0
 -12 -11  -3   12.23   18.39   0
 -13 -11  -3    2.03   22.41   0
 -13  11  -3   10.28   20.88   0
 -13  11  -3    9.33   18.38   0
 -13  12   3   26.12   16.42   0
 -13 -12   3    2.76   19.09   0
  13  12  -3   -1.60   14.93   0
 -13  12   3    0.65   14.86   0
 -12  12   3   -5.47   14.23   0
  12  12  -3   -3.11   13.94   0
 -12 -12   3   26.17   17.68   0
 -12  12   3   61.14   19.21   0
 -11  12   3   -1.31   12.99   0
 -11 -12   3    4.04   13.74   0
 -11  12   3   16.29   15.20   0
  11  12  -3   -7.70   13.99   0
 -10  12   3   11.74   14.33   0
  10  12  -3   -1.20   13.17   0
 -10 -12   3    1.17   13.21   0
 -10  12   3   14.97   12.95   0
  -9  12   3  -13.99   14.69   0
  -9 -12   3   13.11   12.67   0
   9  12  -3   13.65   12.75   0
  -9  12   3   23.76   13.79   0
  -8  12   3  -13.33   13.74   0
  -8 -12   3    5.45   12.65   0
   8  12  -3  -24.30   12.27   0
  -8  12   3   12.98   12.66   0
   7  12  -3    4.16   11.60   0
  -7 -12   3    3.80   11.89   0
  -7  12   3    5.37   11.78   0
  -7  12   3    5.30   12.84   0
  -6 -12   3   32.99   11.98   0
  -6  12   3    1.43   12.12   0
  -6  12   3   12.78   16.22   0
   6  12  -3   -2.65   11.12   0
  -5  12   3   45.28   15.99   0
   5  12  -3   25.38   10.86   0
  -5 -12   3   15.07   11.08   0
  -4  12   3   -1.71   12.79   0
   4  12  -3   27.10   10.71   0
  -4 -12   3   -3.27   11.23   0
  -3 -12   3    0.21   10.96   0
  -3  12   3    7.66   12.58   0
   3  12  -3   -2.26   10.89   0
   2  12  -3   54.13   11.14   0
  -2  12   3   90.30   12.69   0
  -2 -12   3   72.20   13.57   0
  -1  12   3   33.48   12.98   0
   1  12  -3   -3.44   10.49   0
  -1 -12   3   22.25   13.05   0
   0  12  -3   30.67   11.12   0
   0  12   3   44.37   14.80   0
   0 -12   3   52.64   11.93   0
   1 -12   3   35.50   11.78   0
   1  12   3   20.47   14.68   0
  -1  12  -3   36.23   11.31   0
  -2  12  -3   12.35   13.52   0
  -2 -12  -3   33.75   15.83   0
   2 -12   3    3.98   14.21   0
   2  12   3   19.54   13.99   0
   3  12   3   66.38   14.89   0
  -3  12  -3   62.40   11.50   0
  -3 -12  -3   60.53   16.04   0
   3 -12   3   55.27   12.48   0
  -4  12  -3   19.20   14.37   0
  -4 -12  -3   13.33   17.53   0
   4  12   3   14.05   16.09   0
   4 -12   3   26.29   12.38   0
  -5 -12  -3    9.76   17.38   0
  -5  12  -3    0.24   12.50   0
   5  12   3   -2.19   16.22   0
   5 -12   3    2.71   12.18   0
   6  12   3   -3.48   16.07   0
  -6 -12  -3    8.07   16.78   0
  -6  12  -3   15.76   12.63   0
  -7  12  -3  142.82   14.26   0
  -7 -12  -3  133.69   19.02   0
   7  12   3  142.81   18.80   0
   8  12   3   28.37   18.58   0
  -8 -12  -3    9.78   15.60   0
  -8  12  -3   51.23   16.46   0
  -9  12  -3   -4.01   17.12   0
   9  12   3   12.26   16.23   0
  -9 -12  -3  -11.75   16.07   0
 -10  12  -3   35.24   14.64   0
 -10 -12  -3    2.10   19.78   0
  10  12   3   11.37   16.40   0
 -11  12  -3    4.34   15.38   0
 -11 -12  -3   13.80   17.51   0
 -12  12  -3    0.14   20.50   0
 -12 -12  -3   22.69   18.55   0
 -12  12  -3   -4.96   18.13   0
 -13  12  -3   10.54   17.45   0
 -13  12  -3   28.27   14.89   0
 -13 -12  -3   17.31   22.81   0
 -13 -13   3   23.80   15.75   0
  13  13  -3    3.36   19.06   0
 -13  13   3  -15.20   15.38   0
 -13  13   3   20.38   16.71   0
  12  13  -3   -2.44   14.57   0
 -12  13   3   -5.17   14.27   0
 -12 -13   3   14.49   14.66   0
 -12  13   3   24.15   15.98   0
 -11  13   3   34.75   13.68   0
 -11 -13   3    4.12   16.94   0
 -11  13   3   38.27   15.13   0
  11  13  -3   11.61   14.18   0
 -10 -13   3   28.47   13.27   0
  10  13  -3    9.66   15.81   0
 -10  13   3   23.13   12.81   0
 -10  13   3   -6.95   15.03   0
  -9  13   3   17.01   12.39   0
  -9 -13   3   -2.84   15.95   0
   9  13  -3   20.61   12.48   0
  -9  13   3    5.10   17.33   0
  -8  13   3   60.80   14.08   0
  -8 -13   3   34.68   13.05   0
  -8  13   3   76.11   13.17   0
   8  13  -3   59.61   12.70   0
   7  13  -3   -4.45   11.99   0
  -7 -13   3   27.29   12.02   0
  -7  13   3   25.85   13.19   0
  -7  13   3    0.56   11.82   0
  -6  13   3   62.87   16.19   0
   6  13  -3   66.83   11.44   0
  -6 -13   3   36.43   11.51   0
  -5  13   3   76.69   13.60   0
   5  13  -3   73.35   13.83   0
  -5 -13   3   41.60   11.18   0
  -4  13   3  125.06   16.46   0
   4  13  -3   97.60   11.92   0
  -4 -13   3   66.61   11.83   0
  -3 -13   3  154.17   14.66   0
   3  13  -3  118.54   11.80   0
  -3  13   3  117.72   15.70   0
   2  13  -3  267.10   12.69   0
  -2 -13   3   86.36    8.52   0
  -2  13   3  333.23   16.77   0
   1  13  -3  106.16   11.53   0
  -1  13   3   99.74   12.37   0
  -1 -13   3   89.34   11.63   0
   0  13  -3  562.18   14.16   0
   0  13   3  602.55   19.32   0
   0 -13   3  551.28   15.01   0
   1  13   3  139.01   15.38   0
  -1  13  -3  106.81   11.61   0
   1 -13   3  118.78   15.03   0
  -2 -13  -3  152.75   17.14   0
   2 -13   3  165.67   13.10   0
   2  13   3  274.85   18.58   0
  -2  13  -3  261.13   17.06   0
   3  13   3   52.93   14.66   0
   3 -13   3   85.91   13.06   0
  -3 -13  -3   27.35   16.26   0
  -3  13  -3   27.13    8.57   0
  -4  13  -3   40.57   14.39   0
   4  13   3   31.75   14.05   0
   4 -13   3   18.41   12.93   0
  -4 -13  -3   22.66   17.99   0
   5 -13   3   93.13   16.04   0
  -5 -13  -3   75.94   18.18   0
  -5  13  -3   85.94   13.30   0
   5  13   3   79.09   16.92   0
   6  13   3   50.11   17.21   0
  -6  13  -3   24.84   12.85   0
  -6 -13  -3   12.18   18.06   0
  -7  13  -3  125.39   16.52   0
   7  13   3   78.12   15.94   0
  -7 -13  -3   53.86   19.98   0
   8  13   3   43.05   15.67   0
  -8  13  -3   24.27   12.66   0
  -8 -13  -3   14.05   17.84   0
  -9  13  -3   -7.95   14.03   0
  -9 -13  -3   -5.58   13.32   0
   9  13   3   -0.68   18.80   0
 -10  13  -3   -1.02   15.48   0
 -10 -13  -3    0.89   22.04   0
  10  13   3   14.91   16.95   0
 -11  13  -3  -18.37   15.38   0
 -11 -13  -3   24.17   19.95   0
 -12  13  -3   20.73   14.15   0
 -12  13  -3   10.15   15.92   0
 -12 -13  -3   12.20   18.73   0
 -13  13  -3   17.12   18.30   0
 -13  13  -3   33.62   21.65   0
 -13 -13  -3    3.63   20.07   0
 -13  14   3   -6.07   15.15   0
  13  14  -3   10.08   15.64   0
 -13  14   3   17.80   16.61   0
 -13 -14   3    1.59   15.93   0
  12  14  -3   -9.49   17.93   0
 -12  14   3   10.05   14.45   0
 -12 -14   3    8.67   18.51   0
 -12  14   3   41.63   15.72   0
 -11 -14   3    1.27   14.62   0
 -11  14   3   37.97   13.79   0
  11  14  -3   27.15   16.92   0
 -11  14   3   54.86   15.22   0
 -10 -14   3   17.51   14.26   0
  10  14  -3    8.62   13.62   0
 -10  14   3   18.00   14.94   0
 -10  14   3   14.70   12.83   0
  -9 -14   3   18.60   13.05   0
   9  14  -3    4.73   12.81   0
  -9  14   3    6.14   12.83   0
  -9  14   3   17.75   14.04   0
  -8 -14   3   -0.37   13.42   0
   8  14  -3   29.25   12.82   0
  -8  14   3   74.56   14.49   0
  -8  14   3  101.92   12.57   0
  -7  14   3    8.41   13.90   0
  -7  14   3  -13.23   12.86   0
  -7 -14   3    6.40   12.39   0
   7  14  -3   13.05   14.83   0
  -6  14   3  -28.52   15.74   0
   6  14  -3    0.30   13.95   0
  -6 -14   3   -2.86   11.48   0
  -5  14   3   38.49   13.33   0
  -5 -14   3   24.69   14.25   0
   5  14  -3   30.41   11.88   0
   4  14  -3    7.35   10.98   0
  -4 -14   3  -25.38   11.30   0
  -4  14   3   19.63   13.30   0
   3  14  -3   -0.48   10.89   0
  -3 -14   3    5.53   13.74   0
  -3  14   3   26.47   15.20   0
   2  14  -3   59.50   11.87   0
  -2  14   3   55.32   15.39   0
  -2 -14   3   44.94   11.81   0
   1  14  -3   17.58   13.89   0
  -1 -14   3   18.25   11.77   0
  -1  14   3   37.41   12.17   0
   0  14  -3    8.69   11.55   0
   0  14   3    9.49   14.71   0
   0 -14   3  -17.10   14.84   0
  -1  14  -3   25.52   11.94   0
   1 -14   3   33.43   12.53   0
   1  14   3   27.11   11.95   0
  -2 -14  -3   83.09   16.83   0
  -2  14  -3   73.33   12.38   0
   2 -14   3   52.04   12.78   0
   2  14   3   75.50   14.90   0
   3  14   3   16.58   17.10   0
  -3 -14  -3   20.08   16.13   0
   3 -14   3   33.58   12.74   0
  -3  14  -3    5.87   11.84   0
   4  14   3   71.37   14.52   0
  -4 -14  -3   64.51   18.03   0
  -4  14  -3  117.25   15.24   0
   4 -14   3   83.96   13.29   0
   5 -14   3   10.08   13.22   0
   5  14   3   10.55   15.86   0
  -5 -14  -3   15.80   17.60   0
  -5  14  -3   -5.79   15.20   0
  -6 -14  -3   51.53   16.97   0
  -6  14  -3   68.99   13.54   0
   6  14   3   75.07   17.65   0
   7  14   3  165.28   19.11   0
  -7  14  -3  168.76   13.94   0
  -7 -14  -3   87.36   18.65   0
  -8  14  -3   43.82   13.80   0
  -8 -14  -3    4.66   19.79   0
   8  14   3   50.19   19.27   0
  -9 -14  -3   21.75   19.59   0
   9  14   3   34.14   19.35   0
  -9  14  -3   26.04   14.13   0
 -10  14  -3   16.32   15.05   0
  10  14   3    1.96   17.29   0
 -10 -14  -3    1.94   14.16   0
 -11  14  -3   12.52   15.65   0
 -11 -14  -3    7.93   17.94   0
  11  14   3    5.21   17.58   0
 -12  14  -3   25.68   20.62   0
 -12 -14  -3    3.89   18.83   0
 -13  14  -3   16.26   15.56   0
 -13 -14  -3   -7.75   24.49   0
 -12 -15   3   -5.86   14.80   0
 -12  15   3  -13.41   14.81   0
 -12  15   3    9.02   16.36   0
  12  15  -3   45.56   14.81   0
 -11 -15   3   10.69   17.53   0
 -11  15   3   26.00   15.17   0
  11  15  -3   25.76   13.98   0
 -11  15   3   28.79   13.96   0
 -10 -15   3   28.16   17.53   0
 -10  15   3   29.34   14.95   0
 -10  15   3   27.58   16.84   0
  10  15  -3   16.33   12.97   0
  -9 -15   3    4.12   13.58   0
   9  15  -3    3.14   16.43   0
  -9  15   3  -13.16   13.13   0
  -9  15   3    6.72   17.97   0
   8  15  -3   22.99   12.36   0
  -8  15   3   19.32   14.07   0
  -8  15   3   -6.36   13.22   0
  -8 -15   3   14.90   12.80   0
  -7  15   3   -8.20   16.86   0
   7  15  -3   -8.39   12.39   0
  -7 -15   3   32.78   15.36   0
  -6  15   3   -9.84   13.02   0
   6  15  -3    5.17   11.52   0
  -6 -15   3    6.30   12.19   0
  -5  15   3    7.85   15.79   0
   5  15  -3    3.51   11.21   0
  -5 -15   3    9.97   11.27   0
   4  15  -3   42.06   11.07   0
  -4 -15   3   21.48   11.46   0
  -4  15   3   16.14   15.64   0
   3  15  -3   39.70   11.22   0
  -3  15   3   34.42   15.49   0
  -3 -15   3   11.48    7.82   0
  -2  15   3   43.63   14.99   0
   2  15  -3   33.28   11.19   0
  -2 -15   3   20.14   11.32   0
   1  15  -3  111.54   11.96   0
  -1  15   3  125.26   15.35   0
  -1 -15   3   92.48   15.22   0
   0  15  -3   44.05   11.69   0
   0 -15   3   36.44   12.39   0
   0  15   3   46.38   12.07   0
   1 -15   3    7.30   12.22   0
  -1 -15  -3    2.23   13.38   0
   1  15   3   26.27   14.13   0
  -1  15  -3   15.72   11.15   0
  -2 -15  -3  133.46   17.16   0
   2 -15   3  132.49   13.30   0
  -2  15  -3  126.32   12.19   0
   2  15   3  120.47   15.99   0
  -3  15  -3  103.09   14.90   0
   3  15   3   53.35   14.84   0
  -3 -15  -3   43.16   16.45   0
   3 -15   3   49.47   12.99   0
   4  15   3    8.77   13.85   0
  -4 -15  -3    4.94   15.82   0
  -4  15  -3    3.15   12.12   0
   4 -15   3   17.54   13.04   0
  -5  15  -3   35.02   15.57   0
   5  15   3   12.53   16.79   0
  -5 -15  -3   12.08   15.90   0
   5 -15   3   24.93   12.70   0
   6 -15   3   25.26   13.58   0
  -6 -15  -3   11.04   17.39   0
  -6  15  -3   49.32   12.92   0
   6  15   3   49.62   18.56   0
  -7 -15  -3   14.84   19.84   0
  -7  15  -3   47.65   15.70   0
   7  15   3   17.27   17.79   0
  -8  15  -3   27.90   13.90   0
  -8 -15  -3   12.20   17.75   0
   8  15   3   23.08   19.27   0
   9  15   3    9.22   18.96   0
  -9  15  -3   11.03   13.64   0
  -9 -15  -3    7.44   17.99   0
 -10  15  -3   22.00   15.10   0
 -10 -15  -3   -0.84   20.81   0
  10  15   3   -4.98   19.96   0
  11  15   3   13.78   20.34   0
 -11  15  -3   24.86   16.17   0
 -11 -15  -3   -3.23   18.40   0
 -12  15  -3   -7.23   16.95   0
 -12 -15  -3   30.90   23.46   0
 -12 -16   3   17.13   15.78   0
 -12  16   3   48.98   16.91   0
 -12  16   3    9.01   15.35   0
  12  16  -3   19.09   15.17   0
 -11 -16   3   18.52   14.86   0
 -11  16   3   23.61   16.69   0
  11  16  -3   22.91   14.44   0
 -11  16   3   49.90   14.51   0
 -10  16   3   38.36   14.98   0
 -10  16   3   37.58   13.54   0
  10  16  -3   -4.11   14.76   0
 -10 -16   3    1.85   14.41   0
  -9  16   3   57.92   15.01   0
   9  16  -3   37.52   13.36   0
  -9  16   3   40.33   16.55   0
  -9 -16   3    6.45   13.82   0
   8  16  -3   35.86   12.76   0
  -8  16   3   55.67   14.37   0
  -8  16   3   43.65   15.75   0
  -8 -16   3  -16.08   13.23   0
   7  16  -3   16.88   12.62   0
  -7  16   3   46.33   14.20   0
  -7 -16   3    9.53   12.68   0
  -6 -16   3   -5.02   12.30   0
   6  16  -3   18.08   11.98   0
  -6  16   3    6.62   13.71   0
   5  16  -3   27.58   11.62   0
  -5 -16   3   18.63   14.58   0
  -5  16   3   43.63   13.21   0
  -4  16   3   20.68   15.60   0
   4  16  -3    2.98   11.32   0
  -4 -16   3   41.52   13.63   0
  -3  16   3    1.61   12.66   0
   3  16  -3    0.68   13.37   0
  -3 -16   3   26.60   11.30   0
   2  16  -3   28.01   10.65   0
  -2  16   3   43.00   12.25   0
  -2 -16   3   42.83   13.47   0
   1  16  -3   20.22   11.19   0
  -1  16   3   18.22   11.88   0
  -1 -16   3    4.09   11.82   0
   0  16  -3   -4.16   10.74   0
   0 -16   3    5.27   11.67   0
   0  16   3   15.94   11.32   0
   1  16   3   44.78   14.39   0
   1 -16   3   41.86   12.72   0
  -1  16  -3   32.79   11.16   0
  -1 -16  -3   64.83   16.35   0
   2 -16   3   74.14   13.15   0
  -2 -16  -3   85.06   16.87   0
  -2  16  -3   87.72   12.24   0
   2  16   3   80.01   14.62   0
   3  16   3  139.25   15.67   0
  -3 -16  -3   84.92   17.16   0
   3 -16   3  108.19   13.44   0
  -3  16  -3  214.22   15.38   0
  -4  16  -3   49.04   12.17   0
   4  16   3   62.20   15.20   0
   4 -16   3   79.03   15.88   0
  -4 -16  -3   40.48   16.62   0
   5 -16   3   39.50   13.22   0
  -5  16  -3   57.45   12.29   0
  -5 -16  -3   25.00   19.07   0
   5  16   3   44.42   15.05   0
  -6 -16  -3    8.23   19.17   0
   6 -16   3   48.13   13.87   0
  -6  16  -3   22.40   16.64   0
   6  16   3   33.62   16.42   0
   7  16   3   28.10   16.63   0
  -7  16  -3   45.45   13.63   0
  -7 -16  -3   27.77   20.01   0
  -8 -16  -3   15.96   17.65   0
  -8  16  -3   38.36   16.91   0
   8  16   3   17.86   18.58   0
  -9 -16  -3   15.89   21.35   0
   9  16   3   42.33   19.96   0
  -9  16  -3   23.47   14.57   0
 -10  16  -3   12.63   15.31   0
  10  16   3    8.48   17.70   0
 -10 -16  -3    5.73   19.35   0
 -11  16  -3   15.49   15.90   0
 -11 -16  -3    2.35   21.83   0
  11  16   3   -4.18   21.43   0
 -12  16  -3    2.82   21.12   0
  12  16   3   16.47   19.20   0
 -12 -16  -3    8.26   20.23   0
 -12  17   3   14.36   16.92   0
 -12  17   3   29.34   15.85   0
  12  17  -3  -15.17   15.56   0
 -12 -17   3   22.23   15.82   0
 -11  17   3   12.33   14.61   0
 -11  17   3    0.12   16.24   0
  11  17  -3   16.33   14.05   0
 -11 -17   3    2.30   15.04   0
 -10  17   3   -7.42   15.40   0
  10  17  -3   10.64   14.20   0
 -10  17   3  -17.43   13.67   0
 -10 -17   3   -9.90   14.56   0
   9  17  -3   -0.53   13.72   0
  -9  17   3    7.06   14.97   0
  -9  17   3   12.67   16.64   0
  -9 -17   3   21.35   13.65   0
   8  17  -3   17.77   12.58   0
  -8  17   3   22.16   14.43   0
  -8  17   3   11.80   16.24   0
  -8 -17   3  -41.22   17.14   0
  -7  17   3   36.99   13.85   0
  -7 -17   3   22.17   15.92   0
   7  17  -3    8.55   12.30   0
   6  17  -3    8.58   12.30   0
  -6  17   3   21.33   16.75   0
  -6 -17   3    6.32   12.42   0
  -5  17   3   30.40   13.96   0
   5  17  -3   24.61   11.61   0
  -5 -17   3    5.79    9.21   0
  -4 -17   3    1.34    8.63   0
  -4  17   3    3.99   12.94   0
   4  17  -3   13.07   11.63   0
  -3  17   3    4.49   13.19   0
  -3 -17   3   11.98   11.39   0
   3  17  -3   10.31   10.98   0
   2  17  -3   26.87   11.48   0
  -2 -17   3    7.83   14.24   0
  -2  17   3   20.85   15.61   0
   1  17  -3    1.03   10.69   0
  -1 -17   3    9.18   11.55   0
  -1  17   3   10.28   15.05   0
   0  17  -3   29.14   11.16   0
   0 -17   3   -2.21   11.60   0
   0  17   3    4.14   12.12   0
   1 -17   3    0.76   14.68   0
   1  17   3   13.47   11.59   0
  -1 -17  -3   14.59   16.12   0
  -1  17  -3   16.27   11.66   0
  -2 -17  -3   -4.66   16.33   0
  -2  17  -3   10.66   14.05   0
   2 -17   3   -1.23   12.25   0
   2  17   3   17.49   14.68   0
   3  17   3   15.55   14.53   0
  -3  17  -3   -2.72    8.05   0
   3 -17   3   23.99   12.43   0
  -3 -17  -3   16.49   15.92   0
   4  17   3   82.87   16.03   0
  -4 -17  -3   62.11   17.34   0
  -4  17  -3   99.52   12.84   0
   4 -17   3   87.22   13.63   0
  -5 -17  -3   -4.04   17.29   0
  -5  17  -3   51.57   12.60   0
   5 -17   3   -7.46   13.69   0
   5  17   3    3.49   15.45   0
  -6  17  -3   26.68   13.57   0
  -6 -17  -3    2.28   16.65   0
   6 -17   3    2.48   16.72   0
   6  17   3   -6.66   15.87   0
   7  17   3   21.77   15.52   0
  -7  17  -3   26.56   13.43   0
  -7 -17  -3    6.62   17.15   0
  -8  17  -3    1.46   13.40   0
   8  17   3   11.46   19.63   0
  -8 -17  -3   -9.74   21.71   0
  -9  17  -3   -6.53   14.53   0
  -9 -17  -3    7.73   17.96   0
   9  17   3   13.57   19.88   0
  10  17   3   -1.80   20.29   0
 -10  17  -3   19.48   15.38   0
 -10 -17  -3   -8.39   22.31   0
 -11 -17  -3    0.56   22.98   0
  11  17   3   -3.76   21.74   0
 -11  17  -3   -9.48   16.20   0
  12  17   3   -9.34   20.26   0
 -12 -17  -3  -14.93   21.19   0
 -11  18   3    8.52   14.81   0
 -11  18   3    9.89   20.02   0
  11  18  -3   -9.68   15.00   0
 -11 -18   3   22.09   15.25   0
 -10  18   3   14.05   15.88   0
  10  18  -3   26.51   14.49   0
 -10  18   3   21.51   17.61   0
 -10 -18   3    6.39   14.46   0
  -9  18   3    2.08   18.74   0
   9  18  -3   31.64   16.80   0
  -9 -18   3   -0.47   13.92   0
  -9  18   3    8.67   13.91   0
  -8  18   3   10.56   13.78   0
  -8  18   3   16.20   15.21   0
  -8 -18   3   -4.12   14.03   0
   8  18  -3   15.61   13.18   0
  -7  18   3   13.43   14.73   0
  -7 -18   3   47.75   13.42   0
   7  18  -3   28.02   12.85   0
   6  18  -3   32.07   15.32   0
  -6  18   3   30.60   14.42   0
  -6 -18   3   -5.52   13.05   0
  -5  18   3    1.35   16.77   0
   5  18  -3   15.24   12.47   0
  -5 -18   3   15.07   12.01   0
   4  18  -3  -10.24   11.90   0
  -4  18   3   11.75   15.12   0
  -4 -18   3    6.00   14.78   0
   3  18  -3   13.32   11.65   0
  -3  18   3   13.50   15.53   0
  -3 -18   3    0.19   11.44   0
   2  18  -3   38.70   11.51   0
  -2 -18   3   16.16   12.35   0
  -2  18   3  -14.57   13.00   0
  -1 -18   3    9.42   12.07   0
   1  18  -3   12.23   11.32   0
  -1  18   3   -1.96   15.81   0
   0  18  -3   -5.55   11.33   0
   0 -18   3    4.43   12.24   0
   0  18   3    4.25   14.76   0
  -1 -18  -3   -4.30   15.73   0
   1 -18   3   12.53   12.42   0
   1  18   3   -8.39   11.76   0
  -1  18  -3    9.17   11.14   0
  -2 -18  -3   20.88   13.75   0
   2 -18   3   14.24   12.71   0
  -2  18  -3   20.86   11.91   0
   2  18   3   26.04   14.12   0
   3  18   3   13.21   14.17   0
  -3  18  -3   -9.77   12.78   0
   3 -18   3   32.50   13.33   0
  -3 -18  -3   12.46   15.41   0
   4  18   3   38.97   15.78   0
  -4 -18  -3   25.68   17.64   0
   4 -18   3   43.81   13.67   0
  -4  18  -3   15.40    9.28   0
   5 -18   3   23.63   17.06   0
  -5  18  -3   -3.89   13.32   0
  -5 -18  -3    1.05   19.94   0
   5  18   3   17.29   16.02   0
   6 -18   3   45.98   16.80   0
  -6 -18  -3   -4.75   17.22   0
   6  18   3   12.20   15.92   0
  -6  18  -3   22.54   12.69   0
  -7 -18  -3   20.74   17.24   0
  -7  18  -3   21.50   17.25   0
   7  18   3   16.83   16.08   0
   8  18   3    6.33   16.84   0
  -8 -18  -3   19.46   18.53   0
  -8  18  -3   37.95   14.42   0
  -9 -18  -3   15.48   18.57   0
  -9  18  -3   47.80   18.72   0
   9  18   3   13.83   17.25   0
  10  18   3   12.85   20.79   0
 -10  18  -3   12.13   15.89   0
 -10 -18  -3   -7.49   19.95   0
 -11  18  -3   21.86   16.56   0
 -11 -18  -3    9.98   21.32   0
  11  18   3   14.57   21.82   0
 -11  19   3    7.74   15.15   0
  11  19  -3   24.56   15.14   0
 -11  19   3    2.55   20.44   0
 -11 -19   3   25.59   15.84   0
  10  19  -3    6.52   14.38   0
 -10  19   3   10.38   16.57   0
 -10  19   3    9.35   14.96   0
 -10 -19   3   23.85   14.97   0
   9  19  -3    1.14   17.25   0
  -9  19   3   -6.63   15.60   0
  -9 -19   3    0.15   17.81   0
  -9  19   3    6.74   14.13   0
  -8  19   3   11.23   14.79   0
  -8 -19   3   25.29   13.65   0
   8  19  -3    5.77   13.55   0
  -7 -19   3   22.17   13.08   0
   7  19  -3   49.02   16.11   0
  -7  19   3   67.42   17.97   0
  -6 -19   3   -9.20   12.79   0
  -6  19   3   36.29   16.71   0
   6  19  -3    5.73   12.48   0
  -5  19   3    4.15   13.60   0
  -5 -19   3   59.40   15.50   0
   5  19  -3    4.40   12.05   0
  -4  19   3  -10.32   13.02   0
   4  19  -3   10.73   12.18   0
  -4 -19   3    0.28   11.98   0
   3  19  -3   -8.01   11.92   0
  -3 -19   3   -6.36   12.63   0
  -3  19   3   16.04   11.93   0
   2  19  -3   13.52   11.54   0
  -2  19   3  -20.13   13.06   0
  -2 -19   3    0.47   12.46   0
   1  19  -3   26.10   11.73   0
  -1 -19   3   29.25   15.50   0
  -1  19   3   15.12   16.18   0
   0  19  -3    3.26   11.66   0
   0 -19   3    0.78   12.47   0
   0  19   3  -14.75   14.54   0
   1 -19   3   18.34   12.91   0
   1  19   3   34.47   14.21   0
  -1 -19  -3   27.57   15.67   0
  -1  19  -3   15.32   11.90   0
   2 -19   3   29.48   13.07   0
  -2  19  -3   22.47   12.10   0
  -2 -19  -3    4.16   15.74   0
   2  19   3   -4.00   13.50   0
   3  19   3   39.07   15.25   0
  -3 -19  -3   20.93   14.00   0
   3 -19   3   30.15   13.23   0
  -3  19  -3   51.77   14.94   0
   4  19   3   29.36   15.23   0
   4 -19   3    1.80   13.85   0
  -4  19  -3   11.34   13.15   0
  -4 -19  -3   17.51   17.36   0
   5  19   3    1.40   15.57   0
   5 -19   3    9.53   14.36   0
  -5  19  -3    9.50   12.10   0
  -5 -19  -3   36.66   17.13   0
   6  19   3    5.70   18.19   0
  -6 -19  -3    0.97   17.21   0
   6 -19   3   32.61   16.87   0
  -6  19  -3   41.59   13.24   0
  -7  19  -3   13.63   13.42   0
  -7 -19  -3   -9.51   18.77   0
   7  19   3   -7.35   16.58   0
   8  19   3   12.49   19.33   0
  -8 -19  -3  -14.16   21.60   0
  -8  19  -3   -6.45   14.83   0
  -9 -19  -3   -2.98   22.33   0
  -9  19  -3  -28.57   15.00   0
   9  19   3  -15.65   17.44   0
  10  19   3    8.49   21.26   0
 -10 -19  -3  -13.03   20.65   0
 -10  19  -3   31.65   19.54   0
 -11  19  -3    6.38   21.04   0
 -11 -19  -3   15.82   22.56   0
  11  19   3   62.19   22.72   0
 -10  20   3    4.19   15.13   0
  10  20  -3   -8.07   14.61   0
 -10  20   3  -17.76   16.84   0
 -10 -20   3  -10.40   14.63   0
   9  20  -3  -27.53   14.27   0
  -9  20   3   16.40   14.92   0
  -9 -20   3    9.02   17.98   0
  -9  20   3  -13.28   16.20   0
  -8 -20   3   14.86   17.41   0
  -8  20   3    1.34   15.54   0
   8  20  -3   -3.72   17.25   0
  -7  20   3   -4.94   14.82   0
   7  20  -3   -1.15   13.37   0
  -7 -20   3   -2.73   16.81   0
  -6  20   3   20.14   14.26   0
   6  20  -3   14.99   13.10   0
  -6 -20   3   14.60   13.54   0
   5  20  -3   -2.14   12.79   0
  -5  20   3   11.92   13.94   0
  -5 -20   3    1.53   15.52   0
  -4  20   3   -3.68   16.25   0
   4  20  -3   15.80   12.13   0
  -4 -20   3   15.57   12.08   0
   3  20  -3    7.61   11.42   0
  -3  20   3   31.03   12.59   0
  -3 -20   3    6.83   12.61   0
   2  20  -3    9.60   11.91   0
  -2 -20   3   -4.60   12.72   0
  -2  20   3    1.01   16.00   0
   1  20  -3   16.24   11.41   0
  -1  20   3   23.66   16.20   0
  -1 -20   3   14.11   12.63   0
   0  20  -3    6.81   11.56   0
   0 -20   3   -1.19   12.47   0
   0  20   3  -14.97   15.77   0
   1 -20   3   16.68   12.80   0
  -1 -20  -3    4.64   16.67   0
   1  20   3  -16.05   12.17   0
  -1  20  -3   15.34   11.71   0
   2 -20   3   20.64   12.81   0
  -2 -20  -3   -3.63   16.39   0
  -2  20  -3    6.09   11.92   0
   2  20   3    6.46   12.07   0
   3  20   3   -2.65   11.86   0
  -3 -20  -3   30.89   17.00   0
   3 -20   3   -2.36   16.09   0
  -3  20  -3   -9.14   12.34   0
   4 -20   3    5.07   13.89   0
   4  20   3    1.35   15.43   0
  -4 -20  -3    3.75   16.92   0
  -4  20  -3   23.53   15.76   0
  -5 -20  -3   11.00   16.96   0
   5  20   3    8.31   15.06   0
  -5  20  -3   21.21   12.81   0
   5 -20   3   23.48   13.86   0
   6 -20   3   20.31   14.22   0
  -6 -20  -3   11.41   20.23   0
   6  20   3   12.28   15.94   0
  -6  20  -3   -8.98   16.43   0
  -7 -20  -3   21.17   18.37   0
  -7  20  -3    7.47   14.51   0
   7  20   3   -8.16   16.37   0
   8  20   3  -11.49   17.00   0
  -8 -20  -3   -8.24   18.67   0
  -8  20  -3   -1.15   15.43   0
   9  20   3   18.29   18.23   0
  -9 -20  -3   -2.27   19.80   0
  -9  20  -3    2.87   15.14   0
 -10 -20  -3   34.27   24.27   0
 -10  20  -3   15.88   16.83   0
  10  20   3   -1.74   19.37   0
  10  21  -3   32.84   18.73   0
 -10  21   3   24.61   17.66   0
 -10 -21   3   40.95   19.54   0
 -10  21   3    9.02   19.62   0
   9  21  -3    2.25   14.69   0
  -9  21   3  -17.79   14.89   0
  -9  21   3   44.95   15.97   0
  -9 -21   3   10.08   10.82   0
  -8  21   3   -3.56   16.09   0
  -8 -21   3  -21.62   14.90   0
   8  21  -3    3.72   14.40   0
  -7  21   3   32.50   15.54   0
  -7 -21   3   26.75   14.34   0
   7  21  -3   10.88   17.06   0
  -6  21   3   25.87   13.90   0
   6  21  -3   26.53   13.65   0
  -6 -21   3   16.88   13.84   0
   5  21  -3   31.19   14.00   0
  -5 -21   3    1.72   13.09   0
  -5  21   3   51.83   17.22   0
  -4  21   3  121.33   16.90   0
   4  21  -3   30.67   12.48   0
  -4 -21   3   18.52   14.16   0
   3  21  -3    6.21   12.30   0
  -3  21   3   37.51   14.19   0
  -3 -21   3   26.35   13.31   0
  -2  21   3   67.73   17.34   0
   2  21  -3   53.82   12.30   0
  -2 -21   3   33.64   13.15   0
   1  21  -3   38.70   12.09   0
  -1 -21   3   16.83   13.17   0
  -1  21   3   63.49   12.96   0
   0  21  -3   25.45   11.90   0
   0 -21   3   21.23   13.02   0
   0  21   3   37.06   12.26   0
  -1 -21  -3   11.02   14.20   0
   1 -21   3   25.17   13.11   0
   1  21   3   69.26   16.01   0
  -1  21  -3   28.63   12.21   0
  -2 -21  -3   17.78   16.58   0
   2 -21   3   19.40   16.19   0
  -2  21  -3   26.65   12.43   0
   2  21   3   32.08   12.43   0
   3  21   3   19.57   15.35   0
  -3 -21  -3    2.03   16.83   0
   3 -21   3   33.31   13.52   0
  -3  21  -3   24.31   14.91   0
   4 -21   3  -15.02   13.57   0
   4  21   3    0.41   15.66   0
  -4 -21  -3   11.01   17.74   0
  -4  21  -3    7.08    9.26   0
  -5 -21  -3   13.78   17.95   0
   5  21   3    2.03   16.00   0
   5 -21   3   32.25   14.11   0
  -5  21  -3   15.43    9.81   0
   6 -21   3   18.18   14.62   0
   6  21   3   -0.52   16.78   0
  -6  21  -3   19.90   13.45   0
  -6 -21  -3   26.16   18.29   0
  -7 -21  -3   -1.86   19.42   0
  -7  21  -3   -8.53   14.30   0
   7  21   3  -20.59   17.47   0
   8  21   3    7.15   17.88   0
  -8 -21  -3   -2.86   19.98   0
  -8  21  -3    1.25   14.96   0
  -9 -21  -3   22.92   21.06   0
   9  21   3   14.95   18.77   0
  -9  21  -3   50.08   15.93   0
 -10 -21  -3   33.74   22.29   0
 -10  21  -3   12.74   20.84   0
  10  21   3    7.54   23.19   0
   9  22  -3   18.02   15.17   0
  -9  22   3   -8.61   16.95   0
  -9  22   3   -3.73   15.52   0
  -9 -22   3  -33.02   14.72   0
  -8  22   3   -9.93   19.73   0
  -8 -22   3   -2.84   14.79   0
   8  22  -3  -29.96   14.66   0
  -7  22   3   18.70   15.66   0
  -7 -22   3  -31.44   14.20   0
   7  22  -3   24.24   13.85   0
  -6 -22   3   17.48   13.92   0
  -6  22   3    1.16   15.12   0
   6  22  -3    8.44   16.48   0
  -5 -22   3   16.21   14.46   0
   5  22  -3   -8.33   13.68   0
  -5  22   3   -1.27   13.61   0
  -4  22   3   24.26   14.42   0
   4  22  -3   10.88   13.00   0
  -4 -22   3   37.47   17.13   0
   3  22  -3   21.81   13.02   0
  -3 -22   3  -21.64   13.71   0
  -3  22   3    2.24   14.77   0
   2  22  -3   29.31   12.53   0
  -2  22   3   -0.41   14.12   0
  -2 -22   3    1.07   13.90   0
   1  22  -3    5.48   15.19   0
  -1 -22   3   21.30   13.21   0
  -1  22   3    0.63   12.98   0
   0  22  -3   26.20   15.28   0
   0 -22   3   -7.13   12.59   0
   0  22   3   -7.27   14.63   0
   1  22   3   20.72   15.87   0
   1 -22   3    3.04   13.06   0
  -1  22  -3    8.51   15.15   0
  -2 -22  -3   17.41   17.46   0
   2 -22   3   26.24   16.52   0
  -2  22  -3   14.25   12.90   0
   2  22   3    8.62   12.91   0
   3  22   3    1.65   12.99   0
   3 -22   3   -9.45   13.82   0
  -3 -22  -3   -6.85   18.44   0
  -3  22  -3   14.34   16.08   0
   4  22   3  -14.04   16.20   0
  -4 -22  -3   10.34   17.67   0
  -4  22  -3   48.86   13.87   0
   4 -22   3   -7.12   14.14   0
  -5 -22  -3    6.42   18.19   0
   5  22   3   -3.97   13.13   0
   5 -22   3   12.68   14.63   0
  -5  22  -3    4.14   16.74   0
   6 -22   3  -10.43   14.78   0
  -6 -22  -3   23.19   18.81   0
  -6  22  -3  -30.51   14.19   0
   6  22   3   22.57   16.64   0
  -7 -22  -3    6.96   19.75   0
  -7  22  -3  -14.18   18.59   0
   7  22   3   -0.44   17.73   0
   8  22   3    4.65   18.79   0
  -8  22  -3    2.71   15.53   0
  -8 -22  -3   -3.79   20.73   0
  -9 -22  -3   15.75   24.51   0
   9  22   3    2.81   19.41   0
  -9  22  -3   -0.23   16.64   0
   9  23  -3  -15.25   15.90   0
  -9 -23   3  -10.34   16.18   0
  -8  23   3   21.72   19.78   0
  -8 -23   3   23.36   15.01   0
   8  23  -3   -9.90   14.67   0
  -7  23   3   -9.41   16.00   0
  -7 -23   3   11.76   15.15   0
   7  23  -3    6.26   14.43   0
  -6  23   3    2.94   14.83   0
  -6 -23   3   17.96   14.37   0
   6  23  -3  -10.76   14.42   0
  -5  23   3   42.30   14.57   0
   5  23  -3   21.83   14.02   0
  -5 -23   3   16.88   14.98   0
  -4  23   3   15.38   15.29   0
  -4 -23   3   38.01   17.97   0
   4  23  -3   14.02   16.65   0
   3  23  -3   19.38   12.77   0
  -3 -23   3   13.63   13.65   0
  -3  23   3   19.02   13.58   0
  -2 -23   3   13.37   14.41   0
  -2  23   3   59.12   14.81   0
   2  23  -3   -5.77   13.11   0
   1  23  -3   46.52   12.82   0
  -1 -23   3   26.23   14.02   0
  -1  23   3   30.20   12.56   0
   0  23  -3   43.05   12.98   0
   0 -23   3    1.89   13.77   0
   0  23   3   52.54   16.81   0
   1 -23   3    8.40   14.20   0
   1  23   3   32.90   16.21   0
  -1  23  -3   -1.63   12.90   0
  -2 -23  -3   25.86   18.19   0
   2 -23   3   12.23   16.64   0
  -2  23  -3    5.70   12.97   0
   2  23   3   15.88   13.51   0
  -3 -23  -3   28.74   17.73   0
   3  23   3   -2.47   16.09   0
   3 -23   3   20.18   14.33   0
  -3  23  -3   26.56   13.46   0
   4 -23   3   -3.12   14.60   0
   4  23   3   55.14   16.60   0
  -4 -23  -3   23.24   15.82   0
  -4  23  -3  -17.10   16.98   0
   5 -23   3   28.45   14.92   0
  -5 -23  -3   -2.09   18.99   0
   5  23   3   -3.11   14.24   0
  -5  23  -3   28.29   16.87   0
  -6 -23  -3    1.59   20.09   0
   6  23   3    7.10   17.58   0
  -6  23  -3   -1.54    9.90   0
  -7 -23  -3   13.42   22.97   0
  -7  23  -3    9.04   15.02   0
   7  23   3  -14.82   20.82   0
   8  23   3    0.44   19.09   0
  -8 -23  -3    0.86   21.19   0
  -8  23  -3   51.19   15.64   0
  -8  24   3   13.87   17.07   0
  -8 -24   3  -23.89   15.75   0
   8  24  -3   -5.67   15.01   0
  -7  24   3   30.33   16.34   0
  -7 -24   3   39.53   15.68   0
   7  24  -3   48.66   18.16   0
  -6  24   3   41.22   19.12   0
   6  24  -3   11.96   14.20   0
  -6 -24   3   41.81   15.75   0
  -5  24   3    2.36   15.13   0
   5  24  -3   -7.87   14.33   0
  -5 -24   3  -39.88   19.23   0
   4  24  -3   18.87   13.77   0
  -4  24   3    2.79   14.71   0
  -4 -24   3    1.99   14.55   0
   3  24  -3   14.94   13.39   0
  -3 -24   3  -14.26   14.76   0
  -3  24   3  -45.50   15.21   0
   2  24  -3    9.50   13.23   0
  -2  24   3   -4.13   13.49   0
  -2 -24   3  -30.21   17.74   0
   1  24  -3   16.73   12.77   0
  -1 -24   3   -6.75   13.62   0
  -1  24   3   10.56   17.01   0
   0  24  -3    2.35   16.09   0
   0 -24   3   20.12   14.14   0
   0  24   3   -6.01   16.32   0
   1 -24   3  -11.73   16.72   0
   1  24   3   -4.44   14.13   0
  -1  24  -3   20.76   12.94   0
  -2 -24  -3   -6.61   14.40   0
   2 -24   3   33.38   17.48   0
  -2  24  -3    4.10   15.92   0
   2  24   3   17.63   13.74   0
   3  24   3   12.37   16.42   0
   3 -24   3    9.56   17.34   0
  -3 -24  -3   10.75   15.03   0
  -3  24  -3    2.37   13.35   0
  -4 -24  -3   12.54   15.54   0
   4  24   3   15.57   14.42   0
   4 -24   3  -14.84   14.34   0
  -4  24  -3   24.75   13.86   0
  -5 -24  -3    6.97   19.71   0
   5 -24   3   11.94   15.24   0
   5  24   3    1.17   13.98   0
  -5  24  -3   19.50   14.39   0
   6  24   3   -1.97   18.14   0
  -6 -24  -3   16.95   20.48   0
  -6  24  -3   12.57   14.23   0
  -7 -24  -3   10.33   21.11   0
  -7  24  -3   11.68   15.28   0
   7  24   3   -1.27   18.68   0
   8  24   3  -11.01   19.19   0
  -8 -24  -3    5.67   21.88   0
  -8  24  -3    7.26   15.79   0
  -7  25   3    7.27   16.66   0
   7  25  -3   -3.08   15.42   0
  -7 -25   3   11.30   16.47   0
  -6  25   3  -11.87   19.65   0
  -6 -25   3    2.98   16.28   0
   6  25  -3   -0.28   15.10   0
  -5 -25   3   29.48   19.59   0
   5  25  -3   45.89   14.61   0
  -5  25   3   15.18   16.01   0
   4  25  -3   15.69   14.81   0
  -4  25   3    6.39   15.04   0
  -4 -25   3  -20.58   16.17   0
   3  25  -3   -4.06   13.78   0
  -3 -25   3   15.57   15.27   0
  -3  25   3    2.79   15.32   0
  -2 -25   3   -4.64   14.55   0
   2  25  -3   25.92   14.28   0
  -2  25   3  -15.44   14.48   0
  -1 -25   3   27.43   17.58   0
   1  25  -3   16.32   13.88   0
  -1  25   3   -4.45    9.91   0
   0  25  -3    2.55   13.10   0
   0 -25   3   12.69   14.26   0
   0  25   3    0.92   17.00   0
  -1  25  -3    6.44   13.70   0
   1 -25   3   -5.35   14.17   0
   1  25   3    3.29   17.09   0
   2 -25   3   -5.47   17.63   0
  -2  25  -3    5.43   13.54   0
  -2 -25  -3  -12.81   15.65   0
   2  25   3    7.68   14.06   0
   3  25   3   12.88   14.48   0
  -3 -25  -3   -9.37   15.13   0
   3 -25   3   -7.41   15.29   0
  -3  25  -3    0.36   13.99   0
   4  25   3   24.82   17.33   0
  -4 -25  -3    1.11   15.56   0
   4 -25   3  -16.94   15.17   0
  -4  25  -3   23.33   14.19   0
   5 -25   3   10.92   15.91   0
  -5 -25  -3   32.22   20.15   0
   5  25   3   -6.32   17.90   0
  -5  25  -3   28.07   17.84   0
  -6 -25  -3   24.24   21.06   0
  -6  25  -3  -20.67   19.12   0
   6  25   3   12.50   18.26   0
  -7 -25  -3    4.96   21.75   0
  -7  25  -3   -1.45   11.73   0
   7  25   3    7.36   19.36   0
  -6  26   3  -12.62   16.87   0
  -6 -26   3  -28.12   16.63   0
   6  26  -3    5.26   16.24   0
   5  26  -3  -13.41   15.04   0
  -5 -26   3   -8.33   16.40   0
  -5  26   3   23.29   15.96   0
   4  26  -3   13.12   14.35   0
  -4 -26   3   24.66   16.26   0
  -4  26   3   -6.36   19.58   0
   3  26  -3  -28.20   14.41   0
  -3 -26   3  -32.88   15.36   0
  -3  26   3   13.74   14.21   0
   2  26  -3   -1.37   14.39   0
  -2 -26   3   18.06   15.28   0
  -2  26   3   21.75   17.49   0
   1  26  -3   -6.80   13.97   0
  -1 -26   3   -9.99   15.18   0
  -1  26   3   10.55   17.38   0
   0  26  -3   14.94   13.81   0
   0 -26   3    9.44   14.89   0
   0  26   3  -19.96   17.75   0
  -1  26  -3   -9.38   13.70   0
   1 -26   3  -11.99   14.74   0
   1  26   3    6.11   18.02   0
   2  26   3   12.63   14.27   0
   2 -26   3   14.88   18.28   0
  -2 -26  -3  -26.50   19.53   0
  -2  26  -3   20.09   14.01   0
   3  26   3   -5.01   14.53   0
   3 -26   3   58.53   15.68   0
  -3  26  -3   12.81   14.48   0
  -3 -26  -3   11.52   16.14   0
   4 -26   3   20.70   15.55   0
  -4 -26  -3   -0.03   20.70   0
   4  26   3   19.01   14.75   0
  -4  26  -3   -3.05   14.47   0
   5 -26   3   -7.60   16.02   0
   5  26   3  -15.34   18.65   0
  -5  26  -3   18.05   15.29   0
  -5 -26  -3   13.29   21.16   0
  -6 -26  -3   18.16   21.34   0
   6  26   3   16.45   19.29   0
  -5 -27   3    1.18   16.77   0
   4  27  -3    7.06   15.64   0
  -4  27   3  -10.78   19.87   0
  -4 -27   3   44.32   20.27   0
   3  27  -3   44.11   14.89   0
  -3 -27   3   -0.25   16.46   0
  -3  27   3   11.53   18.52   0
  -2 -27   3   12.83   15.66   0
   2  27  -3    4.27   18.19   0
  -2  27   3  -12.24   15.63   0
  -1 -27   3  -14.24   15.59   0
   1  27  -3   17.51   14.28   0
  -1  27   3    6.55   17.90   0
   0  27  -3    7.22   14.07   0
   0 -27   3   42.30   18.98   0
   0  27   3   18.08   15.08   0
  -1  27  -3   11.08   14.27   0
   1 -27   3   34.00   15.31   0
   1  27   3    4.84   18.28   0
   2  27   3    6.40   14.83   0
   2 -27   3    9.16   18.88   0
  -2  27  -3    9.58   14.65   0
  -3 -27  -3   16.30   20.63   0
   3  27   3    4.95   17.82   0
   3 -27   3   -0.46   15.45   0
  -3  27  -3   41.34   14.70   0
   4 -27   3    5.57   16.31   0
  -4 -27  -3   -3.85   21.18   0
   4  27   3    5.93   18.48   0
  -4  27  -3   13.55   15.60   0
   5 -27   3   14.76   21.09   0
  -5 -27  -3   16.51   21.79   0
   5  27   3    9.54   19.53   0
  -3 -28   3   20.29   17.00   0
  -2 -28   3    7.20   16.96   0
   2  28  -3   20.93   15.45   0
  -2  28   3   15.65   15.49   0
  -1 -28   3   41.96   16.62   0
   1  28  -3   30.46   18.49   0
  -1  28   3   38.09   18.48   0
   0  28  -3  -33.47   14.80   0
   0 -28   3   -4.71   16.17   0
   0  28   3   10.36   15.75   0
  -1  28  -3   -2.85   14.99   0
   1 -28   3   12.53   16.06   0
   1  28   3   21.40   15.38   0
   2  28   3   -0.14   15.61   0
   2 -28   3   10.94   19.69   0
  -2  28  -3   22.14   15.41   0
  -3 -28  -3    3.84   21.44   0
   3 -28   3    9.51   15.77   0
 -14   0   4    4.92   15.53   0
 -13   0   4   51.98   14.18   0
 -12   0   4   20.71   13.64   0
 -11   0   4   13.16   12.99   0
 -10   0   4   61.44   12.67   0
  10   0  -4   67.11   12.76   0
  -9   0   4  223.47   13.73   0
   9   0  -4  223.53   13.40   0
  -8   0   4   15.53   11.54   0
   8   0  -4   19.56   13.98   0
  -7   0   4    0.06   11.67   0
   7   0  -4   15.25   11.36   0
  -6   0   4   46.90   11.99   0
   6   0  -4   70.33   14.24   0
   5   0  -4   16.94   11.39   0
  -5   0   4   25.00   11.38   0
   4   0  -4  129.38   12.75   0
  -4   0   4  115.66   12.59   0
   3   0  -4  357.48   14.72   0
  -3   0   4  341.54   14.48   0
  -2   0   4  249.04   15.95   0
   2   0  -4  256.89   14.24   0
  -1   0   4   54.61   14.06   0
   1   0  -4   57.83   14.77   0
   0   0   4  143.66   15.06   0
   0   0  -4  122.60   15.55   0
  -1   0  -4  309.59   18.48   0
   1   0   4  355.63   19.43   0
   2   0   4   51.96   19.70   0
  -2   0  -4   36.17   17.16   0
  -3   0  -4  838.76   29.86   0
   3   0   4  897.78   32.18   0
  -4   0  -4  220.74   21.60   0
  -5   0  -4  744.84   26.69   0
  -6   0  -4  172.29   21.14   0
  -6   0  -4  234.39   20.94   0
  -7   0  -4   51.85   17.69   0
  -7   0  -4   82.85   17.30   0
  -8   0  -4  192.47   18.96   0
  -8   0  -4  133.14   19.83   0
  -9   0  -4    0.35   17.79   0
  -9   0  -4    8.67   19.59   0
 -10   0  -4   21.56   19.68   0
 -10   0  -4    0.79   16.00   0
 -11   0  -4   -0.94   19.48   0
 -11   0  -4   47.99   19.21   0
 -12   0  -4    9.58   20.35   0
 -12   0  -4    2.03   17.48   0
 -13   0  -4   19.87   18.25   0
 -13   0  -4   27.61   21.64   0
 -14   0  -4    7.49   26.16   0
 -14   0  -4   -1.45   19.60   0
 -14  -1   4   39.06   15.22   0
 -14   1   4    0.54   15.50   0
 -13  -1   4   -5.22   14.15   0
 -13   1   4   15.30   14.31   0
 -12   1   4  -20.80   16.06   0
 -12  -1   4   -8.68   13.68   0
 -11   1   4   19.30   12.93   0
  11   1  -4    6.08   15.94   0
 -11  -1   4    4.54   12.66   0
 -10   1   4    7.56   12.43   0
  10   1  -4   -5.91   12.19   0
 -10  -1   4    7.95   12.19   0
  -9   1   4   18.55   12.46   0
   9  -1  -4   -8.16   12.32   0
   9   1  -4   19.06   12.16   0
  -9  -1   4   19.45   12.23   0
  -8   1   4   -3.06   11.60   0
   8   1  -4   20.91   11.40   0
   8  -1  -4   31.37   11.27   0
  -8  -1   4   35.73   11.66   0
  -7   1   4    6.27   11.76   0
   7   1  -4    2.18   11.76   0
  -7  -1   4   33.81   11.86   0
   7  -1  -4   21.86   11.55   0
   6   1  -4   26.29   11.72   0
   6  -1  -4   13.39   11.29   0
  -6   1   4    4.25   11.46   0
  -6  -1   4    7.80   11.30   0
  -5   1   4   17.96   11.32   0
   5  -1  -4    6.66   11.52   0
   5   1  -4   10.57   11.65   0
  -5  -1   4   11.91   11.20   0
  -4   1   4  -13.13   12.26   0
  -4  -1   4   14.93   11.47   0
   4  -1  -4   27.42   14.48   0
   4   1  -4   11.10   14.09   0
   3  -1  -4   58.50   12.87   0
  -3  -1   4   42.75   14.87   0
   3   1  -4   76.81   12.75   0
  -3   1   4   69.66   14.79   0
   2  -1  -4   13.46   14.55   0
   2   1  -4  -23.43   14.70   0
  -2  -1   4   -1.92   14.20   0
  -2   1   4   -6.81   11.87   0
   1  -1  -4  -23.46   14.24   0
  -1  -1   4  -15.23   13.92   0
   1   1  -4   -2.45   14.06   0
  -1   1   4    2.19   13.73   0
   0   1  -4   -4.71   14.00   0
   0  -1   4   -0.67   13.61   0
   0   1   4   15.94   13.53   0
   0  -1  -4   21.30   14.27   0
   1   1   4    2.90   16.11   0
  -1  -1  -4    0.42   16.65   0
  -1   1  -4   -0.09   14.27   0
   1  -1   4    3.51   14.00   0
  -2  -1  -4  154.47   23.39   0
  -2   1  -4  153.68   17.97   0
   2   1   4  166.32   23.66   0
   2  -1   4  171.46   20.89   0
  -3   1  -4   23.07   16.94   0
   3  -1   4   23.92   18.31   0
  -3  -1  -4   17.82   24.61   0
  -4  -1  -4   34.57   25.74   0
  -4   1  -4   39.51   18.99   0
  -5   1  -4   -0.95   17.24   0
  -5  -1  -4   12.30   22.56   0
  -5  -1  -4   12.98   24.24   0
  -6  -1  -4    2.73   20.21   0
  -6   1  -4    3.20   17.40   0
  -6  -1  -4   -1.08   21.15   0
  -7   1  -4    9.13   17.50   0
  -7  -1  -4   17.78   19.65   0
  -7   1  -4   12.19   16.56   0
  -7  -1  -4   16.47   18.60   0
  -8   1  -4    4.45   15.37   0
  -8  -1  -4   11.97   16.69   0
  -8   1  -4   14.66   14.56   0
  -8  -1  -4   16.74   18.81   0
  -9   1  -4  -15.97   16.33   0
  -9  -1  -4    9.04   19.80   0
  -9   1  -4   -1.80   20.71   0
  -9  -1  -4   10.79   17.53   0
 -10  -1  -4    2.01   20.32   0
 -10   1  -4   27.12   17.38   0
 -10  -1  -4  -18.64   17.79   0
 -10   1  -4   -3.49   18.23   0
 -11  -1  -4   32.92   18.82   0
 -11  -1  -4    7.65   22.12   0
 -11   1  -4   -2.77   18.73   0
 -11   1  -4    8.22   16.53   0
 -12  -1  -4    5.02   19.79   0
 -12   1  -4    6.59   17.07   0
 -12   1  -4   15.18   20.27   0
 -12  -1  -4    6.39   20.40   0
 -13   1  -4   14.09   18.03   0
 -13  -1  -4    3.24   25.12   0
 -13   1  -4   -8.21   22.17   0
 -13  -1  -4   19.23   18.26   0
 -14   1  -4  -14.92   19.11   0
 -14  -1  -4   -6.33   22.91   0
 -14   1  -4   -0.56   22.51   0
 -14  -1  -4    5.88   19.53   0
 -14  -2   4   11.00   15.56   0
 -13   2   4    0.07   14.22   0
 -13  -2   4   18.33   14.45   0
  12   2  -4   25.66   13.32   0
 -12   2   4   28.98   13.92   0
 -12  -2   4  -19.55   13.61   0
 -11   2   4    5.42   12.63   0
  11   2  -4   -7.13   13.18   0
 -11  -2   4   22.04   12.70   0
 -10   2   4   12.49   12.48   0
 -10  -2   4   11.46   12.47   0
  10   2  -4   56.44   12.31   0
   9   2  -4   61.01   12.52   0
  -9  -2   4   19.81   12.58   0
  -9   2   4   42.01   12.85   0
  -8   2   4   27.86   12.39   0
   8  -2  -4   44.30   12.19   0
  -8  -2   4    7.31   11.50   0
   8   2  -4   19.68   11.30   0
  -7   2   4   15.48   11.62   0
   7   2  -4   19.76   11.54   0
  -7  -2   4   10.21   11.48   0
   7  -2  -4   20.85   14.20   0
   6   2  -4   20.06   11.45   0
  -6   2   4   -1.48   11.68   0
   6  -2  -4  -13.08   11.88   0
  -6  -2   4   -4.75   11.25   0
  -5   2   4   12.66   11.62   0
  -5  -2   4   14.61   11.24   0
   5   2  -4   25.21   11.07   0
   5  -2  -4    8.91   11.48   0
  -4   2   4   49.30   12.13   0
   4  -2  -4   51.77   12.28   0
  -4  -2   4   44.25   12.05   0
   4   2  -4   45.33   14.17   0
   3  -2  -4  501.34   15.46   0
  -3   2   4  552.65   17.76   0
   3   2  -4  473.37   15.32   0
  -3  -2   4  501.67   15.37   0
  -2   2   4    0.92   14.74   0
   2   2  -4    7.79   11.68   0
  -2  -2   4   15.08   11.72   0
   2  -2  -4   18.57   14.87   0
   1   2  -4   30.57   14.60   0
  -1  -2   4   43.27   14.41   0
   1  -2  -4   25.50   14.89   0
  -1   2   4   37.86   14.02   0
   0  -2   4  232.75   15.38   0
   0   2   4  232.14   16.42   0
   0  -2  -4  222.80   19.01   0
   0   2  -4  218.65   15.44   0
  -1   2  -4   59.00   14.40   0
   1   2   4   56.40   18.96   0
  -1  -2  -4   56.46   17.89   0
   1  -2   4   65.10   16.46   0
   2   2   4  713.13   36.65   0
  -2  -2  -4  558.77   31.98   0
  -2   2  -4  568.33   19.17   0
   2  -2   4  592.29   20.09   0
  -3   2  -4  384.47   20.29   0
   3  -2   4  388.10   20.89   0
   4  -2   4  168.54   19.65   0
  -4   2  -4  187.60   18.02   0
  -5   2  -4  428.83   20.32   0
  -5  -2  -4  429.16   41.57   0
  -6  -2  -4   76.96   23.94   0
  -6  -2  -4  105.48   23.62   0
  -6   2  -4   73.39   16.06   0
  -7   2  -4   56.98   18.17   0
  -7  -2  -4   68.97   21.18   0
  -7  -2  -4   29.69   20.25   0
  -8  -2  -4  128.16   21.24   0
  -8  -2  -4   82.50   19.73   0
  -8   2  -4  114.82   15.56   0
  -8   2  -4  134.69   18.95   0
  -9  -2  -4   11.52   17.68   0
  -9   2  -4   25.96   16.88   0
  -9   2  -4   12.65   15.87   0
  -9  -2  -4   13.87   20.30   0
 -10  -2  -4    4.34   17.72   0
 -10  -2  -4   18.65   20.40   0
 -10   2  -4    2.51   16.75   0
 -10   2  -4   -0.26   18.50   0
 -11  -2  -4    6.42   23.29   0
 -11   2  -4   11.28   21.66   0
 -11   2  -4   21.49   16.05   0
 -11  -2  -4   -0.35   19.21   0
 -12  -2  -4    6.98   23.98   0
 -12   2  -4   -4.14   19.53   0
 -12   2  -4    6.56   16.96   0
 -12  -2  -4    9.11   19.86   0
 -13  -2  -4   -6.57   21.80   0
 -13   2  -4   21.32   18.00   0
 -13  -2  -4   12.11   21.48   0
 -13   2  -4   30.66   21.69   0
 -14   2  -4   28.64   20.15   0
 -14  -2  -4   -6.05   22.73   0
 -14   2  -4   27.52   22.95   0
 -14  -2  -4   11.82   19.61   0
 -14  -3   4  -10.40   15.46   0
 -13   3   4    7.13   14.27   0
 -13  -3   4    6.13   14.39   0
  12   3  -4    3.30   14.07   0
 -12  -3   4    5.06   13.82   0
 -11   3   4  -32.39   12.31   0
 -11  -3   4   11.92   12.65   0
  11   3  -4   32.93   12.54   0
 -10   3   4   13.17   12.33   0
  10   3  -4   37.08   12.42   0
 -10  -3   4    6.40   12.55   0
  -9   3   4   79.13   15.52   0
  -9  -3   4   68.17   12.59   0
   9   3  -4   81.36   12.34   0
  -8  -3   4  110.27   12.29   0
  -8   3   4  109.28   12.59   0
   8   3  -4  121.56   12.37   0
   7   3  -4  128.88   11.94   0
  -7   3   4  118.53   12.63   0
  -7  -3   4   82.12   11.76   0
   6  -3  -4  130.66   12.23   0
  -6   3   4  118.63   15.09   0
  -6  -3   4  106.34   14.62   0
   6   3  -4  116.59   14.69   0
  -5   3   4  132.48   12.30   0
  -5  -3   4  123.01   14.28   0
   5   3  -4  122.19   11.95   0
   5  -3  -4  146.15   12.36   0
   4  -3  -4  355.93   14.03   0
  -4   3   4  326.23   14.16   0
   4   3  -4  326.46   16.11   0
  -4  -3   4  344.80   13.62   0
  -3  -3   4  696.91   16.10   0
   3  -3  -4  691.43   19.20   0
   3   3  -4  732.28   15.93   0
  -3   3   4  694.95   16.75   0
   2   3  -4  251.40   15.82   0
  -2   3   4  253.81   16.25   0
   2  -3  -4  256.32   13.98   0
  -2  -3   4  244.04   13.78   0
  -1   3   4  508.34   18.03   0
   1  -3  -4  553.63   18.41   0
  -1  -3   4  540.38   17.58   0
   1   3  -4  531.18   17.75   0
   0  -3  -4   77.39   15.37   0
   0   3  -4   84.94   12.05   0
   0   3   4   81.41   15.02   0
   0  -3   4   73.21   14.32   0
   1   3   4  218.33   21.08   0
  -1   3  -4  206.93   15.44   0
   1  -3   4  326.68   15.71   0
   2  -3   4   95.91   15.27   0
   2   3   4  119.58   37.99   0
  -2   3  -4  109.49   14.28   0
  -3   3  -4    4.55   15.65   0
   3  -3   4   24.29   15.36   0
   4  -3   4   12.51   14.51   0
  -4   3  -4   14.69   15.39   0
  -5   3  -4   23.99   16.98   0
  -6   3  -4    7.88   17.70   0
  -6  -3  -4    1.82   27.93   0
  -6  -3  -4    1.25   28.23   0
  -7   3  -4    5.92   17.95   0
  -7  -3  -4    7.05   20.91   0
  -7  -3  -4   13.74   22.15   0
  -8   3  -4    7.69   15.02   0
  -8   3  -4   11.40   16.19   0
  -8  -3  -4    8.50   19.87   0
  -8  -3  -4   18.80   19.44   0
  -9   3  -4   10.44   16.17   0
  -9   3  -4   14.88   17.03   0
  -9  -3  -4    5.89   17.33   0
  -9  -3  -4    3.61   19.85   0
 -10   3  -4    2.39   21.02   0
 -10  -3  -4   10.29   20.36   0
 -10   3  -4    1.24   16.52   0
 -10  -3  -4    4.22   20.20   0
 -11   3  -4   12.78   16.47   0
 -11  -3  -4    3.31   22.90   0
 -11   3  -4    2.88   18.91   0
 -11  -3  -4    9.67   19.18   0
 -12  -3  -4   27.00   24.17   0
 -12   3  -4   32.18   20.64   0
 -12  -3  -4    8.27   19.98   0
 -12   3  -4    6.67   17.27   0
 -13   3  -4   28.98   21.57   0
 -13   3  -4   11.36   18.66   0
 -13  -3  -4    0.21   21.89   0
 -13  -3  -4    9.07   25.25   0
 -14  -3  -4   -3.14   22.94   0
 -14   3  -4   23.94   22.82   0
 -14   3  -4   43.59   19.64   0
 -14  -3  -4   -1.36   22.56   0
 -14  -4   4   -9.84   15.98   0
  13   4  -4   11.19   14.71   0
 -13   4   4   13.90   14.40   0
 -13  -4   4  -17.65   14.40   0
  12   4  -4   37.49   13.65   0
 -12  -4   4    2.18   13.45   0
 -11   4   4   -7.38   12.67   0
  11   4  -4   19.28   12.94   0
 -11  -4   4    2.18   13.28   0
 -10   4   4   -3.11   15.32   0
 -10  -4   4   14.34   12.27   0
  10   4  -4  -27.38   11.93   0
  -9   4   4   -7.77   12.22   0
   9   4  -4   -4.17   12.21   0
  -9  -4   4    4.10   11.86   0
   8   4  -4   26.20   11.56   0
  -8   4   4   17.62   11.71   0
  -8  -4   4   22.07   14.13   0
   7   4  -4   26.24   11.08   0
  -7   4   4   10.35   11.83   0
  -7  -4   4   -8.45   13.79   0
  -6   4   4   34.83   12.04   0
  -6  -4   4   26.16   11.86   0
   6   4  -4   31.99   11.54   0
  -5  -4   4  125.42   12.08   0
   5   4  -4  151.11   11.90   0
  -5   4   4  111.02   12.23   0
   4   4  -4  160.65   12.14   0
  -4  -4   4  146.32   12.35   0
  -4   4   4  153.76   13.04   0
   3   4  -4  256.10   13.78   0
  -3  -4   4  252.67   13.33   0
  -3   4   4  275.68   16.71   0
  -2   4   4   36.19   12.01   0
  -2  -4   4   24.22   12.57   0
   2   4  -4   49.48   11.50   0
  -1  -4   4    2.78   14.35   0
  -1   4   4    2.29   13.71   0
   1   4  -4   -0.42   11.60   0
   0   4   4  330.28   17.76   0
   0   4  -4  317.08   16.81   0
   0  -4   4  339.19   14.00   0
  -1   4  -4    2.05   10.89   0
   1  -4   4    3.06   11.50   0
   1   4   4   -1.75   18.35   0
  -2   4  -4   17.23   13.51   0
   2  -4   4   -0.59   13.91   0
   3  -4   4   24.95   14.12   0
  -3   4  -4   -0.70   13.05   0
  -4   4  -4   20.05   14.59   0
   4  -4   4   11.28   14.01   0
  -5   4  -4  179.80   15.45   0
  -6   4  -4   60.88   16.11   0
  -7   4  -4  -12.21   17.91   0
  -7  -4  -4    1.53   24.34   0
  -7  -4  -4    7.50   28.52   0
  -8  -4  -4   45.89   22.51   0
  -8   4  -4   72.67   16.59   0
  -8  -4  -4   27.67   22.84   0
  -9  -4  -4   -2.15   21.80   0
  -9   4  -4    4.12   15.51   0
  -9   4  -4   -1.60   17.37   0
  -9  -4  -4    0.67   19.55   0
 -10   4  -4  -17.60   17.74   0
 -10  -4  -4   -2.53   20.01   0
 -10   4  -4    6.09   16.23   0
 -10  -4  -4   -1.50   22.96   0
 -11  -4  -4   12.94   22.85   0
 -11   4  -4    5.53   18.56   0
 -11   4  -4    5.62   16.87   0
 -11  -4  -4   -1.55   19.64   0
 -12   4  -4    1.22   18.35   0
 -12  -4  -4    6.58   24.15   0
 -12   4  -4   -0.84   20.30   0
 -12  -4  -4    3.12   20.64   0
 -13   4  -4    3.74   21.95   0
 -13  -4  -4   20.27   25.40   0
 -13  -4  -4   12.91   21.54   0
 -13   4  -4   11.36   18.14   0
 -14   4  -4    0.86   23.54   0
 -14   4  -4   -9.31   20.48   0
 -14  -4  -4   -1.27   20.06   0
 -14  -4  -4    8.81   26.17   0
 -14   5   4    6.84   15.34   0
  14   5  -4   17.18   16.41   0
 -14  -5   4   -4.30   15.97   0
 -13  -5   4   21.33   18.54   0
 -12  -5   4   -4.67   14.14   0
  12   5  -4   14.49   13.30   0
  11   5  -4   10.64   12.90   0
 -11  -5   4   13.94   13.39   0
 -11   5   4    7.38   12.83   0
 -10   5   4   20.16   12.59   0
 -10  -5   4  -15.13   15.40   0
  10   5  -4   38.00   12.24   0
   9   5  -4   51.07   12.38   0
  -9   5   4   23.99   12.58   0
  -9  -5   4   52.01   11.92   0
   8   5  -4  106.79   12.00   0
  -8  -5   4   83.91   14.50   0
  -8   5   4  100.64   15.17   0
  -7  -5   4   38.21   13.98   0
  -7   5   4   35.76   12.49   0
   7   5  -4   35.00   13.74   0
  -6  -5   4  164.96   12.50   0
   6   5  -4  211.87   14.99   0
  -6   5   4  164.48   12.88   0
  -5  -5   4  226.31   12.92   0
   5   5  -4  210.19   12.71   0
  -5   5   4  270.21   15.68   0
  -4  -5   4  367.66   13.24   0
  -4   5   4  356.18   14.24   0
   4   5  -4  396.46   15.60   0
  -3  -5   4  484.92   14.42   0
  -3   5   4  493.50   15.74   0
   3   5  -4  465.58   14.76   0
  -2  -5   4  691.42   16.08   0
  -2   5   4  715.49   18.63   0
   2   5  -4  728.63   18.34   0
  -1  -5   4 1078.46   18.52   0
   1   5  -4 1101.67   18.87   0
  -1   5   4 1085.91   21.90   0
   0   5  -4  198.30   15.56   0
   0   5   4  176.19   18.20   0
   0  -5   4  169.39   12.88   0
   1   5   4  100.58   21.86   0
  -1   5  -4   94.14   14.47   0
   1  -5   4   92.30   12.02   0
  -2   5  -4    8.57   10.75   0
   2  -5   4    4.75   13.54   0
   3  -5   4   83.91   14.46   0
  -3   5  -4   87.82   13.64   0
   4  -5   4   55.13   14.47   0
  -4   5  -4   25.87   13.87   0
  -5   5  -4   10.59   14.25   0
  -6   5  -4   10.59   16.04   0
  -7  -5  -4    6.17   29.14   0
  -7   5  -4   23.11   15.77   0
  -7  -5  -4   19.04   30.28   0
  -8  -5  -4   11.51   26.48   0
  -8  -5  -4    8.93   21.89   0
  -8   5  -4   24.35   16.10   0
  -9  -5  -4   16.78   22.40   0
  -9  -5  -4    5.53   20.22   0
  -9   5  -4    7.28   14.80   0
  -9   5  -4   -3.30   16.35   0
 -10   5  -4   21.83   17.68   0
 -10  -5  -4   13.92   18.15   0
 -10  -5  -4   17.64   21.94   0
 -10   5  -4   -2.90   16.11   0
 -11  -5  -4   -9.97   19.73   0
 -11  -5  -4   26.45   23.06   0
 -11   5  -4   31.44   18.65   0
 -11   5  -4    8.09   16.61   0
 -12  -5  -4    7.71   23.95   0
 -12   5  -4    5.51   17.47   0
 -12   5  -4   -3.25   16.30   0
 -12  -5  -4   -0.15   20.57   0
 -13  -5  -4   10.24   25.71   0
 -13   5  -4   -0.09   18.50   0
 -13   5  -4   23.41   21.11   0
 -13  -5  -4    1.78   21.97   0
 -14  -5  -4   -7.41   26.11   0
 -14   5  -4  -13.20   24.16   0
 -14  -5  -4   22.70   23.16   0
 -14   5  -4    7.16   20.64   0
  14   6  -4  -10.47   19.71   0
 -14   6   4    0.61   15.61   0
 -14  -6   4    4.51   16.12   0
 -13  -6   4   26.45   14.91   0
 -12  -6   4   12.96   13.81   0
 -11   6   4   -7.86   13.03   0
 -11  -6   4   -4.10   13.16   0
  11   6  -4   23.94   13.39   0
  10   6  -4   -3.95   12.22   0
 -10  -6   4   -0.51   12.24   0
 -10   6   4   -9.54   12.46   0
   9   6  -4    4.74   14.72   0
  -9  -6   4    4.23   14.68   0
  -9   6   4   -4.32   12.47   0
  -8  -6   4   21.57   11.51   0
  -8   6   4   36.18   11.59   0
   8   6  -4  -22.05   11.50   0
  -7  -6   4   -7.72   11.09   0
   7   6  -4  -10.57   11.33   0
  -7   6   4   -0.54   11.66   0
  -6  -6   4   -1.06   14.23   0
   6   6  -4   11.97   11.69   0
  -6   6   4   13.37   14.70   0
   5   6  -4   35.57   11.90   0
  -5  -6   4   30.20   11.58   0
  -5   6   4   37.93   12.05   0
  -4   6   4   15.07   14.70   0
   4   6  -4   27.54   13.18   0
  -4  -6   4   18.09   13.41   0
  -3   6   4   15.54   12.29   0
  -3  -6   4   12.37   11.47   0
   3   6  -4    0.03   11.40   0
  -2   6   4  243.15   13.69   0
  -2  -6   4  252.04   15.62   0
   2   6  -4  268.77   13.79   0
  -1   6   4  639.46   19.31   0
   1   6  -4  639.06   18.75   0
  -1  -6   4  688.64   18.38   0
   0   6  -4   60.03   14.88   0
   0  -6   4   84.94   14.95   0
   0   6   4   66.58   18.28   0
  -1   6  -4   12.83   14.28   0
   1  -6   4   21.08   11.63   0
   1   6   4   17.44   18.39   0
   1   6   4   21.31   19.73   0
  -2   6  -4  135.36   14.11   0
   2  -6   4  144.12   13.06   0
   2   6   4  136.48   33.54   0
   2   6   4  137.03   32.94   0
   3  -6   4   22.40   13.69   0
  -3   6  -4   17.93   12.64   0
   4  -6   4   35.15   14.88   0
  -4   6  -4   49.47   14.02   0
   5  -6   4   24.30   14.72   0
  -5   6  -4    2.40   13.80   0
  -6   6  -4   72.79   16.00   0
  -7   6  -4   11.05   16.00   0
  -8  -6  -4   -1.73   23.43   0
  -8  -6  -4   -1.65   26.39   0
  -8   6  -4   12.11   16.20   0
  -9   6  -4   22.18   17.48   0
  -9  -6  -4   22.26   25.26   0
  -9  -6  -4   10.49   21.97   0
 -10  -6  -4    6.46   21.07   0
 -10  -6  -4    8.92   24.42   0
 -10   6  -4   -3.38   17.28   0
 -10   6  -4    4.56   12.67   0
 -11  -6  -4   13.34   25.94   0
 -11   6  -4    9.40   16.29   0
 -11  -6  -4   10.41   21.61   0
 -11   6  -4    6.22   18.86   0
 -12  -6  -4   12.74   23.75   0
 -12  -6  -4    6.26   20.98   0
 -12   6  -4   10.51   19.99   0
 -12   6  -4  -24.33   17.84   0
 -13   6  -4  -14.94   15.45   0
 -13  -6  -4   16.75   24.79   0
 -13  -6  -4   18.00   22.10   0
 -13   6  -4  -10.29   18.11   0
 -14   6  -4    9.31   23.19   0
 -14  -6  -4    2.91   25.92   0
 -14   6  -4   -5.00   20.27   0
 -14   7   4    4.63   15.22   0
 -14  -7   4   22.02   19.53   0
  14   7  -4    5.67   15.86   0
 -13   7   4   35.12   14.77   0
 -13  -7   4   12.87   15.34   0
 -12  -7   4   27.42   14.25   0
 -12   7   4    7.18   13.38   0
 -11   7   4    0.63   13.36   0
 -11  -7   4  -15.93   16.39   0
  10   7  -4    3.85   12.52   0
 -10  -7   4   24.27   12.55   0
 -10   7   4   31.19   12.23   0
   9   7  -4   39.80   12.33   0
  -9  -7   4   28.45   12.16   0
  -8  -7   4   62.86   12.58   0
  -8   7   4  123.16   12.40   0
  -7  -7   4   55.77   11.42   0
   7   7  -4   62.69   14.01   0
  -7   7   4   68.88   12.29   0
  -6   7   4  157.70   13.21   0
  -6  -7   4  116.83   12.40   0
   6   7  -4  142.90   11.96   0
  -5   7   4  113.44   12.11   0
   5   7  -4  111.54   12.02   0
  -5  -7   4   83.02   11.89   0
  -4   7   4  123.06   12.84   0
  -4  -7   4  113.33   11.52   0
   4   7  -4  119.36   11.58   0
  -3  -7   4  389.47   13.48   0
  -3   7   4  392.08   15.08   0
   3   7  -4  392.65   13.35   0
  -2  -7   4  829.27   16.29   0
  -2   7   4  794.20   19.94   0
   2   7  -4  834.13   15.91   0
   1   7  -4 3121.12   26.01   0
  -1   7   4 3133.84   31.70   0
  -1  -7   4 3116.53   28.23   0
   0   7  -4 1130.49   18.73   0
   0   7   4 1179.42   26.61   0
   0   7   4 1199.58   27.62   0
   0  -7   4 1209.97   21.48   0
   1   7   4    2.56   17.59   0
  -1   7  -4    2.07   14.18   0
   1  -7   4   21.66   11.59   0
   1   7   4   -3.07   17.96   0
   2  -7   4  214.59   13.85   0
   2   7   4  182.86   27.23   0
   2   7   4  219.31   28.45   0
  -2   7  -4  212.04   12.64   0
   3  -7   4   29.72   14.12   0
  -3   7  -4   26.08   11.31   0
   4  -7   4  124.36   15.69   0
  -4   7  -4  173.53   15.13   0
  -5   7  -4   19.15   13.73   0
   5  -7   4    6.54   15.21   0
  -6   7  -4   -4.82   15.23   0
  -7   7  -4   19.83   15.45   0
  -8   7  -4   14.45   15.64   0
  -8  -7  -4    6.94   29.09   0
  -8  -7  -4    6.50   25.41   0
  -9  -7  -4   11.69   21.41   0
  -9  -7  -4   12.71   25.62   0
  -9   7  -4   -4.70   12.84   0
 -10  -7  -4    3.91   20.65   0
 -10   7  -4   -4.24   14.71   0
 -10   7  -4   12.06   14.80   0
 -10  -7  -4    8.78   24.78   0
 -11  -7  -4   18.68   25.41   0
 -11  -7  -4   -6.48   21.58   0
 -11   7  -4    3.88   18.53   0
 -11   7  -4   20.98   16.76   0
 -12  -7  -4    7.85   24.53   0
 -12  -7  -4   13.65   23.83   0
 -12   7  -4   -8.53   19.49   0
 -12   7  -4    5.97   17.93   0
 -13  -7  -4   -5.09   22.12   0
 -13   7  -4   34.02   21.70   0
 -13   7  -4  -13.68   19.46   0
 -13  -7  -4    8.88   28.21   0
  13   8  -4   12.40   14.89   0
 -13  -8   4    9.67   15.46   0
 -13   8   4    1.47   14.20   0
 -12  -8   4   -8.20   14.15   0
  12   8  -4   20.68   13.75   0
 -11  -8   4   -3.93   13.39   0
  10   8  -4   19.33   12.75   0
 -10  -8   4    8.32   12.59   0
  -9  -8   4   12.91   11.75   0
  -8  -8   4   -0.05   11.90   0
  -8   8   4    3.84   12.38   0
  -7   8   4    9.89   12.21   0
  -7  -8   4    4.15   11.18   0
   7   8  -4    1.19   11.13   0
  -6  -8   4    5.89   11.51   0
   6   8  -4    9.78   11.34   0
  -6   8   4    6.10   12.64   0
   5   8  -4   18.13   11.34   0
  -5   8   4   31.50   15.18   0
  -5  -8   4   16.98   13.64   0
  -4  -8   4    3.86   11.16   0
  -4   8   4   28.92   12.12   0
   4   8  -4   16.70   11.17   0
  -3  -8   4   83.37   13.72   0
   3   8  -4   70.11   11.56   0
  -3   8   4   83.29   14.84   0
   2   8  -4  356.71   13.31   0
  -2   8   4  332.65   14.28   0
  -2  -8   4  350.24   13.68   0
  -1   8   4  668.55   19.40   0
   1   8  -4  709.34   18.35   0
  -1   8   4  712.18   20.58   0
  -1  -8   4  687.68   18.27   0
   0   8   4  500.46   19.11   0
   0   8  -4  520.53   15.09   0
   0   8   4  472.40   19.61   0
   0  -8   4  300.40   11.05   0
   1   8   4  295.95   20.57   0
   1  -8   4  303.79   17.04   0
   1   8   4  324.75   21.02   0
  -1   8  -4  322.03   13.75   0
   2   8   4   62.75   21.19   0
   2  -8   4   95.40   13.17   0
   2   8   4   65.13   22.57   0
  -2   8  -4   57.20   11.79   0
   3  -8   4   23.66   14.47   0
  -3   8  -4   37.58   11.35   0
   4  -8   4    8.58   11.59   0
  -4   8  -4   13.79   13.27   0
   5  -8   4   45.37   13.10   0
  -5   8  -4   45.65   14.28   0
  -6   8  -4   30.38   15.09   0
  -7   8  -4    3.73   15.89   0
  -8   8  -4   -1.58   12.67   0
  -8  -8  -4   -0.48   23.50   0
  -9   8  -4   22.67   16.90   0
  -9  -8  -4    9.21   22.13   0
 -10   8  -4   25.67   17.42   0
 -10  -8  -4    0.82   21.11   0
 -11  -8  -4    3.15   21.82   0
 -11   8  -4    4.09   13.40   0
 -11   8  -4  -17.27   14.81   0
 -12  -8  -4   -3.57   21.50   0
 -12   8  -4    8.66   14.32   0
 -12   8  -4   18.57   20.03   0
 -13  -8  -4    1.66   22.66   0
 -13  -8  -4   -2.24   27.95   0
 -13   8  -4    1.58   21.49   0
 -13   8  -4   -3.17   18.45   0
 -13   9   4   30.83   14.40   0
  13   9  -4  -20.02   15.23   0
 -13  -9   4   41.04   18.72   0
 -12  -9   4   -5.28   14.51   0
  12   9  -4   -1.62   14.25   0
 -11  -9   4    1.87   16.46   0
  10   9  -4    7.82   12.61   0
 -10  -9   4   22.90   12.96   0
  -9  -9   4   -1.75   12.36   0
  -8   9   4    3.24   12.91   0
  -8  -9   4    9.76   12.11   0
  -7   9   4   21.91   12.47   0
   7   9  -4   48.50   11.46   0
  -7  -9   4   37.74   13.89   0
   6   9  -4  106.28   11.82   0
  -6  -9   4   60.72   11.75   0
  -6   9   4   91.67   13.45   0
  -5  -9   4   22.35   13.88   0
  -5   9   4   12.48   12.07   0
   5   9  -4   18.71   11.30   0
  -4  -9   4   27.55   11.49   0
   4   9  -4   52.30   11.54   0
  -4   9   4   31.13   11.98   0
  -3  -9   4  107.34   14.27   0
  -3   9   4  124.20   12.55   0
   3   9  -4  112.59   14.26   0
   2   9  -4   -6.30   10.93   0
  -2   9   4    3.70   14.52   0
  -2  -9   4    7.25   11.01   0
  -1   9   4  367.01   16.80   0
  -1   9   4  398.79   17.56   0
   1   9  -4  381.64   15.83   0
  -1  -9   4  642.77   17.40   0
   0  -9   4   92.17   12.03   0
   0   9  -4   87.66   11.67   0
   0   9   4   75.11   15.06   0
   0   9   4  103.58   18.38   0
   1  -9   4   -1.55   12.41   0
  -1   9  -4   18.33   13.94   0
   1   9   4   11.62   17.88   0
   1   9   4    4.51   18.37   0
   2  -9   4   11.08   12.10   0
   2   9   4    5.81   19.51   0
   2   9   4    3.30   19.99   0
  -2   9  -4    6.87   10.97   0
   3   9   4   27.84   24.04   0
  -3   9  -4   28.85   11.40   0
   3  -9   4   29.63   12.56   0
   4  -9   4   15.98   14.87   0
  -4   9  -4   -4.65   13.48   0
   5  -9   4   12.22   12.16   0
  -5   9  -4   -1.08   13.52   0
  -6   9  -4   -0.53   12.45   0
  -7  -9  -4   33.40   38.87   0
  -7   9  -4   52.56   16.02   0
  -8  -9  -4   12.06   26.55   0
  -8   9  -4   15.07   12.84   0
  -9  -9  -4   -3.23   20.86   0
  -9   9  -4   44.08   17.13   0
 -10   9  -4   -2.37   18.19   0
 -10  -9  -4   -5.26   21.48   0
 -11   9  -4    9.09   13.18   0
 -11   9  -4    1.43   18.58   0
 -11  -9  -4    4.53   22.17   0
 -12   9  -4   36.11   20.15   0
 -12   9  -4    5.72   14.32   0
 -12  -9  -4   23.85   23.70   0
 -13  -9  -4    0.09   25.24   0
 -13   9  -4   -3.53   17.46   0
 -13   9  -4   11.66   18.91   0
 -13  -9  -4    2.55   23.09   0
 -13 -10   4   24.08   15.19   0
 -13  10   4    2.52   14.82   0
  13  10  -4   -5.49   15.54   0
 -12 -10   4   19.49   14.87   0
  12  10  -4   -1.57   14.88   0
 -12  10   4   15.48   14.36   0
  11  10  -4   25.14   13.90   0
 -11 -10   4   18.46   13.86   0
 -11  10   4    8.28   13.75   0
 -10 -10   4   13.03   13.48   0
  10  10  -4   44.89   16.26   0
 -10  10   4   16.76   13.41   0
  -9  10   4   22.65   12.35   0
  -9 -10   4   12.27   13.07   0
  -8 -10   4    6.56   14.32   0
  -8  10   4    0.76   13.12   0
  -7 -10   4  -18.23   11.70   0
  -7  10   4   10.93   12.17   0
   6  10  -4   14.92   10.76   0
  -6 -10   4   11.97   11.11   0
  -5  10   4    9.66   15.07   0
  -5 -10   4    3.31   13.57   0
   5  10  -4   15.30   11.15   0
  -4 -10   4   26.58   11.40   0
  -4  10   4   34.23   14.51   0
   4  10  -4   28.49   11.31   0
  -3  10   4   34.09   12.15   0
   3  10  -4   40.05   13.84   0
  -3  10   4   18.31   11.71   0
  -3 -10   4  -10.41   13.42   0
  -2  10   4    9.28   15.32   0
  -2  10   4   21.52   12.09   0
   2  10  -4    6.62   11.50   0
  -2 -10   4   21.77   11.26   0
   1  10  -4  267.89   12.90   0
  -1  10   4  295.44   17.53   0
  -1  10   4  310.44   17.82   0
  -1 -10   4  275.89   14.89   0
   0  10   4   88.18   16.02   0
   0  10  -4   81.24   11.52   0
   0 -10   4   79.20   11.48   0
  -1  10  -4  272.20   15.28   0
   1  10   4  265.41   20.15   0
   1 -10   4  253.31   14.00   0
   2  10   4   65.51   17.10   0
   2 -10   4  113.80   12.90   0
  -2  10  -4  109.59   14.41   0
   3  10   4   91.16   20.65   0
   3 -10   4  144.26   12.70   0
  -3  10  -4   87.97   14.67   0
   4 -10   4  158.96   15.37   0
   4  10   4  112.56   27.31   0
  -4  10  -4  187.47   14.66   0
   5 -10   4  135.71   12.99   0
  -5  10  -4  111.00   11.87   0
  -6  10  -4    3.25   12.08   0
  -7 -10  -4   36.19   31.65   0
  -7  10  -4   60.83   15.98   0
  -8  10  -4   26.21   16.74   0
  -8 -10  -4   14.72   25.33   0
  -9  10  -4   13.82   13.99   0
  -9 -10  -4   15.68   23.35   0
 -10  10  -4   -6.05   14.26   0
 -10 -10  -4    9.41   19.34   0
 -11  10  -4   16.28   15.44   0
 -11 -10  -4   14.99   22.95   0
 -12  10  -4   -7.79   14.08   0
 -12  10  -4   23.63   17.20   0
 -12 -10  -4   -4.68   24.23   0
 -13  10  -4   -6.04   18.78   0
 -13  10  -4   -1.69   22.23   0
 -13 -10  -4   -2.83   23.74   0
 -13 -11   4   -4.33   15.36   0
 -13  11   4   20.39   15.59   0
  13  11  -4  -27.92   15.96   0
 -12 -11   4  -10.18   15.10   0
  12  11  -4    5.21   14.93   0
 -12  11   4    2.44   14.41   0
  11  11  -4   20.54   13.92   0
 -11 -11   4   39.58   14.21   0
 -11  11   4   -6.73   16.72   0
 -10 -11   4  -11.94   13.37   0
 -10  11   4    9.31   13.39   0
  10  11  -4  -17.49   13.00   0
  -9 -11   4  -14.23   12.61   0
  -9  11   4    5.52   13.13   0
   9  11  -4   16.68   12.48   0
  -8 -11   4    0.86   12.12   0
  -8  11   4   42.14   12.86   0
   8  11  -4    5.05   11.95   0
  -7 -11   4   13.51   12.06   0
  -7  11   4   25.43   12.18   0
   6  11  -4   18.01   11.14   0
  -6 -11   4    3.27   13.51   0
  -5 -11   4   22.51   11.40   0
  -5  11   4   21.41   12.37   0
   5  11  -4   19.44   11.16   0
   4  11  -4   19.95   11.11   0
  -4  11   4   22.55   15.16   0
  -4  11   4   15.40   11.94   0
  -4 -11   4   10.73   11.24   0
  -3  11   4    4.32   12.36   0
   3  11  -4   -4.84   11.39   0
  -3  11   4    5.28   14.10   0
  -3 -11   4    9.06   11.49   0
   2  11  -4   14.65   11.12   0
  -2  11   4   25.60   11.79   0
  -2 -11   4   -9.29   11.50   0
  -2  11   4   28.89   15.05   0
  -1  11   4    3.58   12.23   0
   1  11  -4    0.59   13.77   0
  -1 -11   4    1.99    7.86   0
   0 -11   4   12.74   11.42   0
   0  11   4   35.23   15.89   0
   0  11  -4   31.58   13.94   0
  -1  11  -4   38.71   11.18   0
   1  11   4   41.22   17.67   0
   1 -11   4   43.41   14.98   0
   2 -11   4    8.51   12.17   0
   2  11   4   12.40   13.58   0
  -2  11  -4    2.64   11.37   0
   3 -11   4   64.58   15.38   0
   3  11   4   33.50   17.98   0
  -3  11  -4   52.13   13.94   0
   4 -11   4    1.51   11.75   0
  -4  11  -4   12.45   13.30   0
   4  11   4    0.22   21.08   0
  -5  11  -4   -7.18   11.48   0
   5 -11   4    2.12   15.35   0
   5  11   4    0.54   26.81   0
   6  11   4    8.01   26.85   0
   6 -11   4   13.88   15.38   0
  -6 -11  -4    5.99   29.42   0
  -6  11  -4   23.66   11.93   0
  -7 -11  -4   37.85   29.69   0
  -7  11  -4   45.90   16.43   0
  -8 -11  -4   12.09   26.04   0
  -8  11  -4   17.83   17.14   0
  -9 -11  -4    2.61   24.51   0
  -9  11  -4   21.41   13.00   0
 -10  11  -4   29.19   17.90   0
 -10 -11  -4   14.45   21.69   0
 -11  11  -4   20.09   15.96   0
 -11 -11  -4    0.86   22.54   0
 -12  11  -4  -10.03   14.54   0
 -12  11  -4    9.21   16.90   0
 -12 -11  -4   -3.59   26.84   0
 -13  11  -4   19.94   22.36   0
 -13  11  -4   -1.26   15.62   0
 -13 -11  -4   -2.24   24.21   0
 -13 -12   4    6.66   15.92   0
  13  12  -4   23.82   16.45   0
 -13  12   4   -3.96   14.92   0
  12  12  -4    5.19   15.06   0
 -12 -12   4   11.34   15.01   0
 -12  12   4   39.87   14.79   0
 -11  12   4    4.59   13.73   0
 -11 -12   4    0.77   13.89   0
  11  12  -4   22.03   13.40   0
 -10 -12   4   11.24   13.64   0
 -10  12   4   -3.34   13.74   0
  10  12  -4   16.69   15.95   0
  -9 -12   4    3.27   15.60   0
  -9  12   4   25.34   13.18   0
   9  12  -4   11.49   15.35   0
  -8 -12   4    8.83   12.26   0
   8  12  -4    3.99   11.89   0
  -8  12   4   31.52   12.76   0
  -7 -12   4    6.12   11.91   0
   7  12  -4  -15.89   11.92   0
  -7  12   4    0.46   12.96   0
  -6 -12   4   -1.79   11.28   0
  -6  12   4    2.35   12.48   0
  -6  12   4   17.42   13.29   0
   6  12  -4   25.74   11.07   0
  -5  12   4  -10.56   13.89   0
  -5  12   4    4.00   12.43   0
   5  12  -4    5.59   11.13   0
  -5 -12   4    6.19   11.13   0
  -4  12   4   10.77   12.17   0
   4  12  -4   12.74   13.24   0
  -4  12   4    7.17   13.02   0
  -4 -12   4   19.72   11.27   0
   3  12  -4   66.95   11.39   0
  -3  12   4  106.70   15.10   0
  -3  12   4   72.67   11.76   0
  -3 -12   4   42.75   12.06   0
  -2 -12   4   -0.69    8.36   0
   2  12  -4   72.94   12.11   0
  -2  12   4   98.10   15.48   0
  -2 -12   4    7.29    8.17   0
  -1  12   4   62.51   15.21   0
   1  12  -4   71.29   11.81   0
  -1 -12   4   83.18   12.02   0
   0  12  -4  164.39   12.39   0
   0  12   4  152.61   16.54   0
   0 -12   4  162.41   13.09   0
  -1  12  -4   78.76   11.68   0
   1  12   4   89.23   18.24   0
   1 -12   4   80.97   13.09   0
   2  12   4   98.77   18.90   0
   2 -12   4  101.09   13.16   0
  -2  12  -4   83.16   12.15   0
   3  12   4  145.37   17.80   0
  -3  12  -4  160.22   14.84   0
   3 -12   4  147.77   13.15   0
   4 -12   4  174.42   12.73   0
   4  12   4  137.40   20.48   0
  -4  12  -4   95.73    9.58   0
   5 -12   4   41.49   13.14   0
   5  12   4   55.42   22.25   0
  -5  12  -4   56.81   14.44   0
   6 -12   4  114.56   13.56   0
  -6 -12  -4   62.85   26.23   0
   6  12   4   76.92   24.39   0
  -6  12  -4   95.40   15.94   0
  -7 -12  -4   39.20   26.14   0
   7  12   4   51.09   23.95   0
  -7  12  -4   85.70   16.39   0
  -8 -12  -4   14.92   25.05   0
  -8  12  -4   35.40   17.13   0
  -9  12  -4    9.36   17.24   0
  -9 -12  -4   10.08   25.22   0
 -10  12  -4   44.78   18.18   0
 -10 -12  -4   13.72   23.67   0
 -11  12  -4   18.18   20.23   0
 -11 -12  -4    4.80   23.67   0
 -12  12  -4   20.66   20.42   0
 -12  12  -4    4.93   18.69   0
 -12 -12  -4    0.08   22.90   0
 -13  12  -4    8.27   16.10   0
 -12 -13   4   14.92   15.20   0
  12  13  -4   12.78   15.28   0
 -12  13   4   27.63   16.31   0
 -12  13   4   22.00   14.54   0
 -11  13   4   16.70   14.41   0
 -11 -13   4   -1.33   14.52   0
 -11  13   4    7.53   19.55   0
  11  13  -4   15.86   14.16   0
 -10 -13   4   33.23   14.19   0
 -10  13   4   44.36   15.17   0
 -10  13   4   -4.63   17.19   0
  10  13  -4  -16.97   13.95   0
  -9 -13   4   10.15   13.37   0
   9  13  -4  -14.45   12.87   0
  -9  13   4    1.24   13.38   0
  -9  13   4  -14.72   18.29   0
  -8 -13   4   16.68   15.46   0
   8  13  -4  -29.07   12.17   0
  -8  13   4   18.38   14.15   0
  -8  13   4   12.23   13.43   0
  -7 -13   4   18.80   12.21   0
   7  13  -4   31.87   14.61   0
  -7  13   4   45.66   14.10   0
  -7  13   4   37.80   16.14   0
  -6  13   4   -0.73   12.24   0
  -6  13   4   17.56   13.61   0
   6  13  -4   10.01   11.45   0
  -6 -13   4   24.63   12.05   0
  -5  13   4   19.59   13.02   0
  -5  13   4   34.81   14.72   0
   5  13  -4   10.58   10.76   0
  -5 -13   4   28.54   11.45   0
  -4  13   4   96.40   16.14   0
  -4  13   4   74.50   12.65   0
   4  13  -4   84.51   11.40   0
  -4 -13   4   60.43   11.57   0
  -3  13   4  104.06   12.95   0
   3  13  -4   89.22   11.60   0
  -3 -13   4   66.21   11.92   0
   2  13  -4  150.56   12.58   0
  -2  13   4  170.69   13.02   0
  -2 -13   4  219.94   13.35   0
   1  13  -4    8.68   14.32   0
  -1 -13   4   11.45   11.60   0
  -1  13   4   -8.49   15.17   0
   0  13  -4   56.68   11.97   0
   0 -13   4   59.20   12.79   0
   0  13   4   68.62   15.88   0
  -1  13  -4  103.37   11.99   0
   1 -13   4   94.59   12.86   0
   1  13   4  121.29   16.05   0
   2 -13   4   32.56   12.46   0
   2  13   4   14.53   13.83   0
  -2  13  -4    7.58   11.76   0
   3  13   4   92.89   16.74   0
   3 -13   4   88.24   16.10   0
  -3  13  -4   93.30   12.30   0
  -4  13  -4   24.94    8.76   0
   4 -13   4    1.37   12.72   0
   4  13   4   -4.38   18.72   0
   5  13   4   22.71   19.46   0
  -5 -13  -4   19.31   21.67   0
   5 -13   4   35.13   13.14   0
  -5  13  -4   36.37   12.17   0
   6 -13   4   -8.27   15.92   0
  -6 -13  -4   -3.19   23.12   0
  -6  13  -4  -16.16   14.72   0
   6  13   4    5.69   21.36   0
  -7 -13  -4    8.17   26.46   0
  -7  13  -4   38.01   16.81   0
   7  13   4   15.17   22.86   0
  -8 -13  -4    3.91   24.66   0
   8  13   4    4.91   23.00   0
  -8  13  -4   10.99   13.96   0
  -9 -13  -4    0.02   24.97   0
  -9  13  -4    9.29   18.23   0
 -10  13  -4   -7.49   15.12   0
 -10 -13  -4    7.97   26.94   0
 -11  13  -4    8.69   19.95   0
 -11 -13  -4    1.63   25.37   0
 -12  13  -4   22.71   17.06   0
 -12 -13  -4   10.36   25.94   0
 -12  14   4   -8.52   15.00   0
  12  14  -4   55.52   18.52   0
 -12 -14   4    9.79   15.23   0
 -12  14   4   22.47   17.22   0
 -11 -14   4   16.08   18.14   0
 -11  14   4   16.41   16.23   0
 -11  14   4  -21.47   14.79   0
  11  14  -4   -2.97   14.59   0
 -10 -14   4   17.91   14.26   0
 -10  14   4  -14.02   15.33   0
 -10  14   4   15.36   13.74   0
  10  14  -4    8.92   13.77   0
  -9 -14   4    0.60   13.33   0
  -9  14   4  -11.12   15.20   0
   9  14  -4  -11.15   13.03   0
  -9  14   4    0.52   13.70   0
  -8 -14   4   10.40   12.55   0
  -8  14   4   14.34   13.13   0
  -8  14   4   24.30   17.45   0
   8  14  -4   13.65   15.09   0
   7  14  -4   23.90   12.19   0
  -7  14   4   33.81   17.17   0
  -7  14   4   18.25   12.77   0
  -7 -14   4    9.82   12.32   0
  -6  14   4   14.20   15.13   0
  -6  14   4  -25.63   13.17   0
   6  14  -4   21.73   11.95   0
  -6 -14   4   24.38   12.03   0
  -5  14   4   25.18   13.16   0
   5  14  -4   23.69   11.39   0
  -5  14   4   33.67   12.26   0
  -5 -14   4   -9.21   11.70   0
  -4  14   4   11.95   12.95   0
   4  14  -4    7.43   11.10   0
  -4 -14   4    6.67   10.83   0
  -3  14   4   96.03   15.55   0
   3  14  -4  118.22   11.69   0
  -3 -14   4   14.94   13.85   0
  -2  14   4   83.86   14.80   0
   2  14  -4   63.20   11.51   0
  -2 -14   4   58.67   11.94   0
   1  14  -4   -3.02   11.30   0
  -1  14   4    0.98   15.29   0
  -1 -14   4    6.14   11.93   0
   0  14  -4   17.04   14.39   0
   0 -14   4   -4.82   15.38   0
   0  14   4   11.99   15.32   0
  -1  14  -4   11.79   14.26   0
   1 -14   4    2.18   15.46   0
   1  14   4   16.07   15.42   0
   2 -14   4   16.20   12.61   0
   2  14   4   53.16   14.58   0
  -2  14  -4   31.81   11.70   0
   3  14   4  104.65   16.99   0
   3 -14   4  122.06   13.43   0
  -3  14  -4  120.40   12.75   0
   4 -14   4   50.01   15.70   0
   4  14   4   50.76   19.24   0
  -4  14  -4   21.08   11.82   0
   5 -14   4   49.55   13.05   0
  -5 -14  -4   38.18   21.67   0
  -5  14  -4   53.84    8.80   0
   5  14   4   58.49   19.55   0
   6 -14   4   66.51   13.12   0
  -6 -14  -4   60.75   24.40   0
   6  14   4   54.13   19.96   0
  -6  14  -4   65.15   15.30   0
  -7 -14  -4   32.80   23.61   0
   7  14   4   46.49   21.99   0
  -7  14  -4   84.89   16.17   0
   8  14   4   36.99   21.87   0
  -8 -14  -4   27.95   23.43   0
  -8  14  -4   44.55   14.82   0
  -9 -14  -4    4.26   23.48   0
  -9  14  -4   -7.09   14.92   0
 -10 -14  -4   20.36   24.53   0
 -10  14  -4    8.70   15.69   0
 -11  14  -4    3.36   16.72   0
 -11 -14  -4    1.87   25.82   0
 -12  14  -4   12.55   17.72   0
 -12 -14  -4   28.49   31.23   0
 -12 -15   4   26.26   16.14   0
 -12  15   4    4.14   15.80   0
 -12  15   4    8.64   17.54   0
  12  15  -4  -45.55   15.83   0
 -11 -15   4    9.47   15.00   0
 -11  15   4   31.62   16.57   0
 -11  15   4   48.12   18.32   0
  11  15  -4   25.79   18.33   0
 -10 -15   4    3.74   14.42   0
 -10  15   4   13.26   15.85   0
  10  15  -4   -8.11   13.99   0
 -10  15   4   12.95   14.46   0
  -9 -15   4  -11.98   13.47   0
  -9  15   4   22.26   18.86   0
   9  15  -4   36.26   17.07   0
  -9  15   4   30.30   13.91   0
  -8  15   4   40.22   14.35   0
  -8  15   4   36.45   13.82   0
   8  15  -4   44.90   13.16   0
  -8 -15   4   18.31   13.54   0
  -7  15   4   31.04   14.39   0
  -7  15   4    2.30   16.20   0
  -7 -15   4   -8.62   12.39   0
   7  15  -4   16.62   12.24   0
  -6  15   4   55.88   12.94   0
  -6  15   4   42.88   12.66   0
   6  15  -4   39.10   14.72   0
  -6 -15   4    5.56   12.16   0
  -5  15   4   59.57   13.22   0
  -5  15   4   53.76   12.47   0
   5  15  -4   56.87   11.94   0
  -5 -15   4   40.64   11.89   0
  -4  15   4   84.46   13.44   0
   4  15  -4   88.62   11.98   0
  -4 -15   4   87.69   14.58   0
   3  15  -4  100.36   12.03   0
  -3  15   4   93.22   15.87   0
  -3 -15   4   82.74   12.44   0
  -2  15   4   76.62   15.47   0
   2  15  -4   46.14   11.84   0
  -2 -15   4   53.15   11.74   0
  -1 -15   4   24.45   12.06   0
  -1  15   4   30.37   15.41   0
   1  15  -4    2.54   11.32   0
   0  15   4   28.09   15.65   0
   0 -15   4    6.15   12.18   0
   0  15  -4   -0.93   11.77   0
  -1  15  -4   43.11   11.65   0
   1  15   4   37.83   14.80   0
   1 -15   4   32.54   12.59   0
   2 -15   4   22.11   12.55   0
   2  15   4   33.71   16.06   0
  -2  15  -4   29.86   11.53   0
   3  15   4   23.18   14.83   0
   3 -15   4   21.20   12.78   0
  -3  15  -4   31.85   14.76   0
   4 -15   4   24.98   12.70   0
   4  15   4    3.55   16.97   0
  -4  15  -4   16.24   11.93   0
  -5 -15  -4  -10.01   21.10   0
   5 -15   4   -9.25   12.71   0
   5  15   4   -6.54   16.91   0
  -5  15  -4    2.88   14.27   0
   6  15   4    4.10   19.41   0
  -6 -15  -4    0.81   21.91   0
   6 -15   4    9.92   12.98   0
  -6  15  -4    2.90   12.23   0
  -7  15  -4   49.65   16.01   0
  -7 -15  -4   15.11   23.48   0
   7  15   4   20.67   23.00   0
  -8  15  -4   22.37   13.08   0
  -8 -15  -4    4.22   23.01   0
   8  15   4    7.11   21.32   0
   9  15   4    6.53   22.08   0
  -9 -15  -4    4.68   24.41   0
  -9  15  -4    1.48   15.13   0
 -10 -15  -4   15.47   27.50   0
 -10  15  -4  -11.34   19.26   0
 -11 -15  -4   17.01   27.08   0
 -11  15  -4    8.56   17.23   0
 -12  15  -4   28.20   21.91   0
 -12 -15  -4    3.37   31.80   0
 -11 -16   4    0.95   15.22   0
 -11  16   4   24.18   16.47   0
 -11  16   4   10.41   18.47   0
  11  16  -4   -2.47   18.52   0
 -10  16   4   -6.66   19.94   0
  10  16  -4    0.81   17.75   0
 -10  16   4   -9.22   14.50   0
 -10 -16   4   11.82   14.57   0
  -9  16   4   23.50   17.25   0
  -9  16   4   45.51   15.39   0
   9  16  -4   23.26   17.12   0
  -9 -16   4   -7.88   14.17   0
   8  16  -4    5.89   12.69   0
  -8  16   4    7.34   14.27   0
  -8  16   4   11.91   13.76   0
  -8 -16   4    8.98   13.39   0
  -7  16   4   41.79   16.42   0
  -7  16   4   29.92   14.45   0
  -7 -16   4   -0.79   12.60   0
   7  16  -4   21.10   12.56   0
  -6  16   4   22.31   13.19   0
  -6  16   4   11.81   12.38   0
   6  16  -4   21.28   14.41   0
  -6 -16   4   10.31   12.22   0
  -5  16   4   -5.07   12.35   0
   5  16  -4   -0.53   11.97   0
  -5 -16   4    7.00   11.79   0
  -4  16   4    0.92   12.68   0
   4  16  -4    1.21   11.61   0
  -4 -16   4    9.41    7.95   0
  -3  16   4    7.52   16.65   0
   3  16  -4  -11.30   11.65   0
  -3 -16   4    5.83   11.76   0
   2  16  -4   41.12   14.24   0
  -2  16   4   66.68   15.85   0
  -2 -16   4   39.00   12.16   0
   1  16  -4   66.45   11.54   0
  -1  16   4   61.29   16.14   0
  -1 -16   4   42.46   12.68   0
   0 -16   4   43.83   12.64   0
   0  16  -4   52.58   11.48   0
   0  16   4   40.48   15.48   0
  -1  16  -4   20.00   11.24   0
   1 -16   4   27.76   12.44   0
   1  16   4    9.75   14.67   0
   2 -16   4   -6.97   12.33   0
   2  16   4   -2.91   14.72   0
  -2  16  -4   21.72   11.43   0
   3  16   4    7.84   14.96   0
   3 -16   4  -17.13   15.85   0
  -3  16  -4   -1.94   11.83   0
   4 -16   4   -5.17   12.61   0
   4  16   4    6.18   16.80   0
  -4  16  -4   -4.09   14.26   0
  -5 -16  -4    8.99   21.48   0
   5 -16   4   31.73   13.51   0
   5  16   4    9.07   17.19   0
  -5  16  -4   27.86   14.65   0
   6  16   4   -1.54   17.21   0
   6 -16   4   26.80   16.49   0
  -6 -16  -4   -0.76   22.20   0
  -6  16  -4   16.27   12.56   0
  -7 -16  -4   17.24   22.73   0
   7  16   4    1.04   18.31   0
  -7  16  -4    1.57   15.44   0
   8  16   4   12.43   21.51   0
  -8 -16  -4   19.29   23.82   0
  -8  16  -4   27.95   13.23   0
   9  16   4   -2.11   22.08   0
  -9 -16  -4    2.13   26.97   0
  -9  16  -4   15.10   15.48   0
 -10  16  -4   36.00   19.25   0
 -10 -16  -4    7.22   25.87   0
 -11 -16  -4   19.77   31.35   0
 -11  16  -4   50.07   20.80   0
 -11  17   4  -33.53   21.42   0
 -11  17   4    0.07   19.46   0
  11  17  -4   20.46   19.03   0
 -11 -17   4   -1.32   15.95   0
 -10  17   4   33.86   16.60   0
  10  17  -4   -6.66   18.05   0
 -10  17   4   24.27   15.58   0
 -10 -17   4   14.21   14.92   0
  -9  17   4    6.31   15.83   0
  -9  17   4   39.94   17.81   0
   9  17  -4   72.94   16.51   0
  -9 -17   4   10.11   17.05   0
   8  17  -4   42.23   13.47   0
  -8  17   4   57.37   15.32   0
  -8  17   4   46.60   13.63   0
  -8 -17   4   19.91   13.13   0
  -7  17   4   65.65   17.88   0
  -7  17   4   63.39   13.44   0
  -7 -17   4    8.63   13.42   0
   7  17  -4   27.82   13.09   0
  -6  17   4   57.28   14.81   0
  -6  17   4   35.42   16.94   0
   6  17  -4   30.47   15.20   0
  -6 -17   4   12.80   15.46   0
  -5  17   4   63.73   14.46   0
   5  17  -4   79.60   12.51   0
  -5 -17   4    3.76   12.48   0
  -4  17   4   52.83   16.60   0
   4  17  -4   54.05   14.72   0
  -4 -17   4  -13.03   11.60   0
  -3  17   4   97.68   16.24   0
   3  17  -4  103.29   12.00   0
  -3 -17   4   56.56   12.39   0
   2  17  -4   32.99   11.63   0
  -2 -17   4    9.54   12.90   0
  -2  17   4   15.75   13.05   0
  -1  17   4    4.86   12.97   0
   1  17  -4   49.53   14.45   0
  -1 -17   4    5.05   15.42   0
   0 -17   4   23.41   13.04   0
   0  17   4   34.18   15.46   0
   0  17  -4   36.47   11.89   0
  -1  17  -4  107.26   15.05   0
   1 -17   4   66.17   13.25   0
   1  17   4   91.03   15.99   0
   2 -17   4   49.09   13.36   0
   2  17   4   44.10   15.67   0
  -2  17  -4   26.24   12.46   0
   3  17   4   34.04   15.53   0
   3 -17   4   22.89   13.74   0
  -3  17  -4   31.04   12.48   0
   4  17   4   -1.38   17.46   0
   4 -17   4   16.37   16.04   0
  -4  17  -4   14.72   17.73   0
  -5 -17  -4    7.02   19.76   0
   5 -17   4   -3.05   13.18   0
   5  17   4  -14.39   17.79   0
  -5  17  -4  -10.19   15.36   0
  -6 -17  -4    0.38   20.77   0
  -6  17  -4   -4.45   13.21   0
   6 -17   4   20.84   16.66   0
   6  17   4   -6.29   18.31   0
  -7 -17  -4    8.41   23.22   0
   7  17   4    4.68   20.99   0
  -7  17  -4  -20.13   15.92   0
  -8 -17  -4    2.55   23.88   0
  -8  17  -4    7.27   13.67   0
   8  17   4    8.93   19.01   0
  -9 -17  -4    5.66   25.89   0
  -9  17  -4   11.54   18.22   0
   9  17   4   -2.88   23.47   0
 -10 -17  -4    4.21   29.16   0
 -10  17  -4    8.07   15.95   0
  10  17   4   -3.19   23.75   0
 -11 -17  -4   11.88   28.97   0
 -11  17  -4   16.84   17.55   0
 -11  18   4   -0.29   17.79   0
 -11  18   4  -23.95   16.54   0
  11  18  -4   21.07   19.42   0
 -11 -18   4   15.86   19.91   0
 -10  18   4  -12.53   16.76   0
  10  18  -4  -30.51   15.18   0
 -10  18   4   -5.01   15.14   0
 -10 -18   4   20.26   18.91   0
  -9  18   4   -4.69   15.73   0
  -9  18   4    2.95   17.84   0
   9  18  -4   38.22   17.42   0
  -9 -18   4   -2.29   14.41   0
   8  18  -4   10.17   13.33   0
  -8  18   4  -29.19   15.29   0
  -8  18   4   10.19   14.94   0
  -8 -18   4  -13.46   13.74   0
  -7  18   4  -13.99   14.63   0
  -7  18   4    4.44   13.76   0
  -7 -18   4    4.91   13.15   0
   7  18  -4  -19.53   13.38   0
  -6  18   4    3.29   13.87   0
   6  18  -4   -5.90   12.76   0
  -6 -18   4  -27.94   13.14   0
  -5  18   4    7.46   13.62   0
   5  18  -4   39.14   11.96   0
  -5 -18   4   17.23   14.96   0
  -4  18   4   -1.83   16.95   0
   4  18  -4   14.47   11.83   0
  -4 -18   4   17.75   14.57   0
  -3  18   4    0.93   13.87   0
   3  18  -4   22.63   11.88   0
  -3 -18   4   22.42   11.47   0
   2  18  -4   39.00   11.71   0
  -2  18   4   27.21   16.30   0
  -2 -18   4    4.75   12.85   0
  -1  18   4   44.17   15.33   0
  -1 -18   4    3.61   13.09   0
   1  18  -4   49.99   12.03   0
   0  18  -4   14.92   12.09   0
   0 -18   4    3.43   12.66   0
   0  18   4    2.62   14.97   0
  -1  18  -4   47.93   12.61   0
   1 -18   4   24.14   13.83   0
   1  18   4   69.83   11.72   0
   2 -18   4   63.44   13.75   0
   2  18   4   46.23   15.33   0
  -2  18  -4   66.47   15.42   0
   3  18   4   16.57   15.53   0
   3 -18   4   12.08   14.01   0
  -3  18  -4   18.25   13.26   0
   4  18   4   16.14   15.17   0
   4 -18   4   22.55   13.46   0
  -4  18  -4    4.44   12.82   0
  -5 -18  -4   15.65   20.62   0
   5 -18   4   -7.08   13.61   0
   5  18   4    7.91   15.54   0
  -5  18  -4   14.83    8.96   0
   6 -18   4   18.69   16.79   0
  -6 -18  -4   28.89   21.03   0
  -6  18  -4   18.46    8.93   0
   6  18   4    2.82   18.99   0
  -7 -18  -4   13.92   21.50   0
   7  18   4    0.55   19.30   0
  -7  18  -4   16.08   16.29   0
  -8 -18  -4   -5.01   25.24   0
  -8  18  -4   21.62   17.15   0
   8  18   4   -3.16   20.13   0
  -9  18  -4    4.00   18.00   0
  -9 -18  -4   14.73   26.41   0
   9  18   4    2.03   23.74   0
 -10 -18  -4   10.54   28.85   0
 -10  18  -4   10.48   16.67   0
  10  18   4    2.97   25.68   0
 -10  19   4    4.01   14.95   0
 -10  19   4   14.33   17.15   0
  10  19  -4   24.81   14.73   0
 -10 -19   4    9.17   15.65   0
   9  19  -4    7.10   14.62   0
  -9  19   4   17.57   16.17   0
  -9  19   4   19.67   14.61   0
  -9 -19   4   25.94   14.72   0
   8  19  -4   16.76   13.91   0
  -8  19   4   36.33   14.08   0
  -8  19   4   27.38   16.08   0
  -8 -19   4  -18.32   14.20   0
  -7  19   4   19.08   18.42   0
  -7  19   4   25.09   17.30   0
  -7 -19   4   14.74   13.70   0
   7  19  -4   -7.67   16.47   0
  -6  19   4   64.61   17.64   0
   6  19  -4   13.28   13.10   0
  -6 -19   4   19.22   16.00   0
  -5  19   4   22.32   15.46   0
   5  19  -4    7.47   12.71   0
  -5 -19   4    5.76   12.83   0
  -4  19   4    4.83   13.86   0
   4  19  -4    6.11   11.98   0
  -4 -19   4   29.73   14.78   0
   3  19  -4    9.45   11.73   0
  -3  19   4   24.06   16.61   0
  -3 -19   4    8.05   12.86   0
  -2 -19   4   12.99   12.92   0
   2  19  -4   29.28   14.89   0
  -2  19   4   -2.12   13.88   0
  -1 -19   4   -2.98   12.66   0
  -1  19   4   36.79   15.55   0
   1  19  -4   29.03   11.80   0
   0  19  -4   52.15   12.83   0
   0 -19   4   -3.23   13.25   0
   0  19   4   57.69   15.17   0
  -1  19  -4    0.56   11.99   0
   1 -19   4   18.76   13.92   0
   1  19   4   28.06   15.04   0
   2 -19   4   32.57   13.39   0
   2  19   4   38.56   16.17   0
  -2  19  -4   27.15   12.89   0
   3  19   4   50.16   18.69   0
   3 -19   4   51.80   13.84   0
  -3  19  -4   33.52   12.88   0
   4 -19   4   -0.91   13.94   0
   4  19   4   19.94   18.07   0
  -4  19  -4   31.50   13.06   0
  -5 -19  -4   10.36   21.47   0
   5 -19   4   14.19   14.16   0
  -5  19  -4   14.57   13.60   0
   5  19   4   -4.50   16.76   0
   6 -19   4   30.08   17.89   0
  -6 -19  -4   22.98   21.46   0
  -6  19  -4    9.44   13.26   0
   6  19   4    3.05   18.79   0
   7  19   4   15.21   19.26   0
  -7 -19  -4   -1.05   22.04   0
  -7  19  -4    4.20   17.17   0
   8  19   4   -5.71   20.63   0
  -8  19  -4   -1.96   17.81   0
  -8 -19  -4   -5.56   23.41   0
   9  19   4   -3.81   24.06   0
  -9 -19  -4    7.38   27.02   0
  -9  19  -4   37.42   14.94   0
 -10 -19  -4    7.70   29.33   0
  10  19   4   -9.57   25.83   0
 -10  19  -4   14.50   15.44   0
 -10  20   4   17.78   19.68   0
 -10  20   4    2.51   17.20   0
  10  20  -4    3.03   15.51   0
 -10 -20   4    2.94   16.04   0
  -9  20   4   19.17   14.98   0
   9  20  -4  -23.51   15.00   0
  -9  20   4    4.01   16.15   0
  -9 -20   4   20.68   15.15   0
  -8  20   4    4.16   15.78   0
  -8  20   4  -29.75   18.08   0
  -8 -20   4    6.70   14.59   0
   8  20  -4  -15.60   14.87   0
  -7  20   4    7.94   15.19   0
  -7  20   4   -8.11   13.57   0
  -7 -20   4   23.51   17.23   0
   7  20  -4   -4.32   13.52   0
  -6  20   4   -8.00   14.13   0
  -6 -20   4   -9.53    9.58   0
   6  20  -4   -6.60   16.62   0
  -5  20   4    6.68   14.28   0
   5  20  -4    3.85   12.73   0
  -5 -20   4  -28.21   16.15   0
  -4  20   4   73.74   17.54   0
   4  20  -4   -4.32   12.65   0
  -4 -20   4   34.07   16.03   0
   3  20  -4   19.08   13.16   0
  -3  20   4   18.34   13.81   0
  -3 -20   4   20.22   13.78   0
   2  20  -4  -10.65   12.06   0
  -2  20   4   14.42   16.61   0
  -2 -20   4   25.31   15.91   0
   1  20  -4   35.59   12.21   0
  -1 -20   4   36.35   16.03   0
  -1  20   4   39.13   16.81   0
   0  20  -4    7.44   12.05   0
   0 -20   4   24.27   13.56   0
   0  20   4    3.80   15.32   0
  -1  20  -4   57.69   12.79   0
   1 -20   4   26.75   13.57   0
   1  20   4   43.83   15.38   0
   2 -20   4   13.52   13.54   0
   2  20   4   -1.48   15.43   0
  -2  20  -4   27.60   15.22   0
   3  20   4   17.32   15.54   0
   3 -20   4   14.09   16.41   0
  -3  20  -4   -4.05   12.49   0
   4  20   4   11.79   16.13   0
   4 -20   4   19.16   13.78   0
  -4  20  -4   10.29   13.99   0
  -5 -20  -4    4.42   18.98   0
   5  20   4   -1.95   16.86   0
   5 -20   4   -3.36   14.77   0
  -5  20  -4   10.31   15.81   0
   6 -20   4   21.91   14.68   0
  -6 -20  -4    2.37   19.16   0
  -6  20  -4   28.90   16.67   0
   6  20   4   -6.36   19.45   0
   7  20   4    6.39   20.21   0
  -7  20  -4   13.35    9.70   0
  -7 -20  -4    5.38   23.07   0
  -8 -20  -4   20.23   26.99   0
   8  20   4  -10.94   22.01   0
  -8  20  -4    9.84   17.86   0
   9  20   4   26.09   24.36   0
  -9 -20  -4   -8.35   28.22   0
  -9  20  -4   -9.47   15.89   0
   9  21  -4  -32.05   19.20   0
  -9  21   4   13.76   17.07   0
  -9 -21   4   30.19   15.32   0
  -9  21   4   22.58   15.93   0
  -8  21   4   11.16   19.90   0
  -8  21   4   -8.31   15.25   0
  -8 -21   4   -9.68   18.50   0
   8  21  -4  -14.81   14.85   0
  -7  21   4    2.31   15.05   0
  -7  21   4   14.47   14.21   0
  -7 -21   4   -6.80   10.50   0
   7  21  -4   -2.14   14.28   0
  -6  21   4   49.56   14.90   0
  -6 -21   4   -6.39   13.62   0
   6  21  -4    0.46   13.69   0
  -5  21   4   18.64   17.35   0
   5  21  -4   -4.24   12.79   0
  -5 -21   4    9.50   16.17   0
   4  21  -4   -0.32   12.81   0
  -4  21   4   19.53   14.26   0
  -4 -21   4   15.56   15.95   0
   3  21  -4  -14.84   14.83   0
  -3  21   4   13.59   17.23   0
  -3 -21   4   21.29   13.63   0
   2  21  -4   12.68   12.26   0
  -2 -21   4    4.25   13.35   0
  -2  21   4   21.86   16.80   0
  -1 -21   4  -23.30   13.01   0
  -1  21   4   15.66   16.22   0
   1  21  -4   -8.03   12.64   0
   0  21  -4  -12.44   12.30   0
   0 -21   4   -3.22   13.48   0
   0  21   4   17.70   15.59   0
  -1  21  -4    6.59   15.85   0
   1 -21   4   -0.16   13.87   0
   1  21   4   15.57   15.73   0
   2 -21   4   -4.06   14.07   0
   2  21   4   11.09   16.06   0
  -2  21  -4   -5.05   13.15   0
   3  21   4   10.45   18.96   0
   3 -21   4   -4.74   13.89   0
  -3  21  -4   13.70   16.02   0
   4 -21   4    2.65   14.70   0
   4  21   4   -6.43   16.35   0
  -4  21  -4  -18.96   16.77   0
  -5 -21  -4    6.23   19.06   0
   5 -21   4   15.32   17.92   0
   5  21   4   -2.74   19.11   0
  -5  21  -4   15.81   20.47   0
   6 -21   4   16.84   15.20   0
  -6 -21  -4    9.03   22.26   0
   6  21   4    5.51   17.23   0
  -6  21  -4   -1.45    9.95   0
   7  21   4   -5.82   20.94   0
  -7 -21  -4   -7.84   24.34   0
  -7  21  -4   23.57   13.76   0
  -8 -21  -4    0.65   24.85   0
   8  21   4    3.79   21.73   0
  -8  21  -4    3.15   15.30   0
  -9 -21  -4    1.88   29.47   0
  -9  21  -4   25.23   15.59   0
   9  21   4   31.09   22.21   0
  -8  22   4   21.55   16.47   0
  -8 -22   4   37.46   10.78   0
  -8  22   4   -5.13   15.30   0
   8  22  -4   12.46   14.87   0
  -7  22   4   14.32   19.34   0
  -7 -22   4   27.59   14.75   0
   7  22  -4    3.79   14.50   0
  -6  22   4   41.27   18.53   0
  -6 -22   4  -16.41   14.17   0
   6  22  -4   11.83   13.96   0
   5  22  -4   -0.11   13.70   0
  -5 -22   4  -37.25   16.75   0
  -5  22   4   13.36   15.02   0
   4  22  -4   36.65   16.00   0
  -4  22   4   10.25   14.43   0
  -4 -22   4    2.95   14.01   0
   3  22  -4  -12.44   15.60   0
  -3  22   4  -26.43   17.75   0
  -3 -22   4  -27.21   16.91   0
   2  22  -4    6.42   12.73   0
  -2 -22   4    4.56   13.74   0
  -2  22   4   -8.74   14.20   0
  -1 -22   4  -13.31   16.86   0
  -1  22   4    8.41   15.95   0
   1  22  -4   15.94   15.71   0
   0  22  -4   11.65   12.59   0
   0 -22   4   -0.94   13.99   0
   0  22   4  -20.75   13.31   0
  -1  22  -4   30.91   13.29   0
   1 -22   4   45.61   17.14   0
   1  22   4   20.41   19.19   0
   2 -22   4   40.01   13.87   0
   2  22   4    9.71   16.17   0
  -2  22  -4   -0.35   15.84   0
   3  22   4  -16.54   17.36   0
   3 -22   4    7.96   14.47   0
  -3  22  -4  -21.19   13.82   0
   4  22   4   23.93   16.95   0
   4 -22   4    0.12   17.45   0
  -4  22  -4   17.85   13.78   0
  -5 -22  -4   17.89   23.08   0
   5 -22   4    5.45   15.48   0
   5  22   4    4.21   17.23   0
  -5  22  -4    6.64   16.91   0
  -6 -22  -4    7.90   20.51   0
   6 -22   4   18.26   15.91   0
   6  22   4    5.11   17.38   0
  -6  22  -4   -3.13   14.77   0
   7  22   4   -6.10   21.06   0
  -7 -22  -4   15.05   24.58   0
  -7  22  -4    7.71   18.26   0
  -8 -22  -4    0.43   25.87   0
   8  22   4    0.82   22.50   0
  -8  22  -4   14.43   11.02   0
  -8  23   4    1.32   17.36   0
  -8 -23   4    6.29   16.14   0
  -8  23   4   44.04   16.13   0
   8  23  -4   19.26   19.13   0
  -7  23   4   48.84   19.97   0
  -7 -23   4   19.92   15.13   0
   7  23  -4    3.66   18.43   0
  -6  23   4  -13.44   15.94   0
  -6 -23   4   12.03   14.05   0
   6  23  -4   11.77   17.95   0
  -5  23   4   -6.28   15.30   0
   5  23  -4   15.60   13.54   0
  -5 -23   4  -21.25   19.14   0
  -4 -23   4   -1.86   14.68   0
   4  23  -4    7.60   13.95   0
  -4  23   4   10.67   15.06   0
   3  23  -4  -32.41   15.82   0
  -3 -23   4   11.56   14.05   0
  -3  23   4   15.06   18.54   0
   2  23  -4  -23.21   15.82   0
  -2 -23   4   12.13   17.05   0
  -2  23   4   16.73   14.56   0
  -1 -23   4   21.82   13.84   0
  -1  23   4   -2.18   17.40   0
   1  23  -4   21.37   13.11   0
   0  23  -4  -14.85   12.75   0
   0 -23   4   -5.23   14.03   0
   0  23   4   22.73   13.32   0
  -1  23  -4    8.02   13.38   0
   1 -23   4   11.89   14.61   0
   1  23   4  -32.23   16.58   0
   2 -23   4   23.34   14.16   0
   2  23   4  -18.57   16.58   0
  -2  23  -4   18.11   13.43   0
   3  23   4   -6.77   17.11   0
   3 -23   4    9.80   14.68   0
  -3  23  -4    7.87   13.94   0
   4 -23   4    1.72   14.99   0
   4  23   4    3.61   17.49   0
  -4  23  -4   19.20   14.42   0
  -5 -23  -4   17.54   20.32   0
   5 -23   4   -4.85   19.67   0
   5  23   4   -3.28   17.69   0
  -5  23  -4   -3.46   18.20   0
   6 -23   4   14.56   15.50   0
  -6 -23  -4   -9.20   20.24   0
   6  23   4    8.08   21.32   0
  -6  23  -4   44.06   18.66   0
  -7  23  -4   -9.34   10.55   0
  -7 -23  -4   15.91   25.64   0
   7  23   4   22.37   21.02   0
  -7  24   4    7.39   16.89   0
  -7 -24   4  -10.12   16.46   0
   7  24  -4   17.01   16.13   0
  -6  24   4   12.37   16.24   0
  -6 -24   4  -22.66   16.56   0
   6  24  -4  -12.55   15.07   0
  -5  24   4   10.96   15.94   0
   5  24  -4   -4.70   14.47   0
  -5 -24   4   26.34   15.20   0
   4  24  -4   -5.09   13.85   0
  -4  24   4    5.43   15.23   0
  -4 -24   4   19.32   14.99   0
   3  24  -4    9.98   16.87   0
  -3  24   4   30.86   15.84   0
  -3 -24   4  -21.68   15.47   0
   2  24  -4  -13.80   13.18   0
  -2 -24   4  -22.38   14.44   0
  -2  24   4   28.94   17.51   0
  -1 -24   4  -17.41   17.72   0
  -1  24   4   -7.59   17.42   0
   1  24  -4    9.01   13.32   0
   0  24  -4    0.06   13.59   0
   0 -24   4   22.46   14.59   0
   0  24   4   17.57   17.37   0
  -1  24  -4   28.99   13.93   0
   1 -24   4   27.99   14.78   0
   1  24   4   -3.77   16.86   0
  -2  24  -4   -6.77   13.81   0
   2 -24   4    8.16   14.66   0
   2  24   4    5.29   14.31   0
   3  24   4   11.16   14.32   0
   3 -24   4  -19.10   15.22   0
  -3  24  -4    6.17   14.19   0
   4 -24   4   -1.94   15.82   0
   4  24   4   -3.29   17.89   0
  -4  24  -4   -6.20   14.65   0
   5  24   4   11.71   17.94   0
   5 -24   4    0.92   16.17   0
  -5  24  -4  -35.68   15.50   0
  -5 -24  -4    4.24   21.42   0
   6 -24   4    2.00   16.47   0
  -6 -24  -4   -9.17   25.46   0
   6  24   4   -0.41   19.06   0
  -6  24  -4   -8.07   15.28   0
  -7 -24  -4   17.79   26.49   0
   7  24   4   20.39   23.17   0
  -6 -25   4   10.53   16.71   0
   6  25  -4   -9.68   15.68   0
  -6  25   4  -19.15   16.38   0
  -5  25   4    5.98   19.63   0
  -5 -25   4    7.64   16.15   0
   5  25  -4    6.95   15.14   0
   4  25  -4   -8.44   17.83   0
  -4 -25   4   17.85   15.35   0
  -4  25   4  -11.53   15.73   0
   3  25  -4   24.17   13.71   0
  -3 -25   4   12.76   18.31   0
  -3  25   4   26.51   20.18   0
  -2  25   4   33.44   18.10   0
   2  25  -4   19.45   14.11   0
  -2 -25   4    7.80   15.33   0
   1  25  -4    1.84   13.45   0
  -1 -25   4    1.91   14.86   0
  -1  25   4   12.87   14.57   0
   0  25  -4   -5.51   14.10   0
   0 -25   4    4.30   14.94   0
   0  25   4   26.80   17.30   0
  -1  25  -4   19.10   17.17   0
   1 -25   4   10.04   14.65   0
   1  25   4   -6.40   14.78   0
  -2  25  -4    7.15   14.74   0
   2 -25   4    9.98   15.90   0
   2  25   4   -0.58   14.93   0
   3  25   4    2.87   18.00   0
   3 -25   4    1.79   15.72   0
  -3  25  -4   15.75   17.68   0
   4 -25   4   12.91   19.49   0
   4  25   4   -2.06   18.49   0
  -4  25  -4   29.43   14.75   0
   5  25   4   -0.65   18.78   0
   5 -25   4   16.09   19.92   0
  -5  25  -4   17.41   15.32   0
   6 -25   4   -5.99   16.75   0
   6  25   4    1.41   19.60   0
  -4 -26   4   43.72   20.13   0
   4  26  -4   16.72   18.42   0
  -4  26   4   -7.35   16.72   0
  -3 -26   4   -1.33   15.70   0
  -3  26   4   33.50   19.79   0
   3  26  -4   15.31   15.15   0
  -2 -26   4    4.59   15.73   0
   2  26  -4  -36.02   14.40   0
  -2  26   4    8.62   18.44   0
   1  26  -4   -2.46   14.05   0
  -1 -26   4   -2.08   14.60   0
  -1  26   4  -22.58   14.76   0
   0  26  -4  -13.38   14.08   0
   0 -26   4   -7.63   15.15   0
   0  26   4   22.99   15.12   0
  -1  26  -4   -9.28   14.27   0
   1 -26   4    3.07   14.58   0
   1  26   4    0.92   18.14   0
   2  26   4    7.57   18.45   0
  -2  26  -4    0.58   14.88   0
   2 -26   4   -0.24   16.02   0
   3  26   4   -6.53   19.34   0
   3 -26   4   -5.66   19.96   0
  -3  26  -4    7.39   15.21   0
   4 -26   4   40.99   16.37   0
   4  26   4    4.36   18.92   0
  -4  26  -4  -15.49   15.79   0
  -3 -27   4  -33.09   16.57   0
  -2 -27   4    5.49   16.77   0
   2  27  -4  -12.00   18.16   0
  -2  27   4  -16.06   19.03   0
   1  27  -4   30.96   15.52   0
  -1 -27   4   19.49   15.72   0
  -1  27   4  -50.88   19.69   0
   0 -27   4   23.88   16.08   0
   0  27  -4  -11.30   14.68   0
   0  27   4    7.57   18.72   0
  -1  27  -4   15.08   15.24   0
   1 -27   4  -13.53   16.21   0
   1  27   4    8.32   19.21   0
   2  27   4   14.83   19.21   0
  -2  27  -4    8.92   15.31   0
   2 -27   4    3.91   16.96   0
   3 -27   4  -10.57   20.69   0
 -13   1   5    1.90   14.10   0
 -12  -1   5   17.33   14.04   0
 -12   1   5    6.05   14.03   0
  11   1  -5   61.55   13.81   0
 -11  -1   5   27.86   13.83   0
 -11   1   5   33.99   13.74   0
  10   1  -5  163.89   13.90   0
 -10  -1   5   89.37   14.16   0
 -10   1   5  141.81   14.15   0
   9  -1  -5  322.96   14.89   0
   9   1  -5  294.68   13.75   0
  -9  -1   5  245.50   17.51   0
  -9   1   5  233.04   14.81   0
   8   1  -5  122.28   12.95   0
   8  -1  -5  126.01   13.00   0
  -8  -1   5   87.80   12.89   0
  -8   1   5   85.66   15.93   0
  -7  -1   5   64.79   12.05   0
   7   1  -5   36.36   11.94   0
  -7   1   5   35.32   12.03   0
   7  -1  -5   66.21   12.50   0
   6  -1  -5  111.34   13.05   0
   6   1  -5  144.45   14.93   0
  -6  -1   5  135.45   12.67   0
  -6   1   5  103.76   13.14   0
   5  -1  -5   66.12   12.34   0
   5   1  -5   80.76   12.25   0
  -5  -1   5   65.98   11.80   0
  -5   1   5   73.06   12.43   0
   4   1  -5  336.49   14.01   0
  -4  -1   5  342.04   13.87   0
  -4   1   5  365.06   13.96   0
   4  -1  -5  367.27   14.09   0
  -3  -1   5  179.63   14.95   0
   3  -1  -5  170.86   12.79   0
  -3   1   5  171.75   12.64   0
   3   1  -5  165.11   12.84   0
   2  -1  -5   99.16   14.72   0
  -2  -1   5   97.75   14.16   0
  -2   1   5   85.77   12.79   0
   2   1  -5   86.95   14.73   0
   1  -1  -5   53.05   14.09   0
  -1   1   5   53.23   12.97   0
   1   1  -5   65.12   13.39   0
  -1  -1   5   52.79   13.47   0
   0   1   5   -9.73   13.42   0
   0  -1  -5   13.19   14.04   0
   0  -1   5    2.81   12.64   0
   0   1  -5   -5.74   13.10   0
  -1   1  -5   14.39   15.91   0
   1  -1   5   18.78   13.02   0
  -1  -1  -5   16.47   17.21   0
   1   1   5   14.02   16.89   0
   2  -1   5   48.51   18.29   0
   2   1   5   52.57   19.25   0
  -2  -1  -5   33.59   19.77   0
  -2   1  -5   26.34   17.28   0
   3  -1   5  115.62   19.19   0
   3   1   5  109.90   26.26   0
  -3   1  -5   88.61   18.22   0
  -3  -1  -5  108.31   25.95   0
   4  -1   5    8.42   19.74   0
  -4   1  -5   10.14   18.27   0
  -4  -1  -5    5.96   32.60   0
  -5   1  -5   22.74   18.46   0
  -6  -1  -5   54.26   32.74   0
  -6  -1  -5   50.50   33.79   0
  -6   1  -5   59.05   17.16   0
  -7  -1  -5   13.39   25.89   0
  -7   1  -5   26.65   17.99   0
  -7   1  -5   22.20   19.73   0
  -7  -1  -5   23.37   26.69   0
  -8  -1  -5   17.07   22.43   0
  -8   1  -5   39.97   18.08   0
  -8   1  -5   40.23   18.05   0
  -8  -1  -5   54.81   23.77   0
  -9   1  -5   41.80   18.80   0
  -9  -1  -5   23.42   23.19   0
  -9   1  -5   33.42   19.42   0
  -9  -1  -5   25.65   22.11   0
 -10  -1  -5   13.50   21.19   0
 -10  -1  -5   19.59   22.77   0
 -10   1  -5    0.23   20.48   0
 -10   1  -5   14.77   18.97   0
 -11   1  -5   41.60   21.96   0
 -11   1  -5   10.34   20.60   0
 -11  -1  -5   29.22   22.77   0
 -11  -1  -5   23.70   19.81   0
 -12   1  -5   13.81   20.94   0
 -12  -1  -5   25.96   24.79   0
 -12   1  -5   11.67   25.46   0
 -12  -1  -5   -2.23   21.08   0
 -13  -1  -5    6.15   27.98   0
 -13   1  -5   12.33   27.37   0
 -13   1  -5   -1.97   21.78   0
 -13  -1  -5   20.39   25.01   0
 -13   2   5   11.85   14.53   0
 -12  -2   5    4.18   14.06   0
 -12   2   5   26.43   13.97   0
  11   2  -5   23.77   13.14   0
 -11  -2   5   25.33   13.38   0
 -11   2   5   -4.13   13.26   0
 -10   2   5   24.07   12.87   0
 -10  -2   5   -3.87   13.18   0
  10   2  -5   25.94   15.82   0
  -9   2   5  -11.40   12.98   0
   9   2  -5   17.89   12.54   0
  -9  -2   5   27.79   13.06   0
  -8   2   5   17.89   12.75   0
   8  -2  -5    5.10   12.39   0
  -8  -2   5   11.13   12.12   0
   8   2  -5   23.29   12.30   0
  -7   2   5    5.63   12.00   0
   7  -2  -5   -3.39   12.21   0
   7   2  -5   21.94   12.04   0
  -7  -2   5   16.13   11.68   0
  -6   2   5    7.95   12.34   0
   6  -2  -5    1.69   12.35   0
   6   2  -5   12.55   15.00   0
  -6  -2   5   16.01   11.76   0
  -5   2   5   -6.71   11.80   0
   5   2  -5   12.13   14.69   0
  -5  -2   5   -4.57   11.79   0
   5  -2  -5   -2.89   14.82   0
  -4  -2   5   16.89   11.62   0
   4  -2  -5   21.07   11.87   0
   4   2  -5   10.17   11.90   0
  -4   2   5    9.77   14.36   0
   3  -2  -5   43.35   13.89   0
  -3  -2   5   38.98   14.38   0
   3   2  -5   30.78   14.84   0
  -3   2   5   49.23   11.60   0
   2   2  -5   47.88   14.41   0
  -2  -2   5   35.48   14.77   0
  -2   2   5   60.56   13.90   0
   2  -2  -5   66.99   11.62   0
   1   2  -5   41.04   15.03   0
  -1  -2   5   45.51   13.13   0
  -1   2   5   45.36   13.36   0
   1  -2  -5   53.78   11.99   0
   0  -2   5  134.85   14.19   0
   0   2  -5  129.31   14.19   0
   0   2   5  137.22   15.24   0
   0  -2  -5  144.99   16.37   0
   1   2   5   29.00   16.94   0
   1  -2   5   56.40   13.80   0
  -1  -2  -5   22.04   17.90   0
  -1   2  -5   32.77   13.44   0
  -2  -2  -5   12.31   19.34   0
   2  -2   5   32.86   16.82   0
  -2   2  -5    5.61   13.76   0
   2   2   5   28.09   20.34   0
  -3   2  -5  119.38   15.72   0
   3  -2   5  142.14   18.94   0
  -4   2  -5   80.17   17.01   0
   4  -2   5   83.08   17.97   0
  -5   2  -5   67.88   17.15   0
  -6   2  -5   21.52   18.32   0
  -7   2  -5   84.29   20.67   0
  -8   2  -5   34.91   18.03   0
  -8   2  -5    9.22   18.62   0
  -8  -2  -5    8.42   28.82   0
  -8  -2  -5   27.21   28.29   0
  -9   2  -5    2.17   19.03   0
  -9   2  -5    7.98   17.57   0
  -9  -2  -5   13.52   24.65   0
  -9  -2  -5    2.56   25.78   0
 -10   2  -5    1.18   19.19   0
 -10  -2  -5   13.45   23.40   0
 -10   2  -5   21.12   21.18   0
 -10  -2  -5    7.61   23.71   0
 -11   2  -5    9.99   22.58   0
 -11  -2  -5    6.41   22.82   0
 -11   2  -5   19.09   20.06   0
 -11  -2  -5    2.63   24.73   0
 -12  -2  -5   -2.84   27.90   0
 -12   2  -5   -3.91   17.95   0
 -12   2  -5    1.32   24.38   0
 -12  -2  -5    2.30   23.38   0
 -13   2  -5    7.66   19.10   0
 -13  -2  -5   11.57   31.25   0
 -13   2  -5    8.98   26.69   0
 -13  -2  -5    1.80   25.08   0
 -13   3   5   35.00   14.35   0
 -12   3   5    0.95   13.85   0
 -12  -3   5  -19.37   13.83   0
 -11   3   5   -1.38   13.56   0
 -11  -3   5   19.94   16.37   0
  11   3  -5    6.20   13.19   0
 -10   3   5   29.90   13.10   0
  10   3  -5   31.11   12.84   0
 -10  -3   5   -2.13   13.15   0
  -9  -3   5   45.69   15.51   0
  -9   3   5   44.53   13.80   0
   9   3  -5   91.87   15.38   0
  -8   3   5   13.19   15.74   0
   8   3  -5   26.51   12.62   0
  -8  -3   5    6.24   12.56   0
  -7   3   5   23.44   12.17   0
   7   3  -5   33.78   11.86   0
  -7  -3   5   27.17   11.97   0
   6   3  -5   45.69   14.77   0
  -6   3   5   17.13   12.42   0
  -6  -3   5   49.30   12.15   0
   6  -3  -5   44.84   12.87   0
   5  -3  -5    5.63   14.48   0
  -5  -3   5  -11.61   11.66   0
   5   3  -5   10.92   11.68   0
  -5   3   5    3.01   11.84   0
  -4   3   5   82.39   12.16   0
  -4  -3   5   53.15   11.90   0
   4  -3  -5   65.16   12.42   0
   4   3  -5   85.07   14.54   0
  -3   3   5    3.99   11.63   0
  -3  -3   5    6.20   11.70   0
   3   3  -5   -5.77   11.74   0
   3  -3  -5   11.93   14.31   0
  -2  -3   5   -2.49   11.53   0
   2  -3  -5   -3.14   13.96   0
   2   3  -5   11.08   14.28   0
  -2   3   5    2.50   13.48   0
   1   3  -5   73.84   13.97   0
  -1  -3   5   84.64   11.99   0
   1  -3  -5   78.45   14.13   0
  -1   3   5   88.02   13.87   0
   0   3   5    4.47   16.44   0
   0  -3  -5    6.36   15.36   0
   0   3  -5   18.78   13.28   0
   0  -3   5    6.31   12.67   0
   1   3   5   90.24   19.42   0
  -1   3  -5   91.71   14.25   0
   1  -3   5  111.62   14.15   0
  -2   3  -5   -0.76   16.11   0
   2  -3   5    0.22   16.94   0
   2   3   5    9.94   21.30   0
   3  -3   5   14.69   17.62   0
  -3   3  -5   12.62   16.50   0
  -4   3  -5    3.92   13.89   0
   4  -3   5   20.51   17.20   0
  -5   3  -5   11.90   15.89   0
  -6   3  -5  157.41   19.27   0
  -7   3  -5    6.16   12.09   0
  -8   3  -5   53.98   15.66   0
  -8   3  -5   52.69   18.06   0
  -9   3  -5   18.41   16.20   0
  -9  -3  -5    1.58   28.53   0
  -9   3  -5   12.29   17.33   0
  -9  -3  -5   -5.98   28.28   0
 -10  -3  -5    1.36   25.84   0
 -10   3  -5   19.36   19.16   0
 -10   3  -5   25.91   21.21   0
 -10  -3  -5    8.27   27.32   0
 -11   3  -5    2.17   17.41   0
 -11  -3  -5   14.51   25.36   0
 -11   3  -5   16.58   22.80   0
 -11  -3  -5    4.79   25.16   0
 -12  -3  -5    3.48   27.83   0
 -12   3  -5   -2.47   21.19   0
 -12  -3  -5   -3.25   23.79   0
 -12   3  -5   10.29   20.82   0
 -13  -3  -5    5.47   32.34   0
 -13  -3  -5   12.69   26.32   0
 -13   3  -5    7.49   23.34   0
 -13   3  -5    7.51   19.67   0
 -12   4   5   50.01   14.35   0
  12   4  -5    3.61   14.10   0
 -12  -4   5   15.54   14.44   0
 -11   4   5   -7.44   13.23   0
  11   4  -5    6.49   13.22   0
 -11  -4   5   -3.92   13.39   0
 -10   4   5  -19.92   13.06   0
 -10  -4   5   11.37   13.16   0
  10   4  -5   15.82   12.81   0
  -9   4   5   47.67   13.69   0
  -9  -4   5    7.76   12.48   0
   9   4  -5   30.29   12.77   0
  -8   4   5   -7.06   12.30   0
   8   4  -5   11.43   12.01   0
  -8  -4   5    3.15   12.19   0
   7   4  -5    3.00   11.87   0
  -7   4   5   19.09   14.95   0
  -7  -4   5    7.53   11.81   0
  -6   4   5   67.21   15.65   0
  -6  -4   5   63.98   12.27   0
   6   4  -5   75.23   12.12   0
  -5   4   5   39.25   15.33   0
  -5  -4   5   44.31   14.62   0
   5   4  -5   17.90   12.06   0
  -4   4   5   43.44   14.68   0
  -4  -4   5   62.82   14.00   0
   4   4  -5   43.51   12.02   0
  -3   4   5  235.42   12.94   0
   3   4  -5  224.03   13.13   0
  -3  -4   5  234.90   15.17   0
  -2   4   5   88.89   14.30   0
   2   4  -5  100.61   14.33   0
  -2  -4   5   83.66   11.63   0
  -1  -4   5  135.37   14.81   0
  -1   4   5  131.52   14.93   0
   1   4  -5  143.85   14.99   0
   0   4   5  183.29   18.11   0
   0   4  -5  167.45   12.28   0
   0  -4   5  176.59   11.95   0
   1   4   5   15.79   18.60   0
  -1   4  -5   14.85   13.22   0
   1  -4   5    5.93    7.96   0
  -2   4  -5   54.06   14.00   0
   2  -4   5   79.51   17.27   0
   2   4   5   64.63   26.78   0
  -3   4  -5   81.08   17.16   0
   3  -4   5   75.35   15.75   0
  -4   4  -5  245.19   16.24   0
   4  -4   5  271.45   20.00   0
  -5   4  -5  187.55   18.31   0
  -6   4  -5   57.93   16.50   0
  -7   4  -5   51.06   15.31   0
  -8   4  -5    7.87   16.15   0
  -9   4  -5    5.16   17.32   0
  -9   4  -5   10.41   18.37   0
 -10   4  -5   31.29   19.42   0
 -10  -4  -5    0.22   31.65   0
 -10   4  -5    3.64   21.48   0
 -10  -4  -5   20.44   32.01   0
 -11  -4  -5    3.04   29.45   0
 -11   4  -5   21.70   20.11   0
 -11  -4  -5   -5.36   28.04   0
 -11   4  -5    3.63   19.84   0
 -12   4  -5    4.53   21.35   0
 -12  -4  -5    8.17   26.11   0
 -12  -4  -5    0.46   30.37   0
 -12   4  -5   -3.34   21.17   0
 -13  -4  -5    7.99   28.55   0
 -13   4  -5   20.88   23.51   0
 -13   4  -5    6.00   19.53   0
 -13  -4  -5   25.54   35.18   0
 -13  -5   5   11.65   15.50   0
 -12  -5   5   14.23   14.42   0
  12   5  -5   -6.51   14.72   0
  11   5  -5  -11.53   13.26   0
 -11   5   5    7.73   13.79   0
 -11  -5   5  -14.96   13.56   0
 -10   5   5   11.40   13.12   0
 -10  -5   5    1.79   12.76   0
  10   5  -5  -10.56   12.43   0
   9   5  -5   10.94   12.53   0
  -9  -5   5    8.19   15.54   0
   8   5  -5  -10.42   12.21   0
  -8   5   5   -6.41   13.01   0
  -8  -5   5    2.99   12.12   0
  -7   5   5   24.74   12.38   0
  -7  -5   5   10.93   14.24   0
   7   5  -5   19.11   11.87   0
  -6   5   5  -14.92   15.21   0
  -6  -5   5   12.10   11.79   0
   6   5  -5   18.98   11.37   0
  -5  -5   5   28.35   14.21   0
  -5   5   5  -13.16   15.40   0
   5   5  -5    9.20   11.77   0
  -4  -5   5    0.70   11.76   0
   4   5  -5   15.11   11.31   0
  -4   5   5    2.05   11.70   0
   3   5  -5  -23.28   11.65   0
  -3  -5   5   13.14   11.79   0
  -3   5   5    3.07   11.74   0
  -2  -5   5   25.28   11.88   0
  -2   5   5   21.61   13.76   0
   2   5  -5   28.83   11.69   0
  -1   5   5    9.34   17.09   0
   1   5  -5   12.41   11.09   0
  -1  -5   5    4.62   14.10   0
   0   5  -5   13.28   10.98   0
   0  -5   5    7.43   13.61   0
   0   5   5   10.19   13.96   0
  -1   5  -5   15.77   11.28   0
   1   5   5   17.84   18.67   0
   1  -5   5   23.65   11.23   0
  -2   5  -5   47.18   14.19   0
   2  -5   5   56.84   15.26   0
  -3   5  -5   12.12   13.90   0
   3  -5   5   -1.10   15.47   0
  -4   5  -5   60.74   14.80   0
   4  -5   5   48.38   15.70   0
   5  -5   5    6.05   15.63   0
  -5   5  -5   11.17   14.36   0
  -6   5  -5   10.47   16.85   0
  -7   5  -5   37.56   15.18   0
  -8   5  -5  -18.01   16.36   0
  -9   5  -5   -7.84   17.74   0
 -10   5  -5   -2.23   18.14   0
 -10   5  -5    9.27   16.03   0
 -11  -5  -5    5.69   32.08   0
 -11   5  -5   22.23   20.21   0
 -11  -5  -5   11.19   35.06   0
 -11   5  -5   -6.45   19.51   0
 -12  -5  -5    4.19   29.31   0
 -12   5  -5   -5.59   18.12   0
 -12  -5  -5   -5.00   33.46   0
 -12   5  -5    0.81   24.65   0
 -13  -5  -5   14.48   35.05   0
 -13   5  -5   -3.74   23.66   0
 -13  -5  -5   22.84   30.47   0
 -13   5  -5  -11.98   19.41   0
 -13   6   5   -1.58   15.35   0
 -13  -6   5   24.11   15.00   0
  13   6  -5   12.58   14.85   0
 -12  -6   5   21.60   14.86   0
 -11   6   5   21.37   14.00   0
 -11  -6   5   16.97   13.41   0
 -10   6   5  -14.19   13.17   0
 -10  -6   5   18.18   15.61   0
  10   6  -5   -0.24   12.50   0
  -9  -6   5   20.36   12.35   0
   9   6  -5    3.68   12.25   0
   8   6  -5   -4.65   11.91   0
  -8  -6   5   15.52   11.94   0
  -8   6   5    0.43   16.34   0
  -7  -6   5  -19.63   12.10   0
  -7   6   5   15.09   14.63   0
   7   6  -5    9.03   12.05   0
  -6  -6   5   26.15   11.81   0
  -6   6   5   38.91   12.31   0
   6   6  -5   46.82   14.60   0
  -5  -6   5   51.18   14.55   0
   5   6  -5   49.60   14.71   0
  -5   6   5   80.36   15.17   0
  -4  -6   5   41.32   12.02   0
   4   6  -5   42.05   14.47   0
  -4   6   5   23.73   14.38   0
   3   6  -5  319.51   13.47   0
  -3  -6   5  307.65   13.42   0
  -3   6   5  338.60   16.59   0
  -2  -6   5  208.50   12.51   0
  -2   6   5  220.15   16.29   0
   2   6  -5  222.74   12.93   0
  -1   6   5  160.98   15.60   0
   1   6  -5  141.84   14.89   0
  -1  -6   5  159.45   14.91   0
   0   6  -5  313.40   13.52   0
   0   6   5  316.25   19.50   0
   0  -6   5  549.64   16.38   0
  -1   6  -5   28.77   13.63   0
   1   6   5   19.35   22.00   0
   1  -6   5   27.45   11.11   0
   1   6   5   26.18   18.56   0
  -2   6  -5  242.10   15.47   0
   2  -6   5  269.97   16.60   0
  -3   6  -5  385.26   16.77   0
   3  -6   5  369.83   15.56   0
   4  -6   5  276.60   18.42   0
  -4   6  -5  271.36   16.47   0
   5  -6   5  375.27   18.25   0
  -5   6  -5  372.70   17.13   0
  -6   6  -5   34.30   15.22   0
  -7   6  -5    0.19   15.23   0
  -8   6  -5   27.57   18.72   0
  -9   6  -5   -2.63   17.64   0
 -10   6  -5   17.65   16.87   0
 -10   6  -5    9.36   18.25   0
 -11   6  -5   -2.99   20.12   0
 -11   6  -5    8.58   17.42   0
 -12  -6  -5    3.16   39.13   0
 -12   6  -5   -9.21   21.47   0
 -12   6  -5    0.47   18.64   0
 -12  -6  -5    5.58   35.24   0
 -13  -6  -5    6.43   33.33   0
 -13   6  -5   -2.92   20.11   0
 -13  -6  -5    5.04   38.40   0
 -13   6  -5   17.00   23.60   0
 -13   7   5    4.86   19.15   0
 -13  -7   5   -9.12   15.45   0
  13   7  -5   20.20   14.99   0
 -12  -7   5   -3.37   17.58   0
 -11  -7   5    2.34   13.26   0
 -10  -7   5    7.02   12.93   0
 -10   7   5    7.83   13.78   0
   9   7  -5   -2.94   12.22   0
  -9  -7   5    7.48   15.12   0
  -8  -7   5   15.67   15.02   0
  -8   7   5   25.28   12.83   0
   8   7  -5   13.02   12.08   0
  -7  -7   5    0.04   12.50   0
  -7   7   5    9.26   12.47   0
   7   7  -5   27.77   12.06   0
  -6  -7   5    5.57   11.66   0
   6   7  -5   -4.94   11.61   0
  -6   7   5    0.65   12.33   0
   5   7  -5   56.23   11.90   0
  -5  -7   5   36.81   14.77   0
  -5   7   5   68.74   12.44   0
   4   7  -5    3.41   11.79   0
  -4  -7   5   19.20   11.68   0
  -4   7   5    0.18   14.55   0
  -3  -7   5   29.73   11.36   0
  -3   7   5   21.33   14.54   0
   3   7  -5    2.78   11.67   0
  -2   7   5    7.17   14.28   0
   2   7  -5    0.49   11.23   0
  -2  -7   5   21.85   11.36   0
  -1   7   5   42.16   15.22   0
   1   7  -5   22.66   11.56   0
  -1  -7   5    9.67   11.68   0
   0   7   5    1.14   16.70   0
   0   7  -5   -3.14   13.96   0
   0  -7   5    3.13   13.63   0
   1   7   5    3.15   18.06   0
  -1   7  -5    2.75   13.42   0
   1   7   5    3.26   19.16   0
   1  -7   5   21.04   11.55   0
  -2   7  -5   -6.13   10.92   0
   2   7   5    2.24   31.80   0
   2  -7   5    7.47   14.44   0
   2   7   5    8.02   31.57   0
  -3   7  -5   11.23   13.86   0
   3  -7   5    5.33   15.19   0
   4  -7   5   74.07   16.05   0
  -4   7  -5   73.83   14.24   0
   5  -7   5   42.15   16.42   0
  -5   7  -5   26.74   14.79   0
  -6   7  -5   41.73   15.20   0
  -7   7  -5   21.44   14.84   0
  -8   7  -5   -1.89   16.26   0
  -9   7  -5    5.28   16.75   0
 -10   7  -5   11.47   18.38   0
 -11   7  -5   -9.51   21.04   0
 -11   7  -5   20.33   18.04   0
 -12   7  -5   -9.65   21.41   0
 -12   7  -5   17.44   21.84   0
 -13   7  -5    3.85   19.92   0
 -13  -7  -5   14.51   46.83   0
 -13   7  -5    6.04   23.31   0
 -13  -7  -5    5.70   40.72   0
 -13   8   5    3.72   16.20   0
  13   8  -5   -6.32   15.48   0
 -13  -8   5   11.80   15.83   0
 -12  -8   5   -3.28   14.62   0
 -12   8   5   54.36   14.63   0
  12   8  -5   14.10   14.84   0
 -11  -8   5    3.12   13.49   0
  11   8  -5   -4.42   14.22   0
 -10  -8   5   11.89   13.26   0
 -10   8   5   -7.82   13.76   0
  -9  -8   5   15.11   12.88   0
  -8  -8   5   18.01   12.32   0
  -8   8   5   18.38   12.96   0
   8   8  -5  -16.75   12.15   0
  -7  -8   5    8.35   12.09   0
   7   8  -5   19.26   11.70   0
  -7   8   5   12.91   12.61   0
  -6  -8   5   21.68   11.93   0
   6   8  -5   51.39   12.06   0
  -6   8   5   29.59   12.38   0
  -5  -8   5   58.17   12.27   0
   5   8  -5   76.90   12.21   0
  -5   8   5   67.12   12.08   0
   4   8  -5   77.35   14.82   0
  -4  -8   5   54.34   12.48   0
  -4   8   5   79.98   14.90   0
  -3  -8   5   91.95   12.37   0
   3   8  -5   79.94   12.25   0
  -3   8   5  109.80   15.19   0
   2   8  -5  163.53   12.64   0
  -2   8   5  164.83   15.72   0
  -2  -8   5  149.44   12.45   0
   1   8  -5  357.31   15.99   0
  -1  -8   5  327.00   13.80   0
  -1   8   5  366.92   19.81   0
   0   8   5  334.93   20.93   0
   0   8  -5  309.61   13.58   0
   0   8   5  294.52   17.44   0
   0  -8   5   36.51    8.61   0
   1   8   5   56.04   17.88   0
  -1   8  -5   55.80   11.42   0
   1   8   5   46.78   18.65   0
   1  -8   5   79.81   14.38   0
  -2   8  -5  135.16   14.84   0
   2  -8   5  157.51   15.54   0
   2   8   5  144.28   28.12   0
   2   8   5  145.78   26.85   0
  -3   8  -5   29.14   14.43   0
   3  -8   5   71.39   14.78   0
   4  -8   5  144.91   15.76   0
  -4   8  -5  114.61   14.75   0
   5  -8   5  302.49   17.21   0
  -5   8  -5  251.94   16.28   0
  -6   8  -5   36.44   14.58   0
  -7   8  -5   13.48   15.08   0
  -8   8  -5   11.53   15.55   0
  -9   8  -5   12.65   17.03   0
 -10   8  -5   -5.66   18.86   0
 -11   8  -5   16.93   20.00   0
 -11   8  -5   13.96   13.59   0
 -12   8  -5   28.82   19.12   0
 -12   8  -5    0.39   21.04   0
 -13   8  -5    6.97   20.03   0
  13   9  -5   22.45   15.96   0
 -13  -9   5   13.16   16.18   0
 -13   9   5   -7.17   19.20   0
 -12  -9   5   65.38   14.72   0
 -12   9   5   35.59   14.53   0
  12   9  -5    6.13   14.78   0
 -11  -9   5   31.11   13.94   0
  11   9  -5    6.17   14.35   0
  10   9  -5   42.22   13.14   0
 -10  -9   5   22.00   13.34   0
 -10   9   5   59.65   13.63   0
  -9  -9   5   36.25   13.01   0
  -8  -9   5   28.82   12.59   0
   8   9  -5   37.70   12.48   0
  -7  -9   5    0.87   12.53   0
   7   9  -5   58.97   11.99   0
  -7   9   5   40.70   13.16   0
   6   9  -5   42.13   11.83   0
  -6  -9   5   20.46   14.50   0
  -6   9   5   56.13   12.31   0
  -5   9   5   15.54   15.00   0
   5   9  -5   30.96   11.81   0
  -5  -9   5   22.85   11.85   0
  -4   9   5   30.28   12.02   0
  -4  -9   5   76.86   14.45   0
   4   9  -5   16.05   11.71   0
  -3   9   5   91.08   12.72   0
   3   9  -5   95.75   12.47   0
  -3  -9   5   99.53   15.08   0
  -2   9   5   79.90   13.05   0
   2   9  -5   74.87   12.18   0
  -2  -9   5   85.65   14.56   0
  -1   9   5   31.24   15.46   0
  -1   9   5   25.43   16.31   0
   1   9  -5   21.26   14.18   0
  -1  -9   5   78.17   14.06   0
   0   9   5   31.02   17.98   0
   0   9  -5   24.05   11.75   0
   0  -9   5   20.57   11.29   0
   0   9   5   25.07   14.91   0
  -1   9  -5   12.58   13.49   0
   1   9   5   18.12   16.94   0
   1  -9   5   -4.31   11.73   0
   1   9   5    0.30   16.39   0
  -2   9  -5   13.77   11.02   0
   2   9   5    1.07   22.63   0
   2   9   5   10.25   22.08   0
   2  -9   5  -12.48   14.44   0
  -3   9  -5   -1.00   13.28   0
   3  -9   5   17.67   13.99   0
   4  -9   5   -0.30   15.03   0
  -4   9  -5   17.94   11.17   0
  -5   9  -5   38.62   14.61   0
   5  -9   5   29.90   16.03   0
   6  -9   5    3.28   12.82   0
  -6   9  -5   15.22   14.67   0
  -7   9  -5   44.41   14.87   0
  -8   9  -5   18.22   15.96   0
  -9   9  -5   12.75   17.56   0
 -10   9  -5   18.50   18.35   0
 -11   9  -5   -7.16   20.35   0
 -11   9  -5   16.51   17.86   0
 -12   9  -5   22.22   21.43   0
 -12   9  -5   -1.60   15.57   0
 -12 -10   5    8.77   14.85   0
 -12  10   5   23.39   15.35   0
  12  10  -5  -10.48   14.90   0
 -11 -10   5   34.25   14.11   0
  11  10  -5   -6.21   14.49   0
 -11  10   5   35.01   14.59   0
 -10 -10   5   12.11   13.32   0
 -10  10   5   16.45   14.17   0
  10  10  -5   18.78   13.76   0
  -9 -10   5   16.36   12.41   0
   9  10  -5   12.19   12.25   0
  -9  10   5    7.54   14.03   0
  -8 -10   5   -1.35   12.16   0
   8  10  -5    4.36   12.10   0
   7  10  -5   36.04   12.16   0
  -7 -10   5   20.25   12.28   0
  -7  10   5   40.72   12.38   0
  -6 -10   5   -1.19   11.97   0
   6  10  -5   -2.34   11.83   0
   5  10  -5   34.96   11.58   0
  -5 -10   5   27.68   11.87   0
  -5  10   5   33.29   12.33   0
  -4 -10   5   -4.58   12.10   0
  -4  10   5   -3.50   12.05   0
   4  10  -5   -2.90   14.21   0
  -3  10   5   26.47   15.29   0
   3  10  -5   30.02   12.01   0
  -3 -10   5   13.84   12.09   0
  -2  10   5    5.65   16.15   0
  -2  10   5    4.17   15.47   0
   2  10  -5   19.67   11.63   0
  -2 -10   5   -6.51   11.81   0
  -1  10   5   57.20   16.15   0
  -1  10   5   56.83   15.86   0
   1  10  -5   62.60   12.03   0
  -1 -10   5   59.75   14.45   0
   0  10   5   10.23   17.95   0
   0  10  -5   21.35   14.11   0
   0  10   5   20.41   15.63   0
   0 -10   5   15.35   11.62   0
  -1  10  -5   11.81   10.98   0
   1  10   5   -2.20   16.66   0
   1  10   5   -6.33   18.89   0
   1 -10   5    4.88   14.56   0
  -2  10  -5   28.57   11.86   0
   2 -10   5   23.89   14.65   0
   2  10   5   32.05   19.89   0
   2  10   5   32.52   20.74   0
  -3  10  -5   10.53   13.45   0
   3 -10   5    6.05   12.15   0
   4 -10   5   -7.52   14.87   0
  -4  10  -5   28.47   14.44   0
   5 -10   5   73.78   13.36   0
  -5  10  -5   41.75   12.86   0
   6 -10   5    5.05   15.28   0
  -6  10  -5    7.99   14.11   0
  -7  10  -5   16.88   13.42   0
  -8  10  -5   23.34   12.68   0
  -9  10  -5   21.57   17.01   0
 -10  10  -5  -18.47   18.51   0
 -11  10  -5    8.01   20.41   0
 -12  10  -5    5.35   21.46   0
 -12  10  -5   12.59   18.83   0
 -12 -11   5   17.74   15.34   0
  12  11  -5   26.42   15.16   0
 -12  11   5   29.48   15.25   0
  11  11  -5   22.27   14.32   0
 -11 -11   5    0.44   14.42   0
 -11  11   5   14.29   14.68   0
 -10 -11   5   46.81   13.51   0
 -10  11   5   41.61   14.43   0
  10  11  -5    0.82   13.30   0
  -9 -11   5    5.40   13.25   0
   9  11  -5   24.68   13.24   0
  -9  11   5   47.43   13.98   0
  -8 -11   5   51.28   13.03   0
   8  11  -5   97.41   15.48   0
  -8  11   5   69.70   13.34   0
  -7  11   5   47.42   12.64   0
   7  11  -5   81.07   15.08   0
  -7 -11   5   10.98   12.70   0
  -6 -11   5   52.84   12.78   0
   6  11  -5   84.06   15.03   0
  -5 -11   5   32.16   12.10   0
  -5  11   5   25.17   12.78   0
   5  11  -5    5.50   11.89   0
  -4  11   5  110.29   15.42   0
   4  11  -5   92.41   12.11   0
  -4 -11   5   69.37   12.46   0
  -3  11   5   55.22   14.72   0
   3  11  -5   53.87   12.11   0
  -3  11   5   76.02   15.39   0
  -3 -11   5   48.13   12.05   0
  -2  11   5   89.46   14.23   0
   2  11  -5   91.19   12.30   0
  -2  11   5  109.02   15.90   0
  -2 -11   5   82.18   12.20   0
  -1  11   5   68.36   16.22   0
   1  11  -5   85.10   12.34   0
  -1 -11   5  -10.60   14.74   0
  -1  11   5   87.62   16.02   0
   0  11   5   40.54   15.18   0
   0  11  -5   31.67   11.54   0
   0 -11   5    5.60   14.47   0
   0  11   5   48.28   17.76   0
  -1  11  -5    4.41   11.35   0
   1  11   5   15.11   16.67   0
   1 -11   5   -1.46   12.11   0
   1  11   5   17.79   17.11   0
  -2  11  -5    5.68   11.03   0
   2 -11   5   12.87   15.35   0
   2  11   5    3.96   21.74   0
   2  11   5    3.36   16.30   0
   3 -11   5   -2.44   14.68   0
   3  11   5    2.18   30.00   0
   3  11   5    0.18   30.72   0
  -3  11  -5  -10.60   11.58   0
   4 -11   5    5.86   15.87   0
  -4  11  -5   27.88   14.58   0
  -5  11  -5    2.27   11.85   0
   5 -11   5   17.09   15.72   0
   6 -11   5   25.52   12.89   0
  -6  11  -5   15.27    9.16   0
  -7  11  -5   18.08   12.79   0
  -8  11  -5  -13.14   16.18   0
  -9  11  -5    6.13   13.99   0
 -10  11  -5  -16.82   15.46   0
 -11  11  -5   30.48   19.94   0
 -12  11  -5   15.12   15.33   0
 -12  11  -5   15.03   21.65   0
  12  12  -5   16.23   18.98   0
 -12  12   5    1.59   19.90   0
 -12 -12   5  -26.34   19.37   0
  11  12  -5    0.90   14.70   0
 -11 -12   5    8.91   14.57   0
 -11  12   5  -12.69   15.12   0
 -10 -12   5   -8.98   14.39   0
  10  12  -5    2.15   16.51   0
 -10  12   5    3.73   14.31   0
   9  12  -5   40.60   13.05   0
  -9 -12   5  -11.11   13.29   0
  -9  12   5   20.36   14.13   0
  -8 -12   5   38.96   13.16   0
  -8  12   5   34.60   13.24   0
   8  12  -5    1.43   12.64   0
  -7 -12   5   22.31   12.80   0
  -7  12   5   47.52   13.07   0
   7  12  -5   62.44   12.77   0
  -6 -12   5    1.37   12.08   0
   6  12  -5   -7.49   11.86   0
  -5  12   5   -1.57   13.62   0
  -5  12   5   17.41   13.56   0
   5  12  -5   14.73   12.05   0
  -5 -12   5    4.10   11.97   0
  -4  12   5   15.69   16.55   0
  -4  12   5   18.51   15.53   0
   4  12  -5   24.91   11.86   0
  -4 -12   5   37.82   12.32   0
   3  12  -5   11.06   14.08   0
  -3 -12   5   33.86   11.50   0
  -3  12   5   10.36   12.56   0
  -3  12   5   25.26   15.89   0
  -2  12   5   -8.33   12.31   0
  -2  12   5    1.89   12.87   0
   2  12  -5   10.28   11.52   0
  -2 -12   5    5.62   14.42   0
   1  12  -5   12.12   11.62   0
  -1  12   5    8.35   15.49   0
  -1  12   5   15.88   15.16   0
  -1 -12   5   -0.01   11.85   0
   0  12  -5    9.94   11.48   0
   0  12   5    0.60   15.46   0
   0  12   5   30.23   15.09   0
   0 -12   5    6.23   12.59   0
  -1  12  -5   73.19   11.94   0
   1 -12   5   64.44   15.64   0
   1  12   5   76.08   18.02   0
   1  12   5   61.57   17.41   0
  -2  12  -5   19.77   11.67   0
   2  12   5   -3.76   20.35   0
   2 -12   5    0.32   14.93   0
   2  12   5    3.58   18.91   0
   3 -12   5   -2.65   12.85   0
   3  12   5   24.23   22.73   0
   3  12   5   19.53   25.87   0
  -3  12  -5   42.66   14.57   0
   4 -12   5   30.69   16.31   0
  -4  12  -5   23.63   12.26   0
   5 -12   5    9.21   16.06   0
  -5  12  -5   22.59   11.48   0
   6 -12   5    3.89   13.49   0
  -6  12  -5    5.48   15.99   0
  -7  12  -5   22.36    8.89   0
  -8  12  -5   18.33   16.56   0
  -9  12  -5   -1.45   13.88   0
 -10  12  -5   -1.72   14.82   0
 -11  12  -5   31.32   21.06   0
 -12  12  -5    9.03   21.98   0
 -12  12  -5    0.92   19.35   0
 -12  13   5  -24.42   18.48   0
  12  13  -5   15.92   15.34   0
 -12 -13   5    4.08   15.80   0
 -12  13   5  -10.24   16.15   0
 -11 -13   5    3.20   14.81   0
 -11  13   5   -1.51   15.22   0
  11  13  -5   26.35   14.60   0
 -10 -13   5   14.70   14.20   0
  10  13  -5    8.63   13.71   0
 -10  13   5   20.19   14.34   0
  -9 -13   5   17.81   13.71   0
  -9  13   5   41.88   17.25   0
   9  13  -5   37.55   13.56   0
  -8 -13   5    1.49   12.43   0
  -8  13   5   40.08   16.16   0
   8  13  -5   24.05   15.68   0
  -7 -13   5   -3.98   12.61   0
  -7  13   5   25.38   14.80   0
   7  13  -5   13.34   12.20   0
  -7  13   5   19.78   13.86   0
   6  13  -5   44.76   14.98   0
  -6  13   5   30.64   17.42   0
  -6  13   5   36.35   12.44   0
  -6 -13   5   35.68   14.77   0
  -5  13   5   57.21   14.29   0
  -5  13   5   82.17   12.54   0
   5  13  -5   48.86   12.35   0
  -5 -13   5   34.03   12.58   0
  -4  13   5   17.27   16.38   0
  -4  13   5   38.67   12.99   0
   4  13  -5   11.47   11.93   0
  -4 -13   5   50.94   14.57   0
  -3  13   5   22.72   12.87   0
  -3  13   5   36.02   13.30   0
   3  13  -5   25.16   11.68   0
  -3 -13   5   36.19   11.57   0
  -2  13   5   32.72   15.51   0
   2  13  -5    5.64   11.67   0
  -2  13   5   10.27   14.99   0
  -2 -13   5   18.97   11.68   0
  -1  13   5   -0.05   13.08   0
   1  13  -5   23.73   11.18   0
  -1 -13   5    1.63   13.95   0
  -1  13   5   -6.13   15.45   0
   0  13  -5   -5.91   11.67   0
   0  13   5   19.76   18.12   0
   0  13   5    4.85   15.76   0
   0 -13   5   21.92   12.48   0
  -1  13  -5   12.83   13.91   0
   1 -13   5    0.86   12.59   0
   1  13   5    6.60   14.89   0
   1  13   5   13.97   18.16   0
  -2  13  -5   -0.75   11.69   0
   2  13   5    0.77   20.31   0
   2  13   5   16.14   20.32   0
   2 -13   5   -3.38   15.24   0
   3  13   5   18.72   19.71   0
   3  13   5   23.42   22.67   0
   3 -13   5   29.60   12.72   0
  -3  13  -5   36.45   14.56   0
   4  13   5   23.20   32.39   0
   4 -13   5   37.40   15.95   0
   4  13   5   25.16   35.23   0
  -4  13  -5   17.05   12.44   0
   5 -13   5    6.11   13.63   0
  -5  13  -5   39.44   15.38   0
   6 -13   5   -8.67   13.79   0
  -6  13  -5   12.17   13.10   0
  -7  13  -5   17.32   16.31   0
  -8  13  -5    5.74   13.89   0
  -9  13  -5    9.78   17.75   0
 -10  13  -5  -15.65   15.12   0
 -11  13  -5   -7.68   19.35   0
 -11 -14   5   23.73   14.81   0
 -11  14   5   54.56   20.46   0
  11  14  -5   30.52   18.09   0
 -11  14   5  -20.90   15.15   0
 -10  14   5    3.44   14.84   0
 -10 -14   5   12.53   14.60   0
 -10  14   5   19.46   19.61   0
  10  14  -5   -3.17   13.90   0
  -9 -14   5   29.95   14.08   0
  -9  14   5   21.33   15.01   0
   9  14  -5   10.10   13.22   0
  -9  14   5    5.24   14.76   0
  -8  14   5  -24.54   15.10   0
   8  14  -5    2.70   13.56   0
  -8  14   5   18.62   14.25   0
  -8 -14   5  -19.23   13.08   0
  -7  14   5   20.06   14.33   0
  -7  14   5   28.92   12.98   0
   7  14  -5   30.27   12.31   0
  -7 -14   5    9.00   12.56   0
  -6  14   5   14.31   16.80   0
  -6  14   5   -3.31   13.33   0
  -6 -14   5  -33.72   12.25   0
   6  14  -5  -12.68   11.93   0
  -5  14   5   11.15   16.57   0
  -5  14   5    3.16   17.40   0
   5  14  -5   20.93   12.42   0
  -5 -14   5   29.14   12.35   0
  -4  14   5   -9.94   14.41   0
  -4  14   5    5.92   15.71   0
   4  14  -5   -8.37   11.80   0
  -4 -14   5   -3.49   12.61   0
  -3  14   5   21.56   16.36   0
  -3  14   5   12.17   13.02   0
   3  14  -5   27.27   11.89   0
  -3 -14   5   -4.46   14.92   0
  -2  14   5   32.17   14.61   0
   2  14  -5   12.91   11.95   0
  -2  14   5   43.45   15.17   0
  -2 -14   5   15.06   12.15   0
   1  14  -5   16.72   11.43   0
  -1  14   5    7.79   15.74   0
  -1 -14   5   20.45   14.11   0
  -1  14   5   16.18   15.71   0
   0  14  -5   -4.49   14.34   0
   0  14   5    0.58   18.49   0
   0  14   5    8.23   16.02   0
   0 -14   5   10.81   12.39   0
  -1  14  -5   43.72   11.70   0
   1 -14   5   37.63   15.64   0
   1  14   5   60.72   18.66   0
  -2  14  -5   -2.37   14.77   0
   2 -14   5   30.87   15.49   0
   2  14   5   47.29   17.22   0
   3  14   5   64.06   19.73   0
   3 -14   5   63.59   15.67   0
  -3  14  -5   90.30   12.15   0
   4 -14   5   40.82   12.66   0
   4  14   5   48.34   24.91   0
  -4  14  -5   40.37   12.65   0
   5 -14   5   -3.72   14.02   0
  -5  14  -5   -9.11   15.58   0
   6 -14   5   40.08   17.04   0
  -6  14  -5   39.82   13.03   0
  -7  14  -5   17.04   14.02   0
  -8  14  -5   32.42   17.21   0
  -9  14  -5   39.34   17.92   0
 -10  14  -5   15.20   19.07   0
 -11  14  -5    1.70   20.74   0
 -11 -15   5    5.07   19.26   0
 -11  15   5   20.42   17.76   0
  11  15  -5  -23.03   19.12   0
 -11  15   5   15.74   15.48   0
 -10 -15   5    1.07   14.96   0
 -10  15   5   38.72   15.12   0
  10  15  -5   33.46   14.85   0
 -10  15   5  -16.57   16.69   0
  -9  15   5   -4.83   15.74   0
   9  15  -5   16.76   13.91   0
  -9  15   5    5.64   14.93   0
  -9 -15   5   11.22   17.27   0
  -8  15   5    2.22   14.87   0
   8  15  -5   -9.61   13.32   0
  -8  15   5    4.13   13.93   0
  -8 -15   5   21.77   13.50   0
   7  15  -5  -13.92   12.55   0
  -7  15   5   14.27   14.24   0
  -7  15   5   42.20   13.86   0
  -7 -15   5   11.20   12.76   0
  -6  15   5   10.84   14.14   0
  -6 -15   5   11.05   12.30   0
  -6  15   5    5.54   13.88   0
   6  15  -5   27.29   12.28   0
  -5  15   5    6.56   13.49   0
  -5  15   5   26.27   17.31   0
   5  15  -5   -6.38   12.02   0
  -5 -15   5   -3.84   11.88   0
  -4  15   5   17.51   12.96   0
   4  15  -5    3.63   12.31   0
  -4  15   5    8.68   14.09   0
  -4 -15   5    4.37   14.79   0
  -3  15   5   33.56   12.48   0
   3  15  -5   24.11   12.05   0
  -3  15   5   24.01   13.93   0
  -3 -15   5   40.66   13.08   0
  -2  15   5   32.39   15.02   0
   2  15  -5   15.90   12.35   0
  -2 -15   5   -7.63   12.58   0
  -2  15   5   16.74   14.68   0
   1  15  -5   35.80   12.04   0
  -1  15   5   53.69   15.48   0
  -1  15   5   29.88   14.70   0
  -1 -15   5   26.70   13.32   0
   0  15  -5   21.82   12.17   0
   0  15   5   26.80   16.20   0
   0 -15   5    7.95   12.65   0
  -1  15  -5   26.18   14.33   0
   1 -15   5    0.03   12.82   0
   1  15   5   33.05   17.91   0
  -2  15  -5   26.86   11.88   0
   2  15   5    4.28   18.85   0
   2 -15   5   10.25   15.83   0
   3  15   5   20.47   19.13   0
   3 -15   5   15.12   12.33   0
  -3  15  -5   50.94   11.73   0
   4 -15   5    7.36   12.71   0
   4  15   5   -6.44   21.51   0
  -4  15  -5   51.68   15.22   0
   5 -15   5   13.59   13.68   0
   5  15   5    5.86   28.86   0
  -5  15  -5   -7.55   12.73   0
   6 -15   5   18.22   13.53   0
  -6  15  -5  -17.00   17.24   0
  -7  15  -5    3.00   16.80   0
  -8  15  -5    5.72   14.33   0
  -9  15  -5   14.88   18.03   0
 -10  15  -5    9.50   19.42   0
 -11  15  -5   -2.03   20.76   0
 -11  16   5  -12.04   16.13   0
 -11  16   5   14.80   17.46   0
 -11 -16   5    5.25   15.86   0
 -10  16   5   32.63   16.93   0
 -10  16   5    4.64   15.56   0
  10  16  -5    6.10   14.42   0
 -10 -16   5    0.42   18.17   0
  -9  16   5   -0.27   16.15   0
   9  16  -5   38.30   13.19   0
  -9  16   5  -14.42   14.67   0
  -9 -16   5   13.58   14.02   0
  -8  16   5  -19.27   14.90   0
   8  16  -5    2.56   12.72   0
  -8  16   5    5.08   13.66   0
  -8 -16   5   -1.17   12.95   0
   7  16  -5   15.63   12.88   0
  -7  16   5  -20.56   17.55   0
  -7 -16   5   17.13   13.22   0
  -7  16   5   34.43   16.46   0
  -6  16   5   50.24   16.93   0
  -6  16   5   26.70   14.51   0
  -6 -16   5   10.49   15.80   0
   6  16  -5   18.35   13.07   0
  -5  16   5   19.96   17.31   0
  -5  16   5   15.34   16.29   0
   5  16  -5   11.37   12.10   0
  -5 -16   5   14.35   12.42   0
  -4  16   5   53.76   16.36   0
  -4  16   5   23.50   14.42   0
   4  16  -5   53.94   12.57   0
  -4 -16   5   10.76    9.44   0
   3  16  -5   25.63   12.31   0
  -3  16   5    1.91   13.86   0
  -3 -16   5   17.17   12.53   0
  -3  16   5   30.97   15.95   0
  -2  16   5   29.68   16.21   0
   2  16  -5   27.46   12.44   0
  -2  16   5   31.06   15.72   0
  -2 -16   5   35.81   12.20   0
   1  16  -5   32.97   11.80   0
  -1 -16   5    9.82   12.96   0
  -1  16   5   11.63   16.57   0
   0  16  -5   25.85   15.18   0
   0 -16   5   34.15   12.86   0
   0  16   5   40.98   17.00   0
  -1  16  -5   72.38   12.50   0
   1 -16   5   51.98   13.92   0
   1  16   5   64.69   15.97   0
  -2  16  -5   38.40   11.99   0
   2 -16   5   31.01   12.17   0
   2  16   5   43.59   17.66   0
   3  16   5   21.85   17.09   0
   3 -16   5   18.89   12.93   0
  -3  16  -5   39.65   11.89   0
   4 -16   5   27.24   13.17   0
   4  16   5   11.83   20.55   0
  -4  16  -5   26.01   12.37   0
   5  16   5    2.97   24.28   0
   5 -16   5    4.23   16.95   0
  -5  16  -5   26.80   16.24   0
   6 -16   5   33.88   14.09   0
  -6  16  -5   81.80   18.88   0
  -7  16  -5   62.32   16.92   0
  -8  16  -5   27.48    9.95   0
  -9  16  -5   -6.80   15.93   0
 -10  16  -5   -3.08   19.67   0
 -10  17   5   50.62   20.59   0
 -10  17   5   -1.85   15.83   0
  10  17  -5   14.19   15.21   0
 -10 -17   5   -6.10   15.53   0
  -9  17   5   43.11   16.33   0
   9  17  -5   26.46   14.38   0
  -9  17   5   28.85   14.99   0
  -9 -17   5   36.08   14.69   0
   8  17  -5   -6.73   13.59   0
  -8  17   5    5.53   15.65   0
  -8  17   5   -0.58   16.79   0
  -8 -17   5   20.58   17.36   0
  -7  17   5   -6.80   16.91   0
  -7  17   5    8.04   14.70   0
  -7 -17   5    6.03   13.02   0
   7  17  -5   -6.29   13.27   0
  -6  17   5   13.23   15.02   0
  -6  17   5   19.69   17.34   0
  -6 -17   5  -27.72   12.68   0
   6  17  -5    1.28   12.58   0
  -5  17   5   18.06   15.04   0
   5  17  -5    9.81   12.74   0
  -5 -17   5   -3.51   12.68   0
  -5  17   5   21.08   14.01   0
  -4  17   5   19.33   13.74   0
  -4  17   5    1.31   13.83   0
   4  17  -5    8.28   12.36   0
  -4 -17   5  -14.06   12.63   0
  -3  17   5   -6.43   13.33   0
  -3  17   5   -4.96   12.89   0
   3  17  -5    7.79   12.39   0
  -3 -17   5   10.71   12.39   0
  -2  17   5   -0.40   16.00   0
   2  17  -5   15.27   15.73   0
  -2 -17   5   41.72   15.08   0
   1  17  -5   -3.28   12.47   0
  -1  17   5   -0.71   16.81   0
  -1 -17   5   17.81   13.06   0
   0  17  -5   -6.97   12.52   0
   0 -17   5    1.11   13.48   0
   0  17   5   25.31   15.97   0
  -1  17  -5   20.40   12.49   0
   1 -17   5   19.50   13.10   0
   1  17   5    7.10   15.49   0
  -2  17  -5    7.29   12.69   0
   2 -17   5    0.58   15.91   0
   2  17   5   11.10   18.29   0
   3 -17   5    4.85   13.48   0
   3  17   5    7.63   17.30   0
  -3  17  -5    3.25   15.41   0
   4 -17   5   13.38   13.36   0
   4  17   5   -6.59   20.18   0
  -4  17  -5  -13.04   12.23   0
   5 -17   5   10.15   13.39   0
  -5  17  -5    5.42   13.35   0
   5  17   5   -2.09   22.98   0
   6  17   5    7.53   29.25   0
  -6  17  -5   16.38   13.20   0
   6 -17   5   18.73   14.91   0
  -7  17  -5  -20.99   17.54   0
  -8  17  -5    8.80   14.39   0
  -9  17  -5   11.88   15.36   0
 -10  17  -5   -8.81   19.76   0
 -10  18   5  -11.89   17.06   0
 -10  18   5    4.36   15.92   0
  10  18  -5   22.46   15.06   0
 -10 -18   5   26.55   15.45   0
  -9  18   5   -9.96   19.51   0
   9  18  -5   24.11   14.86   0
  -9  18   5   -4.92   14.97   0
  -9 -18   5    6.17   14.72   0
   8  18  -5    8.89   14.39   0
  -8  18   5    8.13   15.92   0
  -8 -18   5   15.97   14.00   0
  -8  18   5    9.46   18.27   0
  -7  18   5   18.55   17.31   0
  -7  18   5   24.44   14.86   0
  -7 -18   5  -13.27   16.49   0
   7  18  -5   12.23   13.17   0
  -6  18   5   31.68   17.62   0
  -6  18   5  -10.33   13.60   0
  -6 -18   5   52.34   12.95   0
   6  18  -5    2.59   15.60   0
  -5  18   5   21.24   14.13   0
  -5  18   5   36.80   14.92   0
   5  18  -5   26.22   13.00   0
  -5 -18   5   34.50   15.99   0
  -4  18   5   28.74   14.33   0
   4  18  -5   15.71   12.84   0
  -4 -18   5    2.77   13.01   0
  -4  18   5   31.26   13.45   0
   3  18  -5   17.70   12.62   0
  -3 -18   5   27.68   15.41   0
  -3  18   5   10.11   16.46   0
   2  18  -5   25.98   12.82   0
  -2  18   5   23.84   17.30   0
  -2 -18   5   12.81   13.47   0
   1  18  -5   49.59   12.37   0
  -1  18   5   57.12   13.41   0
  -1 -18   5   31.22   13.55   0
   0  18  -5   31.13   12.80   0
   0 -18   5   33.24   14.13   0
   0  18   5   41.49   16.64   0
  -1  18  -5   66.26   12.84   0
   1 -18   5   61.16   16.57   0
   1  18   5   48.92   13.34   0
  -2  18  -5   53.76   13.44   0
   2 -18   5   31.27   16.83   0
   2  18   5   36.13   16.40   0
   3  18   5   18.68   18.62   0
   3 -18   5    3.71   16.90   0
  -3  18  -5   19.66   13.13   0
   4 -18   5    9.80   13.47   0
   4  18   5    3.13   19.05   0
  -4  18  -5    3.72   15.35   0
   5 -18   5   60.19   15.29   0
   5  18   5    6.36   22.91   0
  -5  18  -5   32.93   13.52   0
   6  18   5   24.27   26.72   0
   6 -18   5   22.98   15.04   0
  -6  18  -5   49.02   16.84   0
  -7  18  -5   -8.34   14.66   0
   7  18   5    9.97   35.25   0
  -8  18  -5   24.16   18.10   0
  -9  18  -5   -2.67   11.00   0
   9  19  -5   31.69   15.25   0
  -9  19   5   15.30   16.82   0
  -9  19   5   -2.18   15.79   0
  -9 -19   5   29.11   15.57   0
   8  19  -5   -2.38   17.41   0
  -8  19   5   -7.78   16.13   0
  -8 -19   5  -14.72   14.22   0
  -8  19   5   25.33   15.16   0
  -7  19   5   23.20   15.00   0
  -7  19   5   20.16   17.36   0
  -7 -19   5   21.34   13.91   0
   7  19  -5   -7.22   13.76   0
  -6  19   5   27.51   14.44   0
  -6 -19   5    0.37   16.41   0
  -6  19   5   19.00   18.11   0
   6  19  -5   27.03   13.33   0
  -5  19   5   22.32   18.19   0
  -5  19   5   28.84   13.99   0
  -5 -19   5    6.43    9.65   0
   5  19  -5   16.88   13.10   0
  -4  19   5    3.79   17.92   0
  -4  19   5   10.39   13.63   0
   4  19  -5    6.30   13.00   0
  -4 -19   5   -6.87   13.17   0
  -3  19   5   35.08   17.19   0
   3  19  -5    9.04   12.62   0
  -3 -19   5   37.16   12.44   0
   2  19  -5    4.80   12.46   0
  -2  19   5   44.30   13.84   0
  -2 -19   5   18.34   13.70   0
   1  19  -5    0.34   12.91   0
  -1 -19   5  -18.48   13.59   0
  -1  19   5   -6.65   18.03   0
   0  19  -5  -24.05   12.63   0
   0 -19   5    0.63   13.50   0
   0  19   5   -0.95   16.69   0
  -1  19  -5   10.16   12.53   0
   1 -19   5   11.92   14.12   0
   1  19   5    8.43   18.27   0
  -2  19  -5   -5.12   15.99   0
   2 -19   5   37.53   16.70   0
   2  19   5    4.70   16.29   0
   3  19   5    8.30   18.77   0
   3 -19   5   -4.64   14.65   0
  -3  19  -5   -8.55   12.92   0
   4 -19   5   -8.40   13.60   0
   4  19   5   -1.60   18.41   0
  -4  19  -5   -2.11   12.97   0
   5 -19   5   45.26   14.64   0
   5  19   5   -1.67   20.51   0
  -5  19  -5   -2.85   12.87   0
   6 -19   5   10.99   14.87   0
   6  19   5   19.73   25.21   0
  -6  19  -5   12.66   13.87   0
   7  19   5    0.57   29.97   0
  -7  19  -5   56.18   17.98   0
  -8  19  -5   -0.22   10.31   0
  -9  19  -5   15.43   16.13   0
  -9  20   5   25.19   16.02   0
  -9 -20   5   35.27   16.06   0
  -8  20   5    9.09   15.01   0
   8  20  -5    0.07   14.56   0
  -8  20   5   10.31   17.45   0
  -8 -20   5   12.54   14.85   0
  -7  20   5   34.02   19.20   0
  -7  20   5   15.58   14.63   0
  -7 -20   5   11.66   17.66   0
   7  20  -5   11.78   14.04   0
  -6  20   5    8.22   17.88   0
  -6  20   5   43.52   18.80   0
  -6 -20   5   14.14    9.95   0
   6  20  -5  -12.67   13.42   0
  -5  20   5   56.44   15.50   0
   5  20  -5   26.35   13.20   0
  -5 -20   5   16.81   13.45   0
  -5  20   5   23.72   17.67   0
  -4  20   5   23.45   14.89   0
  -4  20   5   20.59   14.13   0
   4  20  -5   -0.03   12.96   0
  -4 -20   5   31.36   13.48   0
  -3  20   5    7.66   17.61   0
   3  20  -5   51.92   12.18   0
  -3 -20   5  -17.68   13.89   0
   2  20  -5   17.35   15.61   0
  -2  20   5  -10.77   17.63   0
  -2 -20   5   18.67   13.63   0
   1  20  -5   13.67   16.16   0
  -1 -20   5   28.14   17.22   0
  -1  20   5   12.22   17.02   0
   0  20  -5    3.88   13.03   0
   0 -20   5   -2.95   14.11   0
   0  20   5    7.90   16.16   0
  -1  20  -5   22.54   13.56   0
   1 -20   5  -20.29   14.10   0
   1  20   5  -10.63   16.05   0
  -2  20  -5   16.71   13.51   0
   2 -20   5  -10.31   17.95   0
   2  20   5   17.56   16.57   0
   3  20   5    4.05   16.72   0
   3 -20   5   18.26   14.15   0
  -3  20  -5    1.78   13.81   0
   4 -20   5   26.55   14.78   0
   4  20   5    0.62   19.49   0
  -4  20  -5    5.05   13.67   0
   5 -20   5  -17.90   14.15   0
   5  20   5   16.85   22.09   0
  -5  20  -5   28.29   16.71   0
   6 -20   5    8.92   18.74   0
   6  20   5   18.39   24.86   0
  -6  20  -5   -5.78   14.64   0
   7  20   5    0.61   28.18   0
  -7  20  -5   14.22   20.91   0
   8  20   5    6.17   35.85   0
  -8  20  -5   21.34   19.17   0
   8  21  -5    5.79   15.35   0
  -8  21   5    7.91   15.59   0
  -8  21   5   19.42   20.94   0
  -8 -21   5  -40.02   19.09   0
  -7  21   5   16.45   16.07   0
  -7  21   5   20.13   15.16   0
  -7 -21   5   20.87   10.21   0
   7  21  -5   25.96   17.95   0
  -6  21   5   19.77   15.12   0
  -6  21   5   -6.86   15.69   0
  -6 -21   5    7.40   14.41   0
   6  21  -5   20.17   14.31   0
  -5  21   5   37.48   19.12   0
  -5  21   5    0.06   17.83   0
  -5 -21   5  -12.23   13.54   0
   5  21  -5    5.40   13.12   0
  -4  21   5    7.57   18.45   0
   4  21  -5   31.38   13.34   0
  -4 -21   5    1.80   13.39   0
  -3  21   5   18.79   14.88   0
   3  21  -5    4.04   13.06   0
  -3 -21   5  -10.45   14.09   0
   2  21  -5   25.80   13.21   0
  -2  21   5    6.97   17.76   0
  -2 -21   5   31.08   17.79   0
   1  21  -5   -0.99   16.18   0
  -1 -21   5  -25.74   14.34   0
  -1  21   5    1.69   17.28   0
   0  21  -5  -26.84   14.10   0
   0 -21   5    6.02   14.85   0
   0  21   5   10.98   16.42   0
  -1  21  -5   29.98   13.28   0
   1 -21   5   13.45   14.32   0
   1  21   5   23.92   17.18   0
  -2  21  -5    1.09   13.49   0
   2 -21   5   21.15   17.60   0
   2  21   5   17.57   16.70   0
  -3  21  -5    3.63   13.95   0
   3  21   5   11.26   19.20   0
   3 -21   5   -0.88   15.26   0
   4 -21   5   14.82   17.60   0
   4  21   5    4.43   19.97   0
  -4  21  -5   11.92   14.08   0
   5 -21   5   21.62   14.44   0
   5  21   5   22.74   22.57   0
  -5  21  -5  -32.79   13.52   0
   6  21   5   -0.18   23.25   0
   6 -21   5   -1.26   15.61   0
  -6  21  -5   -2.60   14.82   0
   7  21   5    3.83   25.01   0
  -7  21  -5  -15.59   18.85   0
   8  21   5   -7.32   35.27   0
  -8  21  -5   35.51   20.47   0
  -7  22   5    2.56   16.47   0
  -7 -22   5   27.50   15.89   0
  -7  22   5    0.45   19.69   0
   7  22  -5   -9.82   15.02   0
  -6  22   5  -25.27   15.86   0
  -6  22   5   14.58   15.31   0
  -6 -22   5   22.46   14.76   0
   6  22  -5   10.49   14.39   0
  -5  22   5    4.79   15.89   0
  -5  22   5    9.42   15.16   0
  -5 -22   5   30.90   14.02   0
   5  22  -5   14.33   17.05   0
  -4  22   5   -4.93   16.13   0
   4  22  -5    9.58   13.96   0
  -4 -22   5    1.45   14.39   0
   3  22  -5   -4.11   13.89   0
  -3  22   5    1.45   18.35   0
  -3 -22   5   37.16   14.53   0
   2  22  -5   17.33   13.30   0
  -2 -22   5   39.09   14.08   0
  -2  22   5   28.62   14.51   0
   1  22  -5   -3.95   16.71   0
  -1 -22   5  -23.74   17.91   0
  -1  22   5   17.55   14.18   0
   0  22  -5   21.47   13.73   0
   0 -22   5    9.93   14.48   0
   0  22   5   -2.49   14.28   0
   1 -22   5   17.77   14.97   0
  -1  22  -5   12.39   16.71   0
   1  22   5    4.98   19.29   0
  -2  22  -5   22.07   13.64   0
   2 -22   5   40.72   17.74   0
   2  22   5   29.36   17.26   0
  -3  22  -5   -9.99   13.96   0
   3  22   5    2.86   17.32   0
   3 -22   5   23.10   14.75   0
   4 -22   5    2.11   15.57   0
   4  22   5    2.11   20.18   0
  -4  22  -5   -9.42   17.70   0
   5 -22   5   11.99   15.69   0
   5  22   5    2.09   20.86   0
  -5  22  -5    9.03   14.89   0
   6 -22   5   19.96   15.82   0
  -6  22  -5   27.27   18.16   0
   6  22   5   14.57   24.11   0
   7  22   5   -1.06   27.60   0
  -7  22  -5   -1.95   16.04   0
  -6  23   5  -30.91   20.68   0
  -6 -23   5    2.27   19.20   0
   6  23  -5   -1.14   15.36   0
  -6  23   5   30.89   19.29   0
  -5  23   5   12.21   15.61   0
  -5  23   5   48.32   18.59   0
  -5 -23   5  -22.62   15.34   0
   5  23  -5    2.91   14.36   0
  -4  23   5   13.08   15.84   0
  -4 -23   5   17.37   18.31   0
   4  23  -5   -2.18   16.91   0
   3  23  -5  -12.21   14.34   0
  -3  23   5   16.09   19.05   0
  -3 -23   5   22.97   18.63   0
  -2 -23   5   16.37   15.33   0
  -2  23   5    9.88   14.91   0
   2  23  -5   22.29   13.58   0
   1  23  -5   25.36   14.04   0
  -1 -23   5    7.95   14.84   0
  -1  23   5   16.69   14.07   0
   0  23  -5  -29.01   13.81   0
   0 -23   5   22.81   15.01   0
   0  23   5   -5.05   17.48   0
  -1  23  -5  -13.93   14.25   0
   1 -23   5  -18.84   18.16   0
   1  23   5    8.23   17.61   0
  -2  23  -5   19.91   14.11   0
   2 -23   5  -16.05   18.88   0
   2  23   5    2.85   17.52   0
  -3  23  -5    5.43   14.02   0
   3  23   5    0.14   17.98   0
   3 -23   5    0.98   15.86   0
[truncated: 133,187 more chars]
