# Supplementary material for: Thiosemicarbazone Structures Including Nickelophilic Interaction as Well as Both Hydrogen Bonding and π–π Stacking Interactions: NLO, Electrochemical, Chromism, and Spectroelectrochemical Properties
Source: ACS Omega. 2025 Oct 14;10(42):49692–709. doi: 10.1021/acsomega.5c04784 (PMC12573161; doi:10.1021/acsomega.5c04784)
Supplement: Supplementary file 3 [file ao5c04784_si_005.cif]

data_namiko167
 
_audit_creation_method            'SHELXL-2018/3'
_shelx_SHELXL_version_number      '2018/3'
_chemical_name_systematic         ?
_chemical_name_common             ?
_chemical_melting_point           ?
_chemical_formula_moiety          'C16 H13 N3 Ni O2 S, C6 H5 N3 O4'
_chemical_formula_sum             'C22 H18 N6 Ni O6 S' 
_chemical_formula_weight          553.19

loop_
 _atom_type_symbol
 _atom_type_description
 _atom_type_scat_dispersion_real
 _atom_type_scat_dispersion_imag
 _atom_type_scat_source
 'C'  'C'   0.0033   0.0016
 'International Tables Vol C Tables 4.2.6.8 and 6.1.1.4'
 'H'  'H'   0.0000   0.0000
 'International Tables Vol C Tables 4.2.6.8 and 6.1.1.4'
 'N'  'N'   0.0061   0.0033
 'International Tables Vol C Tables 4.2.6.8 and 6.1.1.4'
 'Ni'  'Ni'   0.3393   1.1124
 'International Tables Vol C Tables 4.2.6.8 and 6.1.1.4'
 'O'  'O'   0.0106   0.0060
 'International Tables Vol C Tables 4.2.6.8 and 6.1.1.4'
 'S'  'S'   0.1246   0.1234
 'International Tables Vol C Tables 4.2.6.8 and 6.1.1.4'
 
_space_group_crystal_system       monoclinic
_space_group_IT_number            14
_space_group_name_H-M_alt         'P 21/c'
_space_group_name_Hall            '-P 2ybc'
 
_shelx_space_group_comment
;
The symmetry employed for this shelxl refinement is uniquely defined
by the following loop, which should always be used as a source of
symmetry information in preference to the above space-group names.
They are only intended as comments.
;
 
loop_
 _space_group_symop_operation_xyz
 'x, y, z'
 '-x, y+1/2, -z+1/2'
 '-x, -y, -z'
 'x, -y-1/2, z-1/2'
 
_cell_length_a                    13.5307(7)
_cell_length_b                    13.7903(10)
_cell_length_c                    13.4000(6)
_cell_angle_alpha                 90
_cell_angle_beta                  114.014(4)
_cell_angle_gamma                 90
_cell_volume                      2283.9(2)
_cell_formula_units_Z             4
_cell_measurement_temperature     296(2)
_cell_measurement_reflns_used     23159
_cell_measurement_theta_min       2.21
_cell_measurement_theta_max       28.37
 
_exptl_crystal_description        'prism'
_exptl_crystal_colour             'dark red'
_exptl_crystal_density_meas       ?
_exptl_crystal_density_method     ?
_exptl_crystal_density_diffrn     1.609          
_exptl_crystal_F_000              1136
_exptl_transmission_factor_min    ?
_exptl_transmission_factor_max    ?
_exptl_crystal_size_max           0.410
_exptl_crystal_size_mid           0.320
_exptl_crystal_size_min           0.170
_exptl_absorpt_coefficient_mu     0.995
_shelx_estimated_absorpt_T_min    0.686
_shelx_estimated_absorpt_T_max    0.849
_exptl_absorpt_correction_type    'integration'
_exptl_absorpt_correction_T_min   0.7308
_exptl_absorpt_correction_T_max   0.8638
_exptl_absorpt_process_details    'X-RED32 (Stoe & Cie, 2002)'
_exptl_absorpt_special_details    ?
_diffrn_ambient_temperature       296(2)
_diffrn_radiation_wavelength      0.71073
_diffrn_radiation_type            MoK\a
_diffrn_radiation_monochromator   'plane graphite'
_diffrn_radiation_collimation     '0.5 mm diameter, multiple pinhole'
_diffrn_source                    'sealed X-ray tube, 12 x 0.4 mm long-fine focus'    
_diffrn_measurement_device_type   'STOE IPDS 2'
_diffrn_measurement_method        '\w scans'
_diffrn_detector_area_resol_mean  6.67
_diffrn_reflns_number             27048
_diffrn_reflns_av_unetI/netI      0.0612
_diffrn_reflns_av_R_equivalents   0.1057
_diffrn_reflns_limit_h_min        -17
_diffrn_reflns_limit_h_max        17
_diffrn_reflns_limit_k_min        -18
_diffrn_reflns_limit_k_max        18
_diffrn_reflns_limit_l_min        -16
_diffrn_reflns_limit_l_max        17
_diffrn_reflns_theta_min          2.213
_diffrn_reflns_theta_max          27.915
_diffrn_reflns_theta_full         25.242
_diffrn_measured_fraction_theta_max   0.991
_diffrn_measured_fraction_theta_full  1.000
_diffrn_reflns_Laue_measured_fraction_max    0.991
_diffrn_reflns_Laue_measured_fraction_full   1.000
_diffrn_reflns_point_group_measured_fraction_max   0.991
_diffrn_reflns_point_group_measured_fraction_full  1.000
_reflns_number_total              5432
_reflns_number_gt                 3237
_reflns_threshold_expression      'I > 2\s(I)'
_reflns_Friedel_coverage          0.000
_reflns_Friedel_fraction_max      .
_reflns_Friedel_fraction_full     .
 
_reflns_special_details
;
 Reflections were merged by SHELXL according to the crystal
 class for the calculation of statistics and refinement.
 
 _reflns_Friedel_fraction is defined as the number of unique
 Friedel pairs measured divided by the number that would be
 possible theoretically, ignoring centric projections and
 systematic absences.
;
 
_computing_data_collection        'X-AREA (Stoe & Cie, 2002)'
_computing_cell_refinement        'X-AREA'
_computing_data_reduction         'X-RED32 (Stoe & Cie, 2002)'
_computing_structure_solution     'SIR-2019 (Burla et al., 2015)'
_computing_structure_refinement   'SHELXL-2018/3 (Sheldrick, 2015)'
_computing_molecular_graphics     'OLEX2 (Dolomanov et al., 2009)'
_computing_publication_material   'OLEX2 (Dolomanov et al., 2009) and PLATON (Spek, 2009)'
_refine_special_details           ?
_refine_ls_structure_factor_coef  Fsqd
_refine_ls_matrix_type            full
_refine_ls_weighting_scheme       calc
_refine_ls_weighting_details
'w=1/[\s^2^(Fo^2^)+(0.0251P)^2^+2.0525P] where P=(Fo^2^+2Fc^2^)/3'
_atom_sites_solution_primary      direct
_atom_sites_solution_secondary    difmap
_atom_sites_solution_hydrogens    mixed
_refine_ls_hydrogen_treatment     constr
_refine_ls_extinction_method      none
_refine_ls_extinction_coef        .
_refine_ls_number_reflns          5432
_refine_ls_number_parameters      353
_refine_ls_number_restraints      80
_refine_ls_R_factor_all           0.1442
_refine_ls_R_factor_gt            0.0856
_refine_ls_wR_factor_ref          0.1623
_refine_ls_wR_factor_gt           0.1434
_refine_ls_goodness_of_fit_ref    1.196
_refine_ls_restrained_S_all       1.201
_refine_ls_shift/su_max           0.000
_refine_ls_shift/su_mean          0.000
 
_publ_section_references
;
Burla, M.C., Caliandro, R., Carrozzini, B., Cascarano, G.L., Cuocci, C., 
Giacovazzo, C., Mallamo, M., Mazzone, A., Polidori, G. (2015). "Crystal 
structure determination and refinement via SIR2014". J. Appl. Cryst. 48, 
306�309.

Dolomanov, O.V., Bourhis, L.J., Gildea, R.J, Howard, J.A.K. & 
Puschmann, H. (2009). "OLEX2: a complete structure solution, 
refinement and analysis program". J. Appl. Cryst. 42, 339-341.

Sheldrick, G.M. (2015). "Crystal structure refinement with SHELXL". 
Acta Cryst. C71, 3-8.

Spek, A.L. (2009). "Structure validation in chemical crystallography". 
Acta Cryst. D65, 148-155.

Stoe & Cie (2002). X-AREA (Version 1.18) and X-RED32 (Version 1.04). 
Stoe & Cie, Darmstadt, Germany.
;

loop_
 _atom_site_label
 _atom_site_type_symbol
 _atom_site_fract_x
 _atom_site_fract_y
 _atom_site_fract_z
 _atom_site_U_iso_or_equiv
 _atom_site_adp_type
 _atom_site_occupancy
 _atom_site_site_symmetry_order  
 _atom_site_calc_flag
 _atom_site_refinement_flags_posn
 _atom_site_refinement_flags_adp
 _atom_site_refinement_flags_occupancy
 _atom_site_disorder_assembly
 _atom_site_disorder_group
Ni1 Ni 0.51031(5) 0.50603(6) 0.88342(4) 0.0668(2) Uani 1 1 d . . . . .
S1A S 0.80312(18) 0.67783(19) 0.9931(2) 0.0865(8) Uani 0.610(3) 1 d D U P A 1
S1B S 0.8596(2) 0.4868(3) 1.0240(3) 0.0874(12) Uani 0.390(3) 1 d D U P A 2
O1 O 0.4295(3) 0.3944(3) 0.8536(3) 0.0773(10) Uani 1 1 d . . . . .
O2 O 0.3791(3) 0.5688(3) 0.8293(3) 0.0756(10) Uani 1 1 d . . . . .
O3 O 0.1513(4) 0.4296(5) 0.2637(3) 0.1306(19) Uani 1 1 d . . . . .
O4 O 0.0002(5) 0.3676(5) 0.2369(4) 0.162(3) Uani 1 1 d . . . . .
O5 O -0.1011(4) 0.3070(4) 0.5303(4) 0.1247(18) Uani 1 1 d . . . . .
O6 O -0.0091(4) 0.3645(4) 0.6900(4) 0.1280(19) Uani 1 1 d . . . . .
N1 N 0.6416(3) 0.4467(3) 0.9385(3) 0.0672(9) Uani 1 1 d D U . . .
N2A N 0.7353(6) 0.4978(6) 0.9750(6) 0.0713(13) Uani 0.610(3) 1 d D U P A 1
N2B N 0.7012(6) 0.6130(6) 0.9521(11) 0.0692(17) Uani 0.390(3) 1 d D U P A 2
N3 N 0.5916(2) 0.6160(3) 0.9091(3) 0.0686(9) Uani 1 1 d D U . . .
N4 N 0.1862(4) 0.4312(4) 0.7413(4) 0.1044(18) Uani 1 1 d . . . . .
H4A H 0.143099 0.411987 0.769884 0.125 Uiso 1 1 calc R U . . .
H4B H 0.247718 0.456314 0.781819 0.125 Uiso 1 1 calc R U . . .
N5 N 0.0852(5) 0.4018(5) 0.2961(4) 0.1042(18) Uani 1 1 d . . . . .
N6 N -0.0218(4) 0.3479(4) 0.5962(5) 0.0948(15) Uani 1 1 d . . . . .
C1 C 0.4660(4) 0.3053(5) 0.8716(4) 0.0673(14) Uani 1 1 d . . . . .
C2 C 0.3913(5) 0.2269(6) 0.8436(4) 0.0871(18) Uani 1 1 d . . . . .
H2 H 0.317496 0.239992 0.814142 0.105 Uiso 1 1 calc R U . . .
C3 C 0.4252(5) 0.1337(5) 0.8590(5) 0.0878(17) Uani 1 1 d . . . . .
H3 H 0.374236 0.084176 0.839442 0.105 Uiso 1 1 calc R U . . .
C4 C 0.5340(5) 0.1104(5) 0.9032(4) 0.0860(17) Uani 1 1 d . . . . .
H4 H 0.556301 0.045990 0.913226 0.103 Uiso 1 1 calc R U . . .
C5 C 0.6072(5) 0.1831(5) 0.9316(4) 0.0855(17) Uani 1 1 d . . . . .
H5 H 0.680327 0.167330 0.961920 0.103 Uiso 1 1 calc R U . . .
C6 C 0.5776(4) 0.2819(5) 0.9174(4) 0.0680(14) Uani 1 1 d . . . . .
C7 C 0.6603(4) 0.3541(4) 0.9491(3) 0.0687(14) Uani 1 1 d D . . . .
H7 H 0.731917 0.333511 0.979140 0.082 Uiso 1 1 calc R U . . .
C8A C 0.7049(7) 0.5860(7) 0.9571(9) 0.0731(14) Uani 0.610(3) 1 d D U P A 1
C8B C 0.7235(7) 0.5230(7) 0.9666(10) 0.0740(17) Uani 0.390(3) 1 d D U P A 2
C9 C 0.9267(4) 0.6042(2) 1.0235(5) 0.100(2) Uani 1 1 d D . . . .
H9A H 0.988448 0.646358 1.050057 0.149 Uiso 0.610(3) 1 d R U P A 1
H9B H 0.922536 0.572444 0.958125 0.149 Uiso 0.610(3) 1 d R U P A 1
H9C H 0.933547 0.556405 1.078023 0.149 Uiso 0.610(3) 1 d R U P A 1
H9D H 0.891632 0.654670 1.046337 0.149 Uiso 0.390(3) 1 d R U P A 2
H9E H 0.920774 0.617717 0.950989 0.149 Uiso 0.390(3) 1 d R U P A 2
H9F H 1.001650 0.601137 1.072717 0.149 Uiso 0.390(3) 1 d R U P A 2
C10 C 0.5580(4) 0.7061(4) 0.8873(4) 0.0789(16) Uani 1 1 d D . . . .
H10 H 0.609678 0.754833 0.902767 0.095 Uiso 1 1 calc R U . . .
C11 C 0.4477(5) 0.7329(5) 0.8418(4) 0.0715(14) Uani 1 1 d . . . . .
C12 C 0.4213(6) 0.8315(5) 0.8245(4) 0.0868(17) Uani 1 1 d . . . . .
H12 H 0.476030 0.877331 0.840454 0.104 Uiso 1 1 calc R U . . .
C13 C 0.3155(6) 0.8610(6) 0.7842(5) 0.097(2) Uani 1 1 d . . . . .
H13 H 0.298382 0.926387 0.771305 0.116 Uiso 1 1 calc R U . . .
C14 C 0.2340(6) 0.7928(6) 0.7629(5) 0.101(2) Uani 1 1 d . . . . .
H14 H 0.162411 0.813110 0.737388 0.121 Uiso 1 1 calc R U . . .
C15 C 0.2569(5) 0.6983(6) 0.7783(4) 0.0899(18) Uani 1 1 d . . . . .
H15 H 0.200772 0.654082 0.763310 0.108 Uiso 1 1 calc R U . . .
C16 C 0.3636(5) 0.6642(5) 0.8167(4) 0.0717(14) Uani 1 1 d . . . . .
C17 C 0.1579(4) 0.4221(4) 0.6347(4) 0.0747(15) Uani 1 1 d . . . . .
C18 C 0.2315(4) 0.4545(5) 0.5911(4) 0.0894(18) Uani 1 1 d . . . . .
H18 H 0.297516 0.480449 0.638012 0.107 Uiso 1 1 calc R U . . .
C19 C 0.2079(5) 0.4485(5) 0.4815(5) 0.0908(18) Uani 1 1 d . . . . .
H19 H 0.256776 0.471005 0.454156 0.109 Uiso 1 1 calc R U . . .
C20 C 0.1093(4) 0.4080(4) 0.4119(4) 0.0775(15) Uani 1 1 d . . . . .
C21 C 0.0367(4) 0.3760(4) 0.4496(4) 0.0747(15) Uani 1 1 d . . . . .
H21 H -0.028766 0.349615 0.401882 0.090 Uiso 1 1 calc R U . . .
C22 C 0.0610(4) 0.3829(4) 0.5613(4) 0.0726(14) Uani 1 1 d . . . . .
 
loop_
 _atom_site_aniso_label
 _atom_site_aniso_U_11
 _atom_site_aniso_U_22
 _atom_site_aniso_U_33
 _atom_site_aniso_U_23
 _atom_site_aniso_U_13
 _atom_site_aniso_U_12
Ni1 0.0544(3) 0.0979(5) 0.0499(3) -0.0042(4) 0.0232(2) -0.0058(4)
S1A 0.0644(13) 0.0917(18) 0.0984(17) -0.0055(14) 0.0280(12) -0.0124(12)
S1B 0.0593(17) 0.104(3) 0.094(2) -0.006(2) 0.0259(16) -0.0072(18)
O1 0.058(2) 0.102(3) 0.071(2) 0.001(2) 0.0239(17) -0.004(2)
O2 0.059(2) 0.103(3) 0.063(2) -0.007(2) 0.0230(16) -0.002(2)
O3 0.115(4) 0.202(6) 0.086(3) -0.018(3) 0.053(3) -0.040(4)
O4 0.119(4) 0.283(8) 0.083(3) -0.061(4) 0.039(3) -0.073(5)
O5 0.073(3) 0.179(5) 0.117(3) -0.003(3) 0.033(3) -0.044(3)
O6 0.106(3) 0.195(6) 0.106(3) -0.020(3) 0.067(3) -0.040(4)
N1 0.0575(18) 0.090(2) 0.0584(18) -0.0025(19) 0.0277(16) -0.0078(18)
N2A 0.059(2) 0.090(3) 0.066(2) -0.004(3) 0.027(2) -0.011(2)
N2B 0.060(2) 0.093(3) 0.061(3) -0.011(3) 0.031(3) -0.010(3)
N3 0.0606(16) 0.092(2) 0.0582(18) -0.0102(19) 0.0290(15) -0.0098(18)
N4 0.071(3) 0.173(6) 0.070(3) -0.018(3) 0.030(2) -0.023(3)
N5 0.083(3) 0.151(5) 0.074(3) -0.027(3) 0.027(3) -0.022(4)
N6 0.067(3) 0.118(4) 0.102(4) -0.001(3) 0.037(3) -0.011(3)
C1 0.063(3) 0.096(4) 0.047(2) -0.006(3) 0.026(2) -0.008(3)
C2 0.073(4) 0.128(6) 0.065(3) -0.011(4) 0.032(3) -0.025(4)
C3 0.092(5) 0.095(5) 0.085(4) -0.012(4) 0.044(3) -0.024(4)
C4 0.091(4) 0.088(4) 0.084(4) 0.004(3) 0.042(3) 0.001(4)
C5 0.082(4) 0.114(5) 0.067(3) 0.004(3) 0.037(3) -0.003(4)
C6 0.067(3) 0.091(4) 0.048(2) 0.009(3) 0.025(2) -0.001(3)
C7 0.055(3) 0.101(4) 0.051(3) 0.000(3) 0.022(2) -0.008(3)
C8A 0.060(2) 0.091(2) 0.071(2) -0.006(3) 0.030(2) -0.010(2)
C8B 0.058(2) 0.095(3) 0.071(3) -0.007(3) 0.028(3) -0.009(2)
C9 0.061(3) 0.128(6) 0.108(4) -0.011(4) 0.033(3) -0.013(4)
C10 0.086(4) 0.103(5) 0.057(3) -0.014(3) 0.038(3) -0.011(4)
C11 0.078(4) 0.092(4) 0.048(3) -0.008(3) 0.029(3) 0.005(3)
C12 0.106(5) 0.093(5) 0.067(3) -0.007(3) 0.041(3) 0.006(4)
C13 0.119(6) 0.101(5) 0.076(4) -0.006(4) 0.044(4) 0.026(5)
C14 0.089(5) 0.128(7) 0.078(4) -0.007(4) 0.026(3) 0.034(5)
C15 0.071(4) 0.127(6) 0.070(3) -0.010(4) 0.027(3) 0.004(4)
C16 0.074(4) 0.093(5) 0.051(3) -0.010(3) 0.029(2) 0.005(3)
C17 0.058(3) 0.098(4) 0.069(3) -0.006(3) 0.027(2) -0.001(3)
C18 0.057(3) 0.134(5) 0.076(3) -0.012(3) 0.026(3) -0.022(3)
C19 0.074(4) 0.124(5) 0.083(4) -0.015(4) 0.042(3) -0.022(4)
C20 0.071(3) 0.096(4) 0.066(3) -0.009(3) 0.029(3) -0.006(3)
C21 0.052(3) 0.085(4) 0.081(3) -0.017(3) 0.021(3) -0.007(3)
C22 0.051(3) 0.087(4) 0.081(3) 0.000(3) 0.029(3) -0.003(3)
 
_geom_special_details
;
 All esds (except the esd in the dihedral angle between two l.s. planes)
 are estimated using the full covariance matrix.  The cell esds are taken
 into account individually in the estimation of esds in distances, angles
 and torsion angles; correlations between esds in cell parameters are only
 used when they are defined by crystal symmetry.  An approximate (isotropic)
 treatment of cell esds is used for estimating esds involving l.s. planes.
;
 
loop_
 _geom_bond_atom_site_label_1
 _geom_bond_atom_site_label_2
 _geom_bond_distance
 _geom_bond_site_symmetry_2
 _geom_bond_publ_flag
Ni1 N1 1.817(4) . ?
Ni1 N3 1.821(4) . ?
Ni1 O1 1.835(4) . ?
Ni1 O2 1.838(4) . ?
S1A C8A 1.755(9) . ?
S1A C9 1.854(4) . ?
S1B C8B 1.755(9) . ?
S1B C9 1.856(4) . ?
O1 C1 1.310(6) . ?
O2 C16 1.332(7) . ?
O3 N5 1.204(6) . ?
O4 N5 1.198(6) . ?
O5 N6 1.215(6) . ?
O6 N6 1.220(6) . ?
N1 C7 1.299(5) . ?
N1 N2A 1.356(8) . ?
N1 C8B 1.462(10) . ?
N2A C8A 1.274(8) . ?
N2B C8B 1.274(8) . ?
N2B N3 1.356(8) . ?
N3 C10 1.315(5) . ?
N3 C8A 1.461(10) . ?
N4 C17 1.325(6) . ?
N4 H4A 0.8600 . ?
N4 H4B 0.8600 . ?
N5 C20 1.453(7) . ?
N6 C22 1.462(7) . ?
C1 C6 1.417(7) . ?
C1 C2 1.422(8) . ?
C2 C3 1.351(8) . ?
C2 H2 0.9300 . ?
C3 C4 1.382(8) . ?
C3 H3 0.9300 . ?
C4 C5 1.350(8) . ?
C4 H4 0.9300 . ?
C5 C6 1.411(8) . ?
C5 H5 0.9300 . ?
C6 C7 1.426(7) . ?
C7 H7 0.9300 . ?
C9 H9A 0.9600 . ?
C9 H9B 0.9600 . ?
C9 H9C 0.9600 . ?
C9 H9D 0.9600 . ?
C9 H9E 0.9600 . ?
C9 H9F 0.9600 . ?
C10 C11 1.413(7) . ?
C10 H10 0.9300 . ?
C11 C12 1.400(8) . ?
C11 C16 1.412(8) . ?
C12 C13 1.370(8) . ?
C12 H12 0.9300 . ?
C13 C14 1.388(9) . ?
C13 H13 0.9300 . ?
C14 C15 1.335(9) . ?
C14 H14 0.9300 . ?
C15 C16 1.402(7) . ?
C15 H15 0.9300 . ?
C17 C22 1.389(7) . ?
C17 C18 1.416(7) . ?
C18 C19 1.373(7) . ?
C18 H18 0.9300 . ?
C19 C20 1.396(7) . ?
C19 H19 0.9300 . ?
C20 C21 1.349(7) . ?
C21 C22 1.398(7) . ?
C21 H21 0.9300 . ?
 
loop_
 _geom_angle_atom_site_label_1
 _geom_angle_atom_site_label_2
 _geom_angle_atom_site_label_3
 _geom_angle
 _geom_angle_site_symmetry_1
 _geom_angle_site_symmetry_3
 _geom_angle_publ_flag
N1 Ni1 N3 83.3(2) . . ?
N1 Ni1 O1 96.20(17) . . ?
N3 Ni1 O1 178.08(16) . . ?
N1 Ni1 O2 178.58(18) . . ?
N3 Ni1 O2 95.39(17) . . ?
O1 Ni1 O2 85.16(18) . . ?
C8A S1A C9 100.3(4) . . ?
C8B S1B C9 100.2(4) . . ?
C1 O1 Ni1 126.9(3) . . ?
C16 O2 Ni1 126.3(4) . . ?
C7 N1 N2A 111.1(5) . . ?
C7 N1 C8B 125.9(5) . . ?
C7 N1 Ni1 127.0(3) . . ?
N2A N1 Ni1 121.9(4) . . ?
C8B N1 Ni1 107.1(4) . . ?
C8A N2A N1 104.2(8) . . ?
C8B N2B N3 104.2(8) . . ?
C10 N3 N2B 110.0(5) . . ?
C10 N3 C8A 124.8(5) . . ?
C10 N3 Ni1 128.2(3) . . ?
N2B N3 Ni1 121.8(4) . . ?
C8A N3 Ni1 107.0(4) . . ?
C17 N4 H4A 120.0 . . ?
C17 N4 H4B 120.0 . . ?
H4A N4 H4B 120.0 . . ?
O4 N5 O3 122.7(5) . . ?
O4 N5 C20 117.9(6) . . ?
O3 N5 C20 119.3(5) . . ?
O5 N6 O6 123.3(5) . . ?
O5 N6 C22 119.0(5) . . ?
O6 N6 C22 117.6(5) . . ?
O1 C1 C6 123.2(5) . . ?
O1 C1 C2 119.4(5) . . ?
C6 C1 C2 117.3(6) . . ?
C3 C2 C1 121.4(6) . . ?
C3 C2 H2 119.3 . . ?
C1 C2 H2 119.3 . . ?
C2 C3 C4 121.5(6) . . ?
C2 C3 H3 119.2 . . ?
C4 C3 H3 119.2 . . ?
C5 C4 C3 118.6(6) . . ?
C5 C4 H4 120.7 . . ?
C3 C4 H4 120.7 . . ?
C4 C5 C6 123.0(6) . . ?
C4 C5 H5 118.5 . . ?
C6 C5 H5 118.5 . . ?
C5 C6 C1 118.1(6) . . ?
C5 C6 C7 119.3(5) . . ?
C1 C6 C7 122.6(6) . . ?
N1 C7 C6 124.1(5) . . ?
N1 C7 H7 118.0 . . ?
C6 C7 H7 118.0 . . ?
N2A C8A N3 123.6(9) . . ?
N2A C8A S1A 119.1(9) . . ?
N3 C8A S1A 117.3(6) . . ?
N2B C8B N1 123.6(9) . . ?
N2B C8B S1B 119.0(9) . . ?
N1 C8B S1B 117.3(6) . . ?
S1A C9 H9A 108.7 . . ?
S1A C9 H9B 109.7 . . ?
H9A C9 H9B 109.5 . . ?
S1A C9 H9C 110.0 . . ?
H9A C9 H9C 109.5 . . ?
H9B C9 H9C 109.5 . . ?
S1B C9 H9D 109.0 . . ?
S1B C9 H9E 109.5 . . ?
H9D C9 H9E 109.5 . . ?
S1B C9 H9F 109.9 . . ?
H9D C9 H9F 109.5 . . ?
H9E C9 H9F 109.5 . . ?
N3 C10 C11 123.5(6) . . ?
N3 C10 H10 118.3 . . ?
C11 C10 H10 118.3 . . ?
C12 C11 C16 119.0(6) . . ?
C12 C11 C10 118.6(6) . . ?
C16 C11 C10 122.3(6) . . ?
C13 C12 C11 120.6(7) . . ?
C13 C12 H12 119.7 . . ?
C11 C12 H12 119.7 . . ?
C12 C13 C14 119.7(7) . . ?
C12 C13 H13 120.2 . . ?
C14 C13 H13 120.2 . . ?
C15 C14 C13 121.0(7) . . ?
C15 C14 H14 119.5 . . ?
C13 C14 H14 119.5 . . ?
C14 C15 C16 121.5(7) . . ?
C14 C15 H15 119.2 . . ?
C16 C15 H15 119.2 . . ?
O2 C16 C15 117.6(6) . . ?
O2 C16 C11 124.2(5) . . ?
C15 C16 C11 118.2(6) . . ?
N4 C17 C22 125.2(5) . . ?
N4 C17 C18 118.1(5) . . ?
C22 C17 C18 116.7(5) . . ?
C19 C18 C17 121.8(5) . . ?
C19 C18 H18 119.1 . . ?
C17 C18 H18 119.1 . . ?
C18 C19 C20 118.8(5) . . ?
C18 C19 H19 120.6 . . ?
C20 C19 H19 120.6 . . ?
C21 C20 C19 121.7(5) . . ?
C21 C20 N5 120.0(5) . . ?
C19 C20 N5 118.4(5) . . ?
C20 C21 C22 119.2(5) . . ?
C20 C21 H21 120.4 . . ?
C22 C21 H21 120.4 . . ?
C17 C22 C21 121.9(5) . . ?
C17 C22 N6 121.8(5) . . ?
C21 C22 N6 116.3(5) . . ?
 
loop_
 _geom_torsion_atom_site_label_1
 _geom_torsion_atom_site_label_2
 _geom_torsion_atom_site_label_3
 _geom_torsion_atom_site_label_4
 _geom_torsion
 _geom_torsion_site_symmetry_1
 _geom_torsion_site_symmetry_2
 _geom_torsion_site_symmetry_3
 _geom_torsion_site_symmetry_4
 _geom_torsion_publ_flag
N1 Ni1 O1 C1 0.5(4) . . . . ?
O2 Ni1 O1 C1 -179.0(4) . . . . ?
N3 Ni1 O2 C16 1.1(4) . . . . ?
O1 Ni1 O2 C16 -177.0(4) . . . . ?
N3 Ni1 N1 C7 -178.5(4) . . . . ?
O1 Ni1 N1 C7 -0.4(4) . . . . ?
N3 Ni1 N1 N2A 1.7(5) . . . . ?
O1 Ni1 N1 N2A 179.9(5) . . . . ?
N3 Ni1 N1 C8B 0.1(5) . . . . ?
O1 Ni1 N1 C8B 178.3(5) . . . . ?
C7 N1 N2A C8A 178.3(6) . . . . ?
Ni1 N1 N2A C8A -1.9(8) . . . . ?
C8B N2B N3 C10 -178.2(8) . . . . ?
C8B N2B N3 Ni1 -0.5(12) . . . . ?
N1 Ni1 N3 C10 177.5(4) . . . . ?
O2 Ni1 N3 C10 -3.0(4) . . . . ?
N1 Ni1 N3 N2B 0.2(7) . . . . ?
O2 Ni1 N3 N2B 179.8(7) . . . . ?
N1 Ni1 N3 C8A -0.9(5) . . . . ?
O2 Ni1 N3 C8A 178.6(5) . . . . ?
Ni1 O1 C1 C6 -0.7(6) . . . . ?
Ni1 O1 C1 C2 179.7(3) . . . . ?
O1 C1 C2 C3 178.9(5) . . . . ?
C6 C1 C2 C3 -0.7(7) . . . . ?
C1 C2 C3 C4 0.4(9) . . . . ?
C2 C3 C4 C5 0.2(9) . . . . ?
C3 C4 C5 C6 -0.5(8) . . . . ?
C4 C5 C6 C1 0.2(7) . . . . ?
C4 C5 C6 C7 -179.6(5) . . . . ?
O1 C1 C6 C5 -179.2(4) . . . . ?
C2 C1 C6 C5 0.4(6) . . . . ?
O1 C1 C6 C7 0.6(7) . . . . ?
C2 C1 C6 C7 -179.8(4) . . . . ?
N2A N1 C7 C6 -179.8(5) . . . . ?
C8B N1 C7 C6 -178.0(7) . . . . ?
Ni1 N1 C7 C6 0.4(7) . . . . ?
C5 C6 C7 N1 179.3(4) . . . . ?
C1 C6 C7 N1 -0.5(7) . . . . ?
N1 N2A C8A N3 1.0(12) . . . . ?
N1 N2A C8A S1A -180.0(7) . . . . ?
C10 N3 C8A N2A -178.3(8) . . . . ?
Ni1 N3 C8A N2A 0.2(11) . . . . ?
C10 N3 C8A S1A 2.7(10) . . . . ?
Ni1 N3 C8A S1A -178.9(5) . . . . ?
C9 S1A C8A N2A 11.0(9) . . . . ?
C9 S1A C8A N3 -169.9(7) . . . . ?
N3 N2B C8B N1 0.6(14) . . . . ?
N3 N2B C8B S1B -179.0(9) . . . . ?
C7 N1 C8B N2B 178.2(9) . . . . ?
Ni1 N1 C8B N2B -0.5(12) . . . . ?
C7 N1 C8B S1B -2.3(11) . . . . ?
Ni1 N1 C8B S1B 179.1(6) . . . . ?
C9 S1B C8B N2B -8.8(11) . . . . ?
C9 S1B C8B N1 171.6(7) . . . . ?
N2B N3 C10 C11 180.0(7) . . . . ?
C8A N3 C10 C11 -179.4(6) . . . . ?
Ni1 N3 C10 C11 2.5(7) . . . . ?
N3 C10 C11 C12 178.4(4) . . . . ?
N3 C10 C11 C16 0.7(7) . . . . ?
C16 C11 C12 C13 0.2(7) . . . . ?
C10 C11 C12 C13 -177.6(4) . . . . ?
C11 C12 C13 C14 1.5(8) . . . . ?
C12 C13 C14 C15 -1.7(9) . . . . ?
C13 C14 C15 C16 0.1(9) . . . . ?
Ni1 O2 C16 C15 -177.3(3) . . . . ?
Ni1 O2 C16 C11 1.3(6) . . . . ?
C14 C15 C16 O2 -179.7(5) . . . . ?
C14 C15 C16 C11 1.7(8) . . . . ?
C12 C11 C16 O2 179.6(4) . . . . ?
C10 C11 C16 O2 -2.6(7) . . . . ?
C12 C11 C16 C15 -1.8(7) . . . . ?
C10 C11 C16 C15 175.9(4) . . . . ?
N4 C17 C18 C19 -179.4(6) . . . . ?
C22 C17 C18 C19 0.8(9) . . . . ?
C17 C18 C19 C20 -1.0(10) . . . . ?
C18 C19 C20 C21 0.8(10) . . . . ?
C18 C19 C20 N5 -179.9(6) . . . . ?
O4 N5 C20 C21 -0.2(10) . . . . ?
O3 N5 C20 C21 -179.1(6) . . . . ?
O4 N5 C20 C19 -179.5(7) . . . . ?
O3 N5 C20 C19 1.6(10) . . . . ?
C19 C20 C21 C22 -0.4(9) . . . . ?
N5 C20 C21 C22 -179.7(5) . . . . ?
N4 C17 C22 C21 179.8(6) . . . . ?
C18 C17 C22 C21 -0.4(9) . . . . ?
N4 C17 C22 N6 0.8(9) . . . . ?
C18 C17 C22 N6 -179.4(5) . . . . ?
C20 C21 C22 C17 0.2(9) . . . . ?
C20 C21 C22 N6 179.3(5) . . . . ?
O5 N6 C22 C17 -174.0(6) . . . . ?
O6 N6 C22 C17 8.4(9) . . . . ?
O5 N6 C22 C21 6.9(8) . . . . ?
O6 N6 C22 C21 -170.6(6) . . . . ?
 
loop_
 _geom_hbond_atom_site_label_D 
 _geom_hbond_atom_site_label_H 
 _geom_hbond_atom_site_label_A 
 _geom_hbond_distance_DH 
 _geom_hbond_distance_HA 
 _geom_hbond_distance_DA 
 _geom_hbond_angle_DHA 
 _geom_hbond_site_symmetry_A 
 _geom_hbond_publ_flag
N4 H4B O2  0.86 2.25 3.050(6) 155.1 . yes
N4 H4B O1  0.86 2.40 3.054(6) 132.8 . yes
N4 H4A O6  0.86 2.01 2.613(6) 126.8 . yes
 
_refine_diff_density_max    0.267
_refine_diff_density_min   -0.214
_refine_diff_density_rms    0.054

_shelx_res_file
;
TITL namiko167
    shelx.res
    created by SHELXL-2018/3 at 20:51:49 on 07-Jul-2020
CELL  0.71073  13.5307  13.7903  13.4000   90.000  114.014   90.000
ZERR     4.00   0.0007   0.0010   0.0006    0.000    0.004    0.000
LATT   1
SYMM  - X, 1/2 + Y, 1/2 - Z
SFAC  C    H    N    NI   O    S
UNIT  88 72 24 4 24 4
MERG   2
SIMU 0.004 N1 N2A C8A S1A N3
SIMU 0.004 N1 N2B C8B S1B N3
DELU 0.004 N1 N2A C8A S1A N3
DELU 0.004 N1 N2B C8B S1B N3
FLAT N1 N2A C8A S1A N3
FLAT N1 C8B N2B S1B N3
SADI 0.002 C7 N2A C10 N2B
SADI 0.002 C10 C8A C7 C8B
SADI 0.002 N1 N2A N3 N2B
SADI 0.002 N3 C8A N1 C8B
SADI 0.002 N2A C8A N2B C8B
SADI 0.002 N1 C8A N3 C8B
SADI 0.002 N3 N2A N1 N2B
SADI 0.002 C8A S1A C8B S1B
SADI 0.002 N2A S1A N2B S1B
SADI 0.002 N3 S1A N1 S1B
SADI 0.002 C9 S1A C9 S1B
SADI 0.002 C8A C9 C8B C9
HTAB N4 O2
HTAB N4 O1
HTAB N4 O6
FMAP   2
PLAN    2
SIZE     0.170   0.320   0.410
ACTA
BOND   $H
CONF
L.S.  20
TEMP    23.00
WGHT    0.025100    2.052500
FVAR       0.20591   0.61017
NI1   4    0.510311    0.506028    0.883420    11.00000    0.05438    0.09795 =
         0.04992   -0.00425    0.02317   -0.00576
PART    1
S1A   6    0.803119    0.677831    0.993132    21.00000    0.06435    0.09174 =
         0.09841   -0.00553    0.02802   -0.01240
PART    2
S1B   6    0.859647    0.486838    1.024025   -21.00000    0.05932    0.10356 =
         0.09423   -0.00609    0.02588   -0.00725
PART    0
O1    5    0.429535    0.394393    0.853582    11.00000    0.05752    0.10152 =
         0.07070    0.00122    0.02389   -0.00370
O2    5    0.379144    0.568845    0.829333    11.00000    0.05909    0.10335 =
         0.06277   -0.00739    0.02305   -0.00162
O3    5    0.151262    0.429610    0.263719    11.00000    0.11549    0.20224 =
         0.08587   -0.01787    0.05307   -0.03982
O4    5    0.000185    0.367583    0.236892    11.00000    0.11917    0.28338 =
         0.08270   -0.06067    0.03926   -0.07251
O5    5   -0.101065    0.307028    0.530285    11.00000    0.07301    0.17878 =
         0.11674   -0.00289    0.03295   -0.04421
O6    5   -0.009101    0.364488    0.690034    11.00000    0.10632    0.19452 =
         0.10648   -0.01954    0.06708   -0.04025
N1    3    0.641605    0.446711    0.938466    11.00000    0.05751    0.08980 =
         0.05845   -0.00251    0.02770   -0.00782
PART    1
N2A   3    0.735300    0.497812    0.975027    21.00000    0.05876    0.09049 =
         0.06575   -0.00382    0.02654   -0.01135
PART    2
N2B   3    0.701183    0.613006    0.952097   -21.00000    0.06001    0.09265 =
         0.06112   -0.01052    0.03091   -0.00982
PART    0
N3    3    0.591559    0.615963    0.909120    11.00000    0.06058    0.09167 =
         0.05823   -0.01017    0.02905   -0.00975
N4    3    0.186213    0.431208    0.741273    11.00000    0.07130    0.17336 =
         0.06996   -0.01808    0.03032   -0.02275
AFIX  93
H4A   2    0.143099    0.411987    0.769884    11.00000   -1.20000
H4B   2    0.247718    0.456314    0.781819    11.00000   -1.20000
AFIX   0
N5    3    0.085248    0.401839    0.296110    11.00000    0.08307    0.15089 =
         0.07358   -0.02696    0.02677   -0.02220
N6    3   -0.021849    0.347893    0.596173    11.00000    0.06699    0.11760 =
         0.10230   -0.00138    0.03689   -0.01100
C1    1    0.465961    0.305252    0.871558    11.00000    0.06326    0.09557 =
         0.04709   -0.00582    0.02650   -0.00805
C2    1    0.391300    0.226879    0.843643    11.00000    0.07317    0.12757 =
         0.06482   -0.01114    0.03241   -0.02545
AFIX  43
H2    2    0.317496    0.239992    0.814142    11.00000   -1.20000
AFIX   0
C3    1    0.425249    0.133733    0.859046    11.00000    0.09162    0.09451 =
         0.08541   -0.01157    0.04446   -0.02366
AFIX  43
H3    2    0.374236    0.084176    0.839442    11.00000   -1.20000
AFIX   0
C4    1    0.533994    0.110392    0.903247    11.00000    0.09146    0.08780 =
         0.08446    0.00440    0.04165    0.00119
AFIX  43
H4    2    0.556301    0.045990    0.913226    11.00000   -1.20000
AFIX   0
C5    1    0.607168    0.183098    0.931639    11.00000    0.08201    0.11427 =
         0.06662    0.00424    0.03680   -0.00345
AFIX  43
H5    2    0.680327    0.167330    0.961920    11.00000   -1.20000
AFIX   0
C6    1    0.577631    0.281874    0.917435    11.00000    0.06705    0.09099 =
         0.04772    0.00928    0.02512   -0.00107
C7    1    0.660253    0.354059    0.949065    11.00000    0.05454    0.10140 =
         0.05085   -0.00035    0.02210   -0.00823
AFIX  43
H7    2    0.731917    0.333511    0.979140    11.00000   -1.20000
AFIX   0
PART    1
C8A   1    0.704944    0.585955    0.957126    21.00000    0.06031    0.09072 =
         0.07102   -0.00610    0.02954   -0.01029
PART    2
C8B   1    0.723538    0.522994    0.966556   -21.00000    0.05808    0.09503 =
         0.07085   -0.00721    0.02838   -0.00944
PART    0
C9    1    0.926666    0.604178    1.023474    11.00000    0.06138    0.12834 =
         0.10788   -0.01065    0.03334   -0.01256
PART    1
AFIX   3
H9A   2    0.988448    0.646358    1.050057    21.00000   -1.50000
H9B   2    0.922536    0.572444    0.958125    21.00000   -1.50000
H9C   2    0.933547    0.556405    1.078023    21.00000   -1.50000
PART    2
H9D   2    0.891632    0.654670    1.046337   -21.00000   -1.50000
H9E   2    0.920774    0.617717    0.950989   -21.00000   -1.50000
H9F   2    1.001650    0.601137    1.072717   -21.00000   -1.50000
AFIX   0
PART    0
C10   1    0.558020    0.706124    0.887349    11.00000    0.08593    0.10278 =
         0.05706   -0.01426    0.03832   -0.01128
AFIX  43
H10   2    0.609678    0.754833    0.902767    11.00000   -1.20000
AFIX   0
C11   1    0.447685    0.732945    0.841780    11.00000    0.07803    0.09159 =
         0.04845   -0.00762    0.02941    0.00465
C12   1    0.421284    0.831502    0.824484    11.00000    0.10608    0.09308 =
         0.06693   -0.00684    0.04114    0.00590
AFIX  43
H12   2    0.476030    0.877331    0.840454    11.00000   -1.20000
AFIX   0
C13   1    0.315508    0.860969    0.784242    11.00000    0.11884    0.10075 =
         0.07565   -0.00642    0.04388    0.02648
AFIX  43
H13   2    0.298382    0.926387    0.771305    11.00000   -1.20000
AFIX   0
C14   1    0.234018    0.792751    0.762866    11.00000    0.08914    0.12835 =
         0.07797   -0.00698    0.02583    0.03426
AFIX  43
H14   2    0.162411    0.813110    0.737388    11.00000   -1.20000
AFIX   0
C15   1    0.256918    0.698295    0.778346    11.00000    0.07074    0.12700 =
         0.07023   -0.01047    0.02684    0.00430
AFIX  43
H15   2    0.200772    0.654082    0.763310    11.00000   -1.20000
AFIX   0
C16   1    0.363620    0.664242    0.816734    11.00000    0.07400    0.09311 =
         0.05138   -0.01003    0.02898    0.00459
C17   1    0.157887    0.422143    0.634748    11.00000    0.05776    0.09841 =
         0.06906   -0.00610    0.02693   -0.00073
C18   1    0.231457    0.454468    0.591133    11.00000    0.05701    0.13372 =
         0.07642   -0.01201    0.02607   -0.02158
AFIX  43
H18   2    0.297516    0.480449    0.638012    11.00000   -1.20000
AFIX   0
C19   1    0.207933    0.448503    0.481530    11.00000    0.07445    0.12417 =
         0.08323   -0.01534    0.04173   -0.02166
AFIX  43
H19   2    0.256776    0.471005    0.454156    11.00000   -1.20000
AFIX   0
C20   1    0.109320    0.408026    0.411936    11.00000    0.07112    0.09557 =
         0.06642   -0.00929    0.02866   -0.00560
C21   1    0.036708    0.375985    0.449602    11.00000    0.05247    0.08486 =
         0.08099   -0.01702    0.02127   -0.00684
AFIX  43
H21   2   -0.028766    0.349615    0.401882    11.00000   -1.20000
AFIX   0
C22   1    0.061045    0.382887    0.561262    11.00000    0.05133    0.08732 =
         0.08085   -0.00036    0.02863   -0.00331
HKLF    4


REM  namiko167
REM wR2 = 0.1623, GooF = S = 1.196, Restrained GooF = 1.201 for all data
REM R1 = 0.0856 for 3237 Fo > 4sig(Fo) and 0.1442 for all 5432 data
REM 353 parameters refined using 80 restraints

END

WGHT      0.0251      2.0524

REM Highest difference peak  0.267,  deepest hole -0.214,  1-sigma level  0.054
Q1    1   0.4131  0.5100  0.8479  11.00000  0.05    0.27
Q2    1   0.6316  0.4088  0.9198  11.00000  0.05    0.26
;
_shelx_res_checksum    8539

_shelx_hkl_file
;
  -2   0   0 1030.59    6.62   0
   2   0   0 1186.48    6.89   0
   3   0   0  205.89    3.00   0
  -3   0   0  204.87    3.12   0
  -4   0   0   69.02    1.79   0
   4   0   0   80.50    1.94   0
   4   0   0   63.25    2.17   0
   5   0   0   27.80    1.48   0
   5   0   0   41.37    1.40   0
  -5   0   0   43.62    1.49   0
   6   0   0   23.00    1.56   0
   6   0   0   25.36    1.25   0
  -6   0   0   25.91    1.38   0
   7   0   0   13.06    1.22   0
  -7   0   0   18.99    1.29   0
   7   0   0   21.18    1.17   0
   8   0   0   50.90    1.32   0
  -8   0   0   43.77    1.39   0
   8   0   0   47.59    1.61   0
   9   0   0   21.00    1.54   0
  -9   0   0   23.90    1.44   0
   9   0   0   21.06    1.13   0
  10   0   0   23.07    1.39   0
 -10   0   0   33.20    1.58   0
  10   0   0   30.95    1.23   0
  11   0   0    5.14    1.49   0
 -11   0   0    2.42    1.35   0
  11   0   0    5.60    1.30   0
  12   0   0    8.46    1.50   0
 -12   0   0    4.35    1.13   0
  12   0   0    9.98    1.29   0
 -13   0   0    7.55    1.18   0
  13   0   0    7.64    1.55   0
  13   0   0    7.15    1.37   0
  14   0   0    4.74    1.61   0
  14   0   0    6.16    1.42   0
 -14   0   0    3.80    1.27   0
  15   0   0    1.17    1.65   0
 -15   0   0    2.42    1.23   0
  15   0   0    0.33    1.45   0
  16   0   0    2.10    1.22   0
  16   0   0    1.10    1.68   0
 -16   0   0   -2.82    1.56   0
  -1  -1   0    4.91    2.87   0
   1   1   0    4.17    2.92   0
   1   1   0    1.40    2.18   0
  -1   1   0    2.10    2.64   0
   1  -1   0    1.73    2.62   0
   2   1   0  428.63    4.01   0
   2   1   0  397.35    5.03   0
  -2  -1   0  452.35    4.19   0
   2  -1   0  309.61    3.89   0
  -2  -1   0  385.51    4.90   0
  -2   1   0  320.12    3.99   0
  -3   1   0   21.33    1.72   0
   3   1   0   23.75    2.66   0
   3   1   0   30.28    2.11   0
  -3  -1   0   26.14    1.85   0
  -3  -1   0   24.76    2.42   0
   3  -1   0   22.28    1.70   0
   4   1   0  100.53    1.82   0
   4  -1   0   83.90    1.78   0
  -4   1   0   97.32    2.09   0
   4   1   0   87.65    2.50   0
  -4  -1   0  110.06    2.18   0
  -5   1   0   13.67    1.23   0
   5   1   0   14.33    1.72   0
  -5  -1   0   15.97    1.32   0
   5  -1   0   13.74    1.18   0
   5   1   0   16.60    1.24   0
   6  -1   0    6.40    1.42   0
  -6   1   0    6.06    1.49   0
   6   1   0    5.03    1.13   0
   6   1   0    4.66    1.56   0
  -6  -1   0    5.57    1.23   0
  -7  -1   0   30.48    1.56   0
  -7   1   0   23.61    1.25   0
   7  -1   0   22.84    1.20   0
   7   1   0   32.84    1.45   0
   7   1   0   26.25    1.60   0
  -8  -1   0    3.83    1.16   0
   8   1   0    2.60    1.05   0
  -8   1   0    3.68    1.15   0
   8  -1   0    3.76    1.32   0
   8  -1   0    3.34    1.32   0
   8   1   0    3.46    1.40   0
  -9  -1   0   40.92    1.36   0
   9  -1   0   35.89    1.23   0
  -9   1   0   37.02    1.36   0
   9   1   0   39.78    1.80   0
   9   1   0   50.32    1.50   0
   9  -1   0   40.60    1.66   0
  10   1   0    2.67    1.58   0
  10  -1   0    1.16    1.04   0
  10  -1   0    3.94    1.49   0
  10   1   0    4.71    1.06   0
 -10  -1   0    5.00    1.41   0
 -10   1   0    2.37    1.43   0
 -11  -1   0    0.42    1.13   0
 -11   1   0    1.85    1.37   0
  11  -1   0    1.46    1.03   0
  11   1   0    1.91    1.02   0
  11   1   0    1.29    1.52   0
  11  -1   0    0.72    1.41   0
  12   1   0    2.98    1.44   0
  12  -1   0    3.08    1.28   0
 -12  -1   0    2.55    1.11   0
  12  -1   0    3.09    1.15   0
 -12   1   0    2.40    1.12   0
  12   1   0    1.60    1.07   0
  13   1   0    0.65    1.52   0
  13  -1   0    0.90    1.48   0
  13  -1   0    0.64    1.07   0
 -13   1   0    0.99    1.11   0
 -13  -1   0    1.66    1.43   0
  13   1   0    3.89    1.06   0
  14   1   0   -0.46    1.59   0
  14   1   0    5.01    1.42   0
  14  -1   0    2.71    1.54   0
  14  -1   0    1.78    1.15   0
 -14  -1   0    1.02    1.20   0
 -14   1   0    1.79    1.42   0
 -15  -1   0   -0.38    1.24   0
  15   1   0    0.35    1.18   0
  15   1   0    1.24    1.67   0
 -15   1   0   -0.19    1.52   0
  15  -1   0    1.80    1.15   0
  15  -1   0   -0.09    1.61   0
  16  -1   0   -0.13    1.67   0
 -16  -1   0   -0.02    1.33   0
  16   1   0   -0.18    1.21   0
  16   1   0    2.42    2.00   0
  16  -1   0    2.10    1.25   0
 -16   1   0    0.87    1.28   0
   0  -2   0  311.53    4.66   0
   0   2   0  286.64    4.23   0
  -1  -2   0    5.76    2.03   0
  -1   2   0    4.55    2.24   0
   1   2   0    7.27    2.38   0
  -1  -2   0    6.57    2.07   0
   1  -2   0    5.97    2.30   0
   2  -2   0    6.03    1.91   0
  -2  -2   0    4.16    2.13   0
   2   2   0    6.27    2.12   0
   2   2   0    5.48    2.63   0
  -2  -2   0    5.30    1.83   0
  -2   2   0    4.08    1.57   0
   3  -2   0  453.99    3.84   0
  -3  -2   0  524.58    3.59   0
  -3   2   0  349.30    3.41   0
   3   2   0  486.34    4.46   0
   3   2   0  592.83    3.86   0
  -3  -2   0  471.04    4.32   0
   4   2   0  116.48    1.84   0
   4  -2   0  104.26    2.04   0
   4   2   0   68.13    2.04   0
  -4  -2   0   63.48    1.92   0
  -4  -2   0   94.35    1.80   0
  -4   2   0   80.69    1.75   0
  -5   2   0  278.63    2.49   0
  -5  -2   0  319.48    2.51   0
   5   2   0  231.17    2.69   0
   5  -2   0  264.75    2.39   0
   5   2   0  357.20    2.52   0
  -5  -2   0  294.26    3.01   0
  -6  -2   0  349.72    2.67   0
   6   2   0  315.74    2.29   0
   6  -2   0  318.66    2.61   0
  -6   2   0  306.43    2.67   0
   6   2   0  210.70    2.50   0
   7   2   0  106.37    1.53   0
   7  -2   0   78.42    1.45   0
  -7   2   0   95.48    1.83   0
   7   2   0   65.34    1.65   0
  -7  -2   0   89.74    1.59   0
   8   2   0  121.52    1.57   0
  -8   2   0  127.74    1.98   0
  -8  -2   0   97.28    1.59   0
   8   2   0   79.04    1.71   0
   8  -2   0  129.92    1.85   0
   9  -2   0   86.85    1.51   0
   9   2   0   95.40    2.16   0
   9   2   0  123.29    1.77   0
  -9   2   0  101.30    1.93   0
  -9  -2   0  106.51    1.91   0
  10  -2   0    6.19    1.22   0
 -10  -2   0    6.22    1.21   0
 -10   2   0    7.87    1.35   0
  10   2   0    7.18    1.13   0
  10   2   0    6.55    1.62   0
  10  -2   0    8.05    0.99   0
  11   2   0   19.31    1.66   0
  11  -2   0   14.95    1.27   0
  11   2   0   25.00    1.37   0
 -11  -2   0   19.69    1.23   0
  11  -2   0   24.23    1.40   0
 -11   2   0   18.89    1.24   0
  12  -2   0    6.92    1.35   0
  12   2   0    6.65    1.56   0
  12   2   0    6.53    1.13   0
 -12  -2   0    4.74    1.19   0
 -12   2   0    5.84    1.43   0
  12  -2   0    5.75    1.24   0
  13   2   0    3.22    1.11   0
  13  -2   0    2.54    1.53   0
 -13  -2   0    2.26    1.12   0
 -13   2   0    3.02    1.15   0
  13  -2   0    3.88    1.07   0
  13   2   0    3.66    1.56   0
  14   2   0    2.39    1.20   0
  14  -2   0    8.65    1.45   0
 -14   2   0    4.15    1.56   0
 -14  -2   0    6.06    1.50   0
  14   2   0    8.61    1.68   0
  14  -2   0    6.44    1.27   0
  15   2   0    1.94    1.98   0
  15  -2   0    0.26    1.61   0
 -15   2   0   -0.19    1.23   0
  15   2   0    0.20    1.16   0
  15  -2   0    1.80    1.48   0
 -15  -2   0    1.26    1.20   0
  16  -2   0    2.64    1.68   0
 -16  -2   0    1.58    1.30   0
  16   2   0    1.01    1.23   0
  16   2   0   -0.88    1.74   0
  16  -2   0    1.40    1.19   0
 -16   2   0   -0.42    1.35   0
  -1  -3   0  738.18    4.99   0
  -1  -3   0  663.84    4.64   0
   1  -3   0  511.04    4.82   0
  -1   3   0  620.59    5.19   0
   1   3   0  695.71    4.62   0
   2   3   0  798.50    5.11   0
  -2   3   0  609.99    4.89   0
  -2  -3   0  712.49    4.20   0
  -2  -3   0  613.99    4.39   0
  -2   3   0  562.03    4.64   0
   2   3   0  738.17    4.20   0
  -3  -3   0   53.96    1.71   0
   3   3   0   58.02    2.31   0
  -3   3   0   49.62    1.93   0
   3  -3   0   47.75    1.88   0
  -3  -3   0   42.50    1.97   0
   3   3   0   66.23    1.70   0
   4  -3   0   23.26    1.29   0
  -4  -3   0   38.74    1.47   0
  -4  -3   0   34.05    1.89   0
   4   3   0   36.98    1.97   0
   4   3   0   40.84    1.44   0
  -4   3   0   34.28    1.68   0
  -5  -3   0   86.51    1.83   0
   5   3   0  146.74    1.79   0
  -5   3   0  135.14    2.12   0
  -5  -3   0  143.05    1.85   0
   5   3   0  137.55    2.37   0
   5  -3   0  133.19    2.00   0
   6   3   0   24.07    1.75   0
   6  -3   0   25.49    1.40   0
  -6  -3   0   27.66    1.54   0
  -6  -3   0   24.05    1.57   0
   6   3   0   28.01    1.25   0
  -6   3   0   19.82    1.25   0
   7   3   0    6.43    1.06   0
  -7  -3   0    4.75    1.13   0
  -7   3   0    6.35    1.36   0
  -7  -3   0    4.12    1.14   0
   7  -3   0    3.45    1.06   0
   7   3   0    5.51    1.62   0
  -8   3   0    5.30    1.15   0
   8   3   0    7.09    1.63   0
  -8  -3   0    7.61    1.42   0
   8  -3   0    7.78    1.34   0
   8   3   0    8.15    1.09   0
   9   3   0   46.74    1.96   0
   9   3   0   50.84    1.35   0
  -9   3   0   46.51    1.62   0
   9  -3   0   53.95    1.56   0
  -9  -3   0   45.05    1.48   0
  10  -3   0    1.24    1.21   0
  10   3   0    2.60    1.66   0
  10   3   0    0.51    1.10   0
 -10  -3   0    1.63    1.17   0
 -10   3   0    3.40    1.33   0
  11  -3   0   11.42    1.37   0
  11   3   0    7.43    1.57   0
 -11  -3   0    5.97    1.20   0
 -11   3   0    8.75    1.46   0
  11   3   0    9.27    1.09   0
 -12   3   0    3.01    1.45   0
  12   3   0    1.58    1.63   0
  12  -3   0    0.57    1.36   0
  12   3   0    1.01    1.06   0
  12  -3   0    0.06    1.13   0
 -12  -3   0    1.32    1.16   0
  13  -3   0    0.33    1.40   0
  13   3   0   -1.34    1.54   0
  13  -3   0    0.71    1.17   0
 -13  -3   0    2.93    1.13   0
  13   3   0   -0.78    1.12   0
 -13   3   0    1.21    1.09   0
  14  -3   0    0.82    1.50   0
 -14   3   0    0.69    1.18   0
  14  -3   0    0.60    1.14   0
  14   3   0    0.45    1.17   0
 -14  -3   0    1.92    1.20   0
  14   3   0    1.70    1.65   0
 -15   3   0    2.51    1.51   0
  15   3   0    0.06    1.22   0
  15   3   0   -0.70    1.92   0
 -15  -3   0    1.82    1.25   0
  15  -3   0   -0.72    1.24   0
  15  -3   0    2.38    1.53   0
   0   4   0  299.42    3.42   0
   0  -4   0  281.25    3.33   0
  -1   4   0  832.68    5.19   0
   1  -4   0  737.92    4.91   0
  -1  -4   0  786.85    4.42   0
   1   4   0  830.63    4.48   0
   2  -4   0   25.30    1.84   0
  -2   4   0   27.38    1.90   0
   2   4   0   30.00    1.54   0
  -2  -4   0   28.53    1.77   0
  -2  -4   0   25.74    1.59   0
  -3   4   0  747.23    4.58   0
  -3  -4   0  906.21    4.54   0
   3   4   0  933.81    3.98   0
  -3  -4   0  865.66    3.88   0
  -3   4   0  689.86    4.40   0
   3   4   0  928.99    4.64   0
   4  -4   0  107.87    1.82   0
  -4   4   0  141.38    2.22   0
   4   4   0  182.94    2.56   0
  -4  -4   0  177.10    2.01   0
   4   4   0  189.71    2.01   0
  -4  -4   0  128.45    2.05   0
   5   4   0  254.90    2.12   0
  -5  -4   0  193.04    2.03   0
  -5  -4   0  215.32    2.53   0
   5  -4   0  199.77    2.26   0
   5   4   0  187.90    2.32   0
  -5   4   0  156.86    2.01   0
   6  -4   0   36.51    1.37   0
  -6  -4   0   38.12    1.34   0
  -6   4   0   35.93    1.44   0
  -6  -4   0   35.10    1.59   0
   6   4   0   39.99    1.27   0
   6   4   0   31.09    1.52   0
   7   4   0   82.28    1.38   0
  -7   4   0   56.02    1.35   0
  -7  -4   0   66.56    1.70   0
   7   4   0   71.96    1.92   0
   7  -4   0   72.57    1.54   0
  -7  -4   0   74.57    1.45   0
   8   4   0  109.98    1.54   0
  -8  -4   0  109.10    1.66   0
   8   4   0  113.72    2.30   0
  -8  -4   0   95.60    2.01   0
  -8   4   0   86.06    1.58   0
   8  -4   0  113.73    1.76   0
   9   4   0   44.79    2.01   0
  -9  -4   0   41.22    1.40   0
  -9   4   0   35.99    1.30   0
   9   4   0   50.81    1.51   0
   9  -4   0   31.61    1.23   0
  10  -4   0    6.51    1.30   0
  10   4   0    7.50    1.27   0
 -10  -4   0    5.07    1.21   0
  10   4   0    7.63    1.67   0
 -10   4   0    3.86    1.12   0
  11  -4   0    9.21    1.07   0
 -11  -4   0   10.75    1.20   0
 -11   4   0   12.02    1.17   0
  11   4   0   13.88    1.59   0
  11   4   0   15.04    1.12   0
  12   4   0    3.60    1.66   0
  12  -4   0    3.97    1.32   0
 -12  -4   0    3.55    1.42   0
  12   4   0    2.45    1.11   0
 -12   4   0   -0.36    1.49   0
 -13   4   0    0.51    1.39   0
  13  -4   0    2.88    1.18   0
  13   4   0    1.51    1.40   0
  13  -4   0    1.70    1.17   0
 -13  -4   0    0.21    1.20   0
  13   4   0    1.03    1.60   0
 -14   4   0    0.05    1.26   0
  14   4   0    4.48    1.65   0
  14   4   0    0.12    1.17   0
 -14  -4   0   -0.79    1.21   0
  14  -4   0    1.70    1.24   0
  14  -4   0    1.45    1.17   0
  15  -4   0    1.53    1.49   0
  15   4   0    0.47    1.97   0
  15   4   0    0.47    1.45   0
  15  -4   0    1.90    1.55   0
 -15   4   0    0.36    1.25   0
 -15  -4   0    2.57    1.28   0
   1   5   0   87.57    1.82   0
  -1   5   0   85.87    2.12   0
  -1  -5   0   78.02    1.77   0
   1  -5   0   76.27    2.02   0
  -2  -5   0   14.91    1.36   0
  -2   5   0   14.92    1.60   0
   2   5   0   13.91    1.37   0
  -2  -5   0   13.86    1.43   0
   2  -5   0   13.06    1.56   0
  -3  -5   0   63.68    1.96   0
  -3   5   0   47.45    1.84   0
  -3   5   0   45.29    1.73   0
   3   5   0   65.11    1.78   0
  -3  -5   0   51.34    1.51   0
  -4  -5   0    9.42    1.35   0
  -4   5   0    8.61    1.45   0
  -4  -5   0    8.97    1.73   0
   4   5   0    9.89    1.72   0
  -4   5   0    7.49    1.55   0
   4   5   0   11.89    1.58   0
  -5  -5   0   10.46    1.23   0
   5   5   0   11.12    1.24   0
  -5  -5   0   13.25    1.66   0
   5   5   0   11.85    1.69   0
  -5   5   0    9.75    1.35   0
   6   5   0    3.06    1.10   0
  -6  -5   0    2.40    1.22   0
   6  -5   0    2.62    0.99   0
   6   5   0    5.23    1.56   0
  -6  -5   0    6.25    1.36   0
  -6   5   0    4.09    1.24   0
   7  -5   0    0.87    0.95   0
  -7  -5   0    2.55    1.08   0
  -7   5   0    1.02    1.21   0
   7   5   0    1.73    1.54   0
   7   5   0    3.64    1.23   0
  -7  -5   0    0.90    1.34   0
  -8  -5   0    0.28    1.40   0
  -8  -5   0   -0.67    1.13   0
   8   5   0    0.38    1.63   0
  -8   5   0    0.16    1.28   0
   8   5   0    1.71    1.06   0
   8  -5   0    1.20    1.23   0
  -9   5   0    2.75    1.10   0
   9   5   0    3.12    1.66   0
   9   5   0    3.82    1.05   0
   9  -5   0    3.73    1.26   0
  -9  -5   0    2.57    1.48   0
  -9  -5   0    1.99    1.13   0
 -10   5   0    1.63    1.08   0
  10   5   0    1.92    1.64   0
  10  -5   0    0.68    1.04   0
  10   5   0    1.18    1.01   0
 -10  -5   0    0.77    1.11   0
  11   5   0    0.74    1.05   0
  11   5   0   -1.04    1.49   0
 -11  -5   0   -0.41    1.41   0
  11  -5   0    0.74    1.26   0
 -11   5   0    0.26    1.14   0
 -12   5   0    1.66    1.42   0
  12   5   0    1.88    1.60   0
 -12  -5   0    1.56    1.15   0
  12  -5   0    1.37    1.31   0
  12   5   0   -2.27    1.05   0
  13   5   0    3.51    1.69   0
  13  -5   0    1.33    1.17   0
 -13  -5   0    1.57    1.22   0
 -13   5   0    1.61    1.38   0
  13   5   0    1.31    1.38   0
 -14   5   0    0.76    1.50   0
  14   5   0    0.74    1.13   0
  14  -5   0   -0.36    1.22   0
  14  -5   0    0.12    1.14   0
 -14  -5   0    1.31    1.19   0
  14   5   0    1.52    1.71   0
 -15   5   0    1.12    1.58   0
  15   5   0    0.56    1.73   0
  15  -5   0   -0.01    1.27   0
  15   5   0   -1.12    1.21   0
 -15  -5   0    0.59    1.27   0
  15  -5   0   -1.08    1.19   0
   0  -6   0  103.10    2.01   0
   0   6   0  111.06    2.03   0
   1   6   0   82.59    1.68   0
  -1  -6   0   91.12    1.91   0
   1  -6   0   77.10    1.89   0
  -1   6   0   87.90    2.00   0
   2  -6   0   50.30    1.73   0
  -2  -6   0   52.64    1.62   0
  -2  -6   0   50.94    1.49   0
  -2   6   0   53.01    1.76   0
   2   6   0   58.29    1.56   0
  -3  -6   0   55.71    1.79   0
   3   6   0   56.11    1.52   0
  -3  -6   0   44.03    1.61   0
  -3   6   0   39.34    1.56   0
  -3   6   0   46.57    1.72   0
  -4   6   0  189.09    2.37   0
   4   6   0  251.68    2.16   0
  -4  -6   0  204.28    2.23   0
  -4   6   0  206.99    2.51   0
  -4  -6   0  229.66    2.14   0
   5   6   0   38.25    1.54   0
  -5   6   0   41.02    1.55   0
  -5  -6   0   34.39    1.48   0
  -5   6   0   37.24    1.47   0
   5   6   0   53.93    1.59   0
  -5  -6   0   43.02    1.41   0
   6   6   0  123.22    1.62   0
  -6  -6   0   93.56    1.56   0
  -6   6   0   94.01    1.79   0
   6   6   0  118.59    2.10   0
  -6  -6   0  105.56    1.96   0
  -6   6   0   99.75    1.87   0
   7   6   0   29.63    1.43   0
   7   6   0   24.84    1.65   0
  -7   6   0   20.28    1.42   0
  -7  -6   0   20.84    1.23   0
  -7  -6   0   20.55    1.58   0
  -8   6   0   37.85    1.35   0
   8   6   0   53.57    1.37   0
  -8  -6   0   41.93    1.41   0
  -8  -6   0   44.32    1.76   0
   8  -6   0   43.51    1.50   0
   8   6   0   51.43    1.93   0
  -9   6   0    4.85    1.35   0
   9  -6   0    4.98    1.01   0
  -9  -6   0    5.42    1.17   0
   9   6   0    5.28    1.34   0
  -9  -6   0    5.77    1.48   0
   9   6   0    7.02    1.06   0
  10   6   0   11.37    1.67   0
 -10  -6   0    9.72    1.16   0
  10   6   0   10.52    1.10   0
 -10  -6   0    8.43    1.47   0
  10  -6   0   11.55    1.32   0
 -10   6   0   12.66    1.38   0
 -11   6   0    4.72    1.19   0
  11   6   0    8.26    1.71   0
 -11  -6   0    5.60    1.17   0
  11   6   0    5.19    1.09   0
  11  -6   0    7.65    1.35   0
  12   6   0    3.36    1.06   0
 -12  -6   0    2.35    1.20   0
 -12   6   0    1.70    1.40   0
  12   6   0    2.05    1.39   0
  12  -6   0    3.66    1.32   0
 -13  -6   0    7.25    1.53   0
  13   6   0    7.66    1.75   0
  13   6   0    7.63    1.21   0
 -13   6   0    5.43    1.23   0
  13  -6   0    7.96    1.41   0
  14   6   0    0.57    1.71   0
 -14  -6   0   -0.43    1.24   0
  14  -6   0    0.39    1.18   0
  14   6   0    3.92    1.44   0
 -14   6   0   -0.55    1.49   0
  15   6   0    0.97    1.24   0
  15  -6   0   -0.15    1.59   0
 -15   6   0    1.09    1.57   0
  15  -6   0    1.20    1.50   0
 -15  -6   0   -0.92    1.62   0
  15   6   0    3.49    2.03   0
   1   7   0   54.28    1.50   0
   1  -7   0   46.26    1.61   0
  -1  -7   0   47.12    1.48   0
  -1   7   0   46.42    1.48   0
  -2  -7   0   22.32    1.75   0
  -2  -7   0   18.88    1.33   0
   2  -7   0   18.05    1.45   0
  -2   7   0   20.09    1.56   0
   2   7   0   20.14    1.35   0
  -3   7   0  135.21    2.12   0
  -3  -7   0  164.90    2.22   0
  -3  -7   0  130.64    1.81   0
   3   7   0  150.01    1.84   0
  -4   7   0   37.83    1.49   0
   4   7   0   58.75    1.68   0
  -4   7   0   43.47    1.62   0
  -4  -7   0   55.70    1.85   0
  -4  -7   0   46.78    1.41   0
  -5   7   0    3.68    1.34   0
   5   7   0    3.67    1.12   0
  -5  -7   0    3.40    1.57   0
  -5   7   0    2.47    1.21   0
  -5  -7   0    5.39    1.18   0
  -6  -7   0    0.39    1.38   0
   6   7   0    0.72    1.10   0
  -6  -7   0    1.43    1.22   0
  -6   7   0    1.32    1.32   0
  -6   7   0   -0.24    1.28   0
  -7   7   0   32.24    1.53   0
   7   7   0   43.39    1.32   0
  -7  -7   0   32.93    1.34   0
  -7  -7   0   37.17    1.70   0
  -7   7   0   33.01    1.60   0
   7   7   0   44.15    1.81   0
   8   7   0   12.12    1.56   0
  -8   7   0   10.23    1.44   0
   8   7   0   11.09    1.33   0
  -8   7   0   10.30    1.37   0
  -8  -7   0    9.77    1.17   0
  -8  -7   0   10.04    1.49   0
  -9   7   0    0.16    1.35   0
  -9   7   0    0.02    1.31   0
   9   7   0    0.26    1.30   0
  -9  -7   0    0.56    1.09   0
  -9  -7   0    0.71    1.44   0
   9   7   0   -0.56    1.02   0
 -10  -7   0    0.31    1.09   0
  10   7   0    0.44    1.53   0
 -10   7   0    0.46    1.31   0
  10   7   0    0.34    1.05   0
 -10  -7   0    1.97    1.35   0
 -11  -7   0    2.54    1.41   0
 -11  -7   0    2.85    1.11   0
 -11   7   0    2.46    1.15   0
  11   7   0    3.89    1.07   0
  11   7   0    4.92    1.67   0
  12   7   0    0.41    1.10   0
  12   7   0    0.08    1.64   0
  12  -7   0    0.58    1.11   0
 -12   7   0    0.57    1.18   0
 -12  -7   0    0.28    1.44   0
  13  -7   0    0.22    1.19   0
  13   7   0    0.70    1.37   0
 -13   7   0    0.38    1.50   0
 -13  -7   0    1.37    1.19   0
  13   7   0    0.87    1.74   0
 -14   7   0    0.72    1.57   0
  14   7   0   -0.97    1.21   0
  14  -7   0    1.04    1.18   0
 -14  -7   0    1.50    1.23   0
  14   7   0    3.47    1.97   0
   0   8   0   42.63    1.64   0
   0  -8   0   31.53    1.25   0
  -1   8   0   44.57    1.61   0
   1   8   0   44.39    1.41   0
   1  -8   0   37.18    1.49   0
  -1  -8   0   41.38    1.61   0
  -2   8   0  240.37    2.50   0
  -2  -8   0  281.08    2.49   0
   2  -8   0  211.69    2.33   0
   2   8   0  265.89    2.42   0
  -2  -8   0  197.71    2.10   0
   3   8   0    6.23    1.21   0
  -3  -8   0    5.50    1.36   0
   3  -8   0    4.94    1.28   0
  -3   8   0    5.17    1.38   0
  -3  -8   0    4.51    1.22   0
  -4   8   0   72.64    1.83   0
  -4  -8   0   75.41    1.51   0
  -4  -8   0   86.24    1.94   0
  -4   8   0   71.35    1.79   0
   4   8   0   83.60    1.52   0
   5   8   0   82.30    1.47   0
  -5   8   0   83.10    2.02   0
  -5  -8   0   83.72    1.94   0
  -5   8   0   60.22    1.66   0
  -5  -8   0   71.55    1.45   0
  -6  -8   0   13.37    1.25   0
  -6   8   0   13.68    1.35   0
  -6  -8   0   13.92    1.36   0
   6   8   0   16.25    1.22   0
  -6   8   0   15.23    1.45   0
  -7   8   0    0.31    1.30   0
  -7  -8   0    0.89    1.39   0
  -7  -8   0    0.21    1.17   0
   7   8   0    1.05    1.12   0
  -7   8   0    1.38    1.39   0
  -8  -8   0    4.88    1.51   0
  -8   8   0    4.32    1.36   0
  -8   8   0    4.54    1.33   0
  -8  -8   0    7.49    1.17   0
   8   8   0    3.96    1.09   0
  -9   8   0    8.50    1.37   0
  -9  -8   0    7.13    1.45   0
  -9   8   0    7.16    1.41   0
   9   8   0    6.98    1.15   0
  -9  -8   0    8.50    1.44   0
 -10  -8   0   -0.83    1.11   0
  10   8   0   -0.17    1.08   0
 -10  -8   0    1.58    1.18   0
 -10   8   0    0.27    1.38   0
 -10   8   0    1.56    1.36   0
 -11   8   0    9.95    1.48   0
 -11  -8   0   11.52    1.52   0
  11   8   0   11.37    1.38   0
 -11   8   0   10.96    1.49   0
 -11  -8   0    8.84    1.18   0
  11   8   0    7.54    1.18   0
 -12  -8   0    0.04    1.19   0
 -12   8   0    1.63    1.48   0
  12   8   0    4.39    1.68   0
 -12   8   0    3.19    1.44   0
  12   8   0    5.39    1.39   0
 -12  -8   0    2.76    1.49   0
 -13   8   0    2.33    1.55   0
  13   8   0    0.83    1.19   0
 -13  -8   0    5.02    1.50   0
 -13   8   0    0.62    1.28   0
 -14   8   0    0.35    1.65   0
 -14  -8   0   -2.30    1.23   0
  14   8   0   -0.53    1.22   0
 -14   8   0    0.39    1.63   0
  -1   9   0    5.53    1.37   0
  -1  -9   0    3.37    1.41   0
   1   9   0    5.35    1.20   0
   1  -9   0    2.57    1.27   0
   2  -9   0    8.58    1.29   0
  -2   9   0    8.90    1.45   0
  -2  -9   0    7.44    1.28   0
  -2  -9   0    8.02    1.21   0
   2   9   0    9.06    1.21   0
   3  -9   0    0.23    1.24   0
  -3  -9   0    0.88    1.27   0
   3   9   0    0.66    1.10   0
  -3  -9   0    0.03    1.41   0
  -3   9   0    1.11    1.40   0
  -4  -9   0    0.67    1.17   0
  -4  -9   0    0.76    1.31   0
   4   9   0    2.64    1.37   0
  -4   9   0    1.15    1.26   0
  -4   9   0    2.89    1.42   0
  -5  -9   0    4.10    1.26   0
  -5   9   0    3.17    1.43   0
  -5   9   0    2.54    1.28   0
   5   9   0    4.72    1.09   0
  -5  -9   0    3.01    1.42   0
  -6  -9   0    1.82    1.19   0
  -6  -9   0    4.60    1.52   0
  -6   9   0    3.78    1.37   0
   6   9   0    2.10    1.15   0
  -6   9   0    1.27    1.32   0
  -7   9   0    9.75    1.34   0
   7   9   0   14.42    1.17   0
  -7  -9   0   11.08    1.27   0
  -7   9   0   10.91    1.47   0
  -7  -9   0   12.08    1.21   0
  -8   9   0    0.06    1.32   0
  -8  -9   0   -2.18    1.37   0
  -8  -9   0    0.37    1.41   0
  -8   9   0    0.82    1.28   0
   8   9   0    1.63    1.04   0
  -9  -9   0    0.91    1.41   0
  -9  -9   0    0.47    1.14   0
   9   9   0   -0.10    1.12   0
  -9   9   0    1.04    1.35   0
  -9   9   0   -0.64    1.45   0
 -10  -9   0   -0.16    1.46   0
 -10   9   0    1.56    1.36   0
 -10   9   0   -0.20    1.44   0
 -10  -9   0    0.55    1.15   0
  10   9   0    1.71    1.11   0
 -11  -9   0    1.21    1.11   0
 -11   9   0    1.73    1.18   0
 -11   9   0    1.31    1.46   0
  11   9   0   -0.74    1.13   0
 -11  -9   0   -0.22    1.50   0
 -12   9   0    3.00    1.53   0
 -12   9   0    0.96    1.51   0
 -12  -9   0    0.51    1.18   0
  12   9   0    1.47    1.19   0
 -12  -9   0   -0.79    1.49   0
 -13  -9   0    0.39    1.20   0
 -13   9   0    0.48    1.56   0
  13   9   0    0.08    1.19   0
 -13   9   0    2.95    1.55   0
 -14   9   0    0.94    1.69   0
 -14  -9   0    3.30    1.57   0
   0 -10   0   52.20    1.57   0
   0  10   0   51.59    1.46   0
  -1 -10   0   20.13    1.26   0
  -1  10   0   21.12    1.58   0
   1 -10   0   19.99    1.42   0
   1  10   0   22.71    1.54   0
  -1 -10   0   15.82    1.21   0
   2 -10   0   32.21    1.51   0
  -2 -10   0   31.83    1.43   0
  -2 -10   0   39.66    1.57   0
  -2  10   0   37.02    1.69   0
   2  10   0   35.61    1.34   0
  -3 -10   0   46.56    1.54   0
   3 -10   0   50.25    1.67   0
  -3  10   0   59.64    1.87   0
  -3 -10   0   52.86    1.43   0
   3  10   0   62.44    1.69   0
   4  10   0   23.26    1.27   0
  -4 -10   0   26.83    1.69   0
  -4  10   0   17.14    1.37   0
  -4  10   0   21.00    1.61   0
  -4 -10   0   22.98    1.56   0
  -5  10   0   29.43    1.62   0
  -5 -10   0   39.97    1.63   0
  -5 -10   0   33.28    1.35   0
  -5  10   0   26.31    1.47   0
   5  10   0   32.78    1.36   0
  -6  10   0   -0.47    1.47   0
  -6 -10   0    2.96    1.38   0
  -6  10   0    1.65    1.36   0
   6  10   0    0.04    1.30   0
  -6 -10   0    2.13    1.22   0
  -7 -10   0    0.38    1.22   0
  -7  10   0    2.19    1.39   0
  -7  10   0    1.34    1.31   0
  -7 -10   0    2.19    1.10   0
   7  10   0    2.41    1.07   0
  -8  10   0    2.40    1.57   0
  -8 -10   0    1.75    1.45   0
   8  10   0    2.43    1.10   0
  -8 -10   0    1.92    1.14   0
  -8  10   0    2.20    1.40   0
  -9 -10   0    4.49    1.16   0
  -9 -10   0    3.89    1.47   0
  -9  10   0    2.93    1.42   0
  -9  10   0    3.53    1.42   0
   9  10   0    3.77    1.16   0
 -10  10   0    2.05    1.44   0
 -10  10   0    2.63    1.43   0
 -10 -10   0    1.85    1.19   0
  10  10   0    2.15    1.16   0
 -10 -10   0    2.00    1.42   0
 -11  10   0    1.37    1.51   0
 -11 -10   0    0.88    1.47   0
  11  10   0    1.91    1.21   0
 -11  10   0    1.70    1.50   0
 -11 -10   0    3.13    1.22   0
 -12 -10   0    0.02    1.52   0
 -12  10   0    2.60    1.56   0
  12  10   0   -0.10    1.16   0
 -12 -10   0   -2.63    1.52   0
 -12  10   0    1.54    1.54   0
 -13  10   0    0.68    1.59   0
 -13 -10   0   -1.56    1.26   0
 -13  10   0   -0.84    1.60   0
 -13 -10   0    0.63    1.55   0
  13  10   0    0.52    1.20   0
  -1  11   0    0.87    1.44   0
  -1 -11   0    2.85    1.25   0
   1 -11   0    1.90    1.10   0
   1  11   0    1.38    1.43   0
  -1 -11   0    0.74    1.06   0
  -2 -11   0   13.05    1.34   0
   2 -11   0   11.76    1.45   0
  -2  11   0   13.40    1.57   0
  -2 -11   0   17.21    1.42   0
   2  11   0   15.07    1.16   0
   3 -11   0    9.23    1.39   0
  -3  11   0    9.96    1.54   0
   3  11   0   11.59    1.15   0
  -3 -11   0   12.23    1.34   0
  -3 -11   0   12.34    1.41   0
   4  11   0    2.42    1.14   0
  -4  11   0    1.87    1.28   0
  -4 -11   0    1.47    1.24   0
  -4 -11   0    0.47    1.15   0
  -4  11   0   -0.00    1.48   0
  -5 -11   0    2.74    1.38   0
  -5 -11   0    1.06    1.24   0
  -5  11   0    1.71    1.46   0
   5  11   0    2.63    1.10   0
  -5  11   0    3.50    1.29   0
   6  11   0    0.59    1.35   0
  -6  11   0   -0.00    1.30   0
  -6 -11   0    2.41    1.49   0
  -6 -11   0    0.33    1.12   0
  -6  11   0    1.10    1.45   0
   7  11   0    0.51    1.15   0
  -7 -11   0    1.75    1.12   0
  -7  11   0    0.30    1.42   0
  -7  11   0    0.72    1.54   0
  -7 -11   0   -1.03    1.59   0
  -8 -11   0    0.28    1.15   0
  -8 -11   0    1.82    1.45   0
  -8  11   0    0.08    1.44   0
   8  11   0    1.90    1.13   0
  -8  11   0   -0.99    1.38   0
   9  11   0    2.50    1.12   0
  -9  11   0    0.48    1.37   0
  -9 -11   0   -0.03    1.19   0
  -9 -11   0    0.06    1.41   0
  -9  11   0    1.66    1.63   0
  10  11   0    0.66    1.19   0
 -10  11   0   -0.26    1.45   0
 -10  11   0    0.44    1.43   0
 -10 -11   0   -0.33    1.45   0
 -10 -11   0   -0.35    1.21   0
 -11 -11   0   -0.82    1.47   0
 -11  11   0   -0.87    1.74   0
  11  11   0    0.65    1.21   0
 -11 -11   0    2.14    1.49   0
 -11  11   0    0.93    1.54   0
 -12  11   0    1.58    1.53   0
  12  11   0    0.78    1.51   0
 -12 -11   0   -0.25    1.59   0
 -12  11   0    2.39    1.56   0
 -12 -11   0    0.55    1.25   0
   0 -12   0    6.13    1.35   0
   0  12   0    6.41    1.42   0
  -1 -12   0    2.59    1.21   0
   1  12   0    3.17    1.13   0
  -1  12   0    4.36    1.45   0
   1 -12   0    3.34    1.37   0
  -1 -12   0    5.38    1.32   0
  -2 -12   0    0.55    1.48   0
   2 -12   0    2.83    1.37   0
  -2 -12   0    3.52    1.36   0
  -2  12   0    2.47    1.42   0
   2  12   0    2.25    1.16   0
   3  12   0    6.17    1.18   0
  -3 -12   0    7.25    1.26   0
   3 -12   0    6.71    1.38   0
  -3  12   0    6.90    1.48   0
  -3 -12   0   10.23    1.40   0
  -4  12   0   -0.22    1.39   0
  -4  12   0    1.34    1.28   0
  -4 -12   0    0.87    1.23   0
   4  12   0    1.70    1.17   0
  -4 -12   0    0.61    1.11   0
  -5  12   0    2.77    1.28   0
  -5 -12   0    1.62    1.07   0
  -5 -12   0    4.48    1.48   0
   5  12   0    3.69    1.33   0
  -5  12   0    3.90    1.69   0
  -6 -12   0    4.41    1.16   0
   6  12   0    7.15    1.16   0
  -6 -12   0    4.69    1.22   0
  -6  12   0    6.60    1.53   0
  -6  12   0    5.83    1.38   0
  -7  12   0    0.92    1.34   0
  -7 -12   0    0.42    1.16   0
  -7  12   0   -0.10    1.69   0
  -7 -12   0    1.75    1.47   0
   7  12   0    2.38    1.15   0
  -8 -12   0    1.87    1.15   0
  -8  12   0    3.83    1.43   0
  -8 -12   0    2.91    1.28   0
   8  12   0    3.46    1.19   0
  -8  12   0    2.63    1.43   0
  -9  12   0    1.74    1.76   0
  -9 -12   0    3.71    1.51   0
  -9  12   0    1.68    1.48   0
  -9 -12   0   -0.09    1.25   0
   9  12   0    0.97    1.19   0
 -10  12   0    1.24    1.57   0
 -10 -12   0    3.01    1.53   0
 -10  12   0    0.28    1.73   0
  10  12   0   -0.16    1.22   0
 -10 -12   0    2.03    1.21   0
 -11  12   0    0.01    1.59   0
 -11 -12   0    1.23    1.54   0
 -11  12   0    0.52    1.54   0
  11  12   0    0.19    1.53   0
 -11 -12   0   -0.05    1.28   0
 -12 -12   0   -0.72    1.34   0
 -12  12   0    1.86    1.88   0
 -12  12   0    0.96    1.87   0
  12  12   0    1.32    1.26   0
 -12 -12   0   -0.29    1.30   0
   1 -13   0    0.59    1.26   0
  -1  13   0    2.56    1.36   0
   1  13   0    3.03    1.15   0
  -1 -13   0    1.34    1.29   0
  -1 -13   0    0.98    1.46   0
   2  13   0    0.42    1.36   0
  -2 -13   0    2.78    1.49   0
   2 -13   0    1.67    1.26   0
  -2 -13   0    1.07    1.32   0
  -2  13   0    2.26    1.38   0
  -3 -13   0    0.06    1.22   0
   3  13   0    4.13    1.38   0
  -3  13   0    0.43    1.51   0
   3 -13   0    1.20    1.36   0
  -3 -13   0    2.86    1.25   0
  -4  13   0    1.74    1.46   0
  -4  13   0    0.17    1.53   0
  -4 -13   0    0.23    1.34   0
   4  13   0    1.05    1.15   0
  -4 -13   0   -0.00    1.41   0
  -5 -13   0    6.48    1.47   0
  -5  13   0    2.86    1.54   0
   5  13   0    1.18    1.15   0
  -5  13   0    0.01    1.48   0
  -5 -13   0   -0.32    1.10   0
   6  13   0    1.60    1.12   0
  -6  13   0    0.46    1.34   0
  -6 -13   0    0.05    1.50   0
  -6 -13   0    2.17    1.11   0
  -6  13   0   -0.41    1.47   0
   7  13   0   -1.03    1.10   0
  -7  13   0    1.01    1.53   0
  -7 -13   0   -1.02    1.09   0
  -7 -13   0    3.28    1.54   0
  -7  13   0    1.19    1.42   0
  -8 -13   0    2.26    1.20   0
  -8  13   0    2.04    1.51   0
  -8  13   0    3.04    1.65   0
  -8 -13   0    0.77    1.17   0
   8  13   0    2.26    1.19   0
  -9  13   0   -0.74    1.69   0
  -9  13   0    3.25    1.81   0
  -9 -13   0   -0.34    1.21   0
  -9 -13   0   -0.50    1.52   0
   9  13   0    0.49    1.25   0
  10  13   0    0.20    1.25   0
 -10  13   0   -0.45    1.53   0
 -10 -13   0    2.09    1.23   0
 -10  13   0    0.92    1.81   0
 -10 -13   0    1.17    1.26   0
 -11  13   0    0.66    1.62   0
 -11 -13   0    1.23    1.61   0
 -11  13   0    0.40    1.88   0
 -11 -13   0   -0.55    1.28   0
  11  13   0    1.60    1.52   0
   0 -14   0    0.74    1.33   0
   0 -14   0    1.07    1.23   0
   0  14   0   -0.04    1.40   0
   1  14   0    1.78    1.36   0
  -1 -14   0    1.75    1.12   0
   1 -14   0    2.01    1.32   0
  -1 -14   0    2.49    1.23   0
  -1  14   0    2.38    1.41   0
  -2  14   0   -0.43    1.45   0
  -2 -14   0    0.99    1.21   0
   2 -14   0    1.78    1.37   0
  -2 -14   0    0.69    1.33   0
   2  14   0    2.20    1.41   0
   3  14   0    0.22    1.42   0
  -3 -14   0    1.35    1.18   0
  -3 -14   0    1.01    1.42   0
  -3  14   0   -0.40    1.42   0
   3 -14   0    1.78    1.34   0
   4  14   0    1.46    1.20   0
  -4 -14   0    0.04    1.44   0
  -4 -14   0    0.91    1.17   0
  -4  14   0    1.10    1.42   0
  -4  14   0    2.90    1.28   0
  -5 -14   0    0.15    1.21   0
  -5 -14   0    3.42    1.30   0
  -5  14   0    2.31    1.47   0
  -5  14   0    2.05    1.36   0
   5  14   0    4.59    1.17   0
  -6 -14   0    4.36    1.57   0
  -6  14   0   -0.65    1.54   0
  -6  14   0    0.67    1.42   0
  -6 -14   0    2.84    1.45   0
   6  14   0    4.64    1.15   0
  -7  14   0    2.07    1.61   0
  -7  14   0    0.54    1.52   0
  -7 -14   0    4.27    1.54   0
  -7 -14   0    1.80    1.19   0
   7  14   0   -1.40    1.21   0
  -8  14   0    0.91    1.79   0
  -8 -14   0    3.09    1.56   0
   8  14   0    0.42    1.23   0
  -8 -14   0    1.67    1.20   0
  -8  14   0   -0.10    1.70   0
  -9  14   0   -1.10    1.61   0
  -9 -14   0    2.79    1.61   0
  -9 -14   0    0.44    1.21   0
   9  14   0   -0.44    1.52   0
  -9  14   0    0.94    1.81   0
 -10  14   0    0.23    1.86   0
 -10 -14   0    2.08    1.31   0
 -10  14   0    1.60    1.85   0
  10  14   0    2.33    1.26   0
 -10 -14   0   -0.19    1.22   0
   1 -15   0    1.23    1.23   0
  -1  15   0   -1.00    1.49   0
  -1 -15   0    2.04    1.41   0
   1 -15   0    0.55    1.38   0
   1  15   0    0.27    1.18   0
  -1 -15   0   -0.32    1.23   0
   2  15   0    1.14    1.15   0
  -2 -15   0    1.11    1.29   0
  -2  15   0    0.80    1.43   0
   2 -15   0    0.16    1.37   0
  -2 -15   0    0.84    1.20   0
   3  15   0   -0.26    1.15   0
  -3 -15   0   -1.12    1.37   0
   3 -15   0    1.60    1.38   0
  -3 -15   0    0.27    1.19   0
  -3  15   0    0.20    1.42   0
  -4 -15   0    0.06    1.17   0
  -4 -15   0    2.15    1.21   0
  -4  15   0   -0.23    1.35   0
  -4  15   0    1.45    1.48   0
   4  15   0    1.54    1.25   0
  -5  15   0    1.79    1.79   0
  -5 -15   0    1.62    1.42   0
  -5 -15   0    1.68    1.25   0
  -5  15   0    0.37    1.61   0
   5  15   0    1.01    1.19   0
  -6  15   0    1.24    1.52   0
   6  15   0   -1.17    1.22   0
  -6 -15   0    0.30    1.48   0
  -6 -15   0   -0.29    1.56   0
  -6  15   0   -0.13    1.63   0
  -7 -15   0    2.29    1.17   0
  -7 -15   0   -0.11    1.31   0
   7  15   0   -0.88    1.52   0
  -7  15   0    0.02    1.47   0
  -7  15   0   -0.21    1.81   0
  -8  15   0   -0.02    1.86   0
  -8  15   0   -0.37    1.78   0
  -8 -15   0    1.22    1.23   0
  -8 -15   0    1.33    1.29   0
   8  15   0   -0.72    1.26   0
  -9 -15   0   -0.17    1.36   0
  -9 -15   0   -1.14    1.29   0
   0 -16   0   -1.79    1.28   0
   0 -16   0    0.93    1.20   0
   0  16   0   -0.81    1.20   0
  -1 -16   0    3.34    1.27   0
   1  16   0    0.72    1.20   0
   1 -16   0    0.82    1.41   0
  -1 -16   0    0.38    1.37   0
   1 -16   0   -0.46    1.25   0
  -1  16   0   -0.77    1.23   0
  -2 -16   0    0.76    1.42   0
   2  16   0    0.93    1.24   0
   2 -16   0    0.06    1.52   0
  -2  16   0    1.54    1.54   0
  -2 -16   0    2.54    1.26   0
   3  16   0    1.21    1.24   0
  -3 -16   0    0.90    1.24   0
  -3  16   0    0.12    1.56   0
  -3 -16   0    0.52    1.45   0
  -4  16   0   -0.10    1.56   0
  -4 -16   0   -0.78    1.22   0
   4  16   0    0.68    1.51   0
  -4 -16   0   -0.58    1.55   0
  -4  16   0    2.19    1.42   0
   5  16   0    1.76    1.53   0
  -5 -16   0   -0.13    1.49   0
  -5  16   0    0.11    1.60   0
  -5 -16   0   -0.24    1.55   0
  -5  16   0    0.89    1.65   0
   6  16   0    1.69    1.32   0
  -6  16   0   -0.24    1.61   0
  -6 -16   0    2.17    1.50   0
  -6 -16   0    2.27    1.34   0
  -6  16   0    0.48    1.72   0
  -7  16   0    2.03    1.73   0
  -7 -16   0   -1.26    1.72   0
  -7 -16   0    1.55    1.25   0
   7  16   0   -0.96    1.54   0
  -7  16   0   -2.26    1.89   0
   1 -17   0    3.28    1.27   0
  -1 -17   0    0.91    1.17   0
  -1 -17   0    0.61    1.30   0
   1 -17   0   -1.19    1.45   0
  -1  17   0   -1.56    1.58   0
   1  17   0    0.84    1.52   0
  -2 -17   0    0.45    1.19   0
   2 -17   0    2.35    1.33   0
  -2  17   0    1.77    1.56   0
  -2 -17   0   -0.42    1.58   0
   2 -17   0    1.34    1.50   0
   2  17   0    1.61    1.31   0
  -3 -17   0   -1.00    1.26   0
  -3  17   0    0.35    1.59   0
  -3 -17   0    0.03    1.48   0
   3  17   0    1.29    1.57   0
  -4 -17   0    1.81    1.22   0
   4  17   0   -0.71    1.31   0
  -4 -17   0    1.02    1.63   0
  -4  17   0    0.94    1.47   0
  -4  17   0    1.43    1.88   0
  -5 -17   0   -1.73    1.64   0
   5  17   0   -1.67    1.64   0
  -5 -17   0    1.21    1.53   0
  -5  17   0    1.56    1.64   0
  -5  17   0    1.12    1.75   0
   0 -18   0    1.83    1.35   0
   0 -18   0   -0.80    1.33   0
   0  18   0    0.87    1.69   0
   1  18   0    0.05    1.66   0
  -1 -18   0    1.32    1.35   0
  -1 -18   0    0.73    1.54   0
   1 -18   0   -0.60    1.37   0
   1 -18   0    0.00    1.29   0
  -2 -18   0    0.07    1.24   0
  16  -1  -1    0.34    1.21   0
 -16   1   1    0.15    1.55   0
  16   1  -1   -0.74    1.18   0
  16  -1  -1    0.16    1.68   0
  16   1  -1    0.35    1.70   0
 -16  -1   1    4.83    1.26   0
  15   1  -1    2.23    1.17   0
  15  -1  -1    4.17    1.66   0
  15  -1  -1    4.38    1.47   0
  15   1  -1    3.33    1.64   0
 -15   1   1    4.30    1.22   0
 -15  -1   1    3.87    1.21   0
  14  -1  -1    2.80    1.15   0
  14  -1  -1    0.75    1.55   0
 -14  -1   1    0.96    1.13   0
  14   1  -1    2.59    1.56   0
 -14   1   1    0.96    1.18   0
  14   1  -1    0.23    1.09   0
  13  -1  -1    1.11    1.06   0
 -13   1   1    0.60    1.11   0
  13   1  -1    1.30    1.54   0
 -13  -1   1   -1.76    1.16   0
  13   1  -1   -0.66    1.30   0
  13  -1  -1    1.17    1.48   0
  12   1  -1    1.13    1.32   0
  12   1  -1    2.34    1.62   0
 -12   1   1    2.37    1.11   0
  12  -1  -1    1.72    1.37   0
  12  -1  -1    1.94    1.05   0
 -12  -1   1    0.68    1.15   0
  11  -1  -1   -0.77    1.29   0
 -11   1   1    1.34    1.12   0
  11  -1  -1    1.59    1.43   0
 -11  -1   1    1.01    1.16   0
  11   1  -1    1.18    1.08   0
  11   1  -1    2.38    1.53   0
  10   1  -1   10.32    1.81   0
 -10  -1   1    6.21    1.21   0
  10  -1  -1    9.22    1.30   0
  10   1  -1    7.62    1.10   0
  10  -1  -1    7.51    1.54   0
 -10   1   1    7.67    1.40   0
  -9  -1   1   31.67    1.29   0
   9   1  -1   25.94    1.73   0
   9  -1  -1   36.31    1.37   0
   9   1  -1   32.67    1.19   0
   9  -1  -1   29.02    1.55   0
  -9   1   1   30.68    1.50   0
   8  -1  -1   20.33    1.15   0
  -8   1   1   22.81    1.45   0
   8   1  -1   19.13    1.13   0
  -8  -1   1   17.99    1.25   0
   8   1  -1   16.26    1.56   0
   7   1  -1    7.95    1.10   0
   7   1  -1    4.92    1.55   0
  -7   1   1    5.72    1.13   0
  -7  -1   1    7.84    1.44   0
   7  -1  -1    5.96    1.13   0
  -6  -1   1    7.68    1.50   0
   6   1  -1    6.94    1.15   0
   6  -1  -1    5.38    1.15   0
  -6   1   1    5.39    1.13   0
   6   1  -1    5.18    1.72   0
   5  -1  -1   86.51    1.67   0
   5   1  -1   94.64    1.66   0
   5   1  -1   72.96    2.41   0
  -5  -1   1  109.70    2.03   0
  -5   1   1   98.66    1.91   0
   4  -1  -1  104.76    1.87   0
   4   1  -1  105.34    3.31   0
   4   1  -1  112.59    1.93   0
  -4  -1   1  134.38    2.35   0
  -4   1   1  105.14    1.93   0
   3   1  -1    3.76    1.56   0
  -3  -1   1    2.82    2.82   0
  -3  -1   1    3.67    1.97   0
   3  -1  -1    5.96    1.91   0
   3   1  -1    3.35    3.13   0
  -3   1   1    5.51    1.56   0
   2   1  -1   42.21    3.73   0
   2   1  -1   47.67    2.23   0
  -2   1   1   40.14    2.11   0
   2  -1  -1   39.83    2.07   0
  -2  -1   1   40.23    3.96   0
  -2  -1   1   50.23    2.27   0
  -1  -1   1 1285.29    9.50   0
   1   1  -1 1381.73    9.79   0
  -1   1   1 1178.55    7.66   0
   0   1   1  487.82    5.17   0
   0  -1  -1  404.97    5.10   0
  -1   1  -1 1198.87   10.82   0
  -1  -1  -1 1379.06    7.40   0
   1  -1   1 1224.74   10.72   0
  -1  -1  -1 1115.20    6.83   0
   1   1   1 1083.70    6.80   0
   1   1   1 1255.68    6.83   0
   2   1   1   18.10    1.94   0
   2   1   1   16.26    2.66   0
  -2  -1  -1   16.98    2.01   0
  -2   1  -1   18.86    2.28   0
   2  -1   1   18.01    2.16   0
  -2  -1  -1   15.55    2.03   0
  -3  -1  -1  146.77    2.30   0
  -3  -1  -1  163.65    2.77   0
  -3   1  -1  151.54    2.77   0
   3  -1   1  126.66    2.28   0
   3   1   1  151.98    2.25   0
   3   1   1  166.74    2.90   0
   4   1   1   11.32    1.32   0
   4   1   1   10.08    1.74   0
   4  -1   1   11.54    1.48   0
  -4  -1  -1    9.99    1.32   0
  -4   1  -1    8.75    1.34   0
   5   1   1  231.01    2.33   0
  -5   1  -1  197.23    2.40   0
   5  -1   1  222.14    2.34   0
   5   1   1  150.42    2.08   0
  -5  -1  -1  225.33    2.39   0
  -6  -1  -1  224.15    2.18   0
   6   1   1  264.17    2.32   0
  -6   1  -1  246.44    2.47   0
   6  -1   1  253.57    2.38   0
   6   1   1  226.57    2.46   0
   7   1   1   45.88    1.31   0
   7  -1   1   53.49    1.60   0
   7  -1   1   33.57    1.35   0
  -7   1  -1   42.16    1.42   0
  -7  -1  -1   49.07    1.62   0
   7   1   1   46.34    1.72   0
   8  -1   1   50.54    1.41   0
   8   1   1   68.34    1.79   0
   8  -1   1   61.30    1.37   0
   8   1   1   68.93    1.36   0
  -8  -1  -1   64.27    1.46   0
  -8   1  -1   62.90    1.54   0
  -9  -1  -1   61.90    1.51   0
   9   1   1   69.13    1.39   0
   9  -1   1   45.62    1.46   0
   9   1   1   64.09    1.82   0
  -9   1  -1   56.37    1.43   0
   9  -1   1   60.40    1.35   0
  10   1   1    6.66    1.10   0
  10   1   1    8.24    1.32   0
  10  -1   1    8.50    1.38   0
  10  -1   1    8.33    1.06   0
 -10   1  -1   10.67    1.33   0
 -10  -1  -1    8.01    1.22   0
  11   1   1   16.34    1.38   0
  11   1   1    9.79    1.27   0
  11  -1   1   15.31    1.42   0
 -11  -1  -1   12.80    1.22   0
 -11   1  -1   12.52    1.49   0
  11  -1   1   10.37    1.11   0
  12   1   1   15.23    1.57   0
  12  -1   1   11.72    1.16   0
  12   1   1    9.77    1.16   0
  12  -1   1   11.87    1.52   0
 -12  -1  -1    9.37    1.44   0
 -12   1  -1   10.07    1.25   0
 -13  -1  -1   12.36    1.30   0
  13   1   1   20.50    1.66   0
 -13   1  -1   11.58    1.33   0
  13  -1   1   15.41    1.25   0
  13  -1   1   17.02    1.61   0
  13   1   1   20.09    1.50   0
  14   1   1    9.34    1.28   0
  14  -1   1   16.92    1.70   0
 -14   1  -1   12.92    1.34   0
  14  -1   1   13.15    1.28   0
  14   1   1   11.70    1.40   0
 -14  -1  -1    9.44    1.33   0
  15  -1   1    3.50    1.50   0
  15  -1   1    3.03    1.67   0
 -15  -1  -1    1.40    1.26   0
  15   1   1    3.98    1.66   0
 -15   1  -1    2.30    1.26   0
  15   1   1    3.72    1.18   0
  16   2  -1    1.97    1.20   0
  16  -2  -1    1.60    1.65   0
  16  -2  -1    1.34    1.51   0
  16   2  -1   -0.32    2.01   0
 -16  -2   1    0.00    1.25   0
 -16   2   1    0.03    1.22   0
 -15   2   1    1.13    1.21   0
  15   2  -1    2.36    1.88   0
 -15  -2   1   -0.67    1.23   0
  15   2  -1    2.14    1.14   0
  15  -2  -1    0.75    1.16   0
  15  -2  -1    1.42    1.56   0
  14  -2  -1    2.59    1.37   0
  14  -2  -1    0.93    1.53   0
 -14  -2   1    1.38    1.18   0
  14   2  -1   -2.33    1.41   0
 -14   2   1    4.83    1.38   0
  14   2  -1   -0.00    1.59   0
  13   2  -1    1.56    1.31   0
 -13   2   1    1.13    1.10   0
 -13  -2   1   -0.72    1.39   0
  13  -2  -1   -0.60    1.50   0
  13  -2  -1    2.48    1.07   0
  13   2  -1    1.85    1.59   0
  12   2  -1    3.83    1.33   0
 -12   2   1    3.83    1.13   0
  12   2  -1    3.04    1.52   0
  12  -2  -1    3.17    1.04   0
  12  -2  -1    4.78    1.33   0
 -12  -2   1    3.53    1.14   0
 -11  -2   1    5.46    1.15   0
  11  -2  -1    7.25    1.46   0
 -11   2   1    5.47    1.18   0
  11   2  -1    7.08    1.58   0
  11  -2  -1    6.96    1.06   0
  11   2  -1    5.39    1.06   0
  10   2  -1    2.99    1.11   0
  10  -2  -1    4.13    1.39   0
 -10  -2   1    5.11    1.20   0
 -10   2   1    4.32    1.13   0
  10   2  -1    3.32    1.63   0
  -9  -2   1    4.57    1.17   0
   9  -2  -1    6.43    1.07   0
   9   2  -1    6.76    1.06   0
   9   2  -1    5.10    1.71   0
  -9   2   1    6.30    1.10   0
   8   2  -1   13.37    1.14   0
  -8   2   1   10.54    1.17   0
   8  -2  -1    8.37    1.11   0
  -8  -2   1   11.99    1.21   0
   8   2  -1   10.52    1.68   0
  -7  -2   1   19.85    1.49   0
   7  -2  -1   20.22    1.44   0
   7   2  -1   20.61    1.14   0
  -7   2   1   16.86    1.21   0
   7   2  -1   19.69    1.99   0
  -6  -2   1    7.89    1.26   0
  -6   2   1    7.87    1.19   0
   6   2  -1    8.36    1.40   0
   6   2  -1    6.09    1.84   0
   6  -2  -1    6.61    1.17   0
  -5  -2   1   99.00    1.76   0
   5   2  -1  112.77    2.85   0
  -5  -2   1   79.94    2.29   0
   5   2  -1  113.88    1.72   0
  -5   2   1   89.88    1.67   0
   5  -2  -1   86.63    1.63   0
  -4  -2   1    3.34    1.96   0
   4  -2  -1    4.98    1.47   0
  -4   2   1    4.08    1.53   0
   4   2  -1    5.21    2.19   0
   4   2  -1    7.47    1.57   0
  -4  -2   1    5.89    1.38   0
  -3  -2   1   15.79    1.68   0
   3   2  -1   15.26    3.03   0
  -3   2   1    9.78    1.48   0
   3  -2  -1    9.64    1.47   0
  -3  -2   1   10.78    2.68   0
   3   2  -1   13.56    1.62   0
  -2  -2   1   83.69    3.07   0
   2   2  -1   96.16    2.50   0
  -2   2   1   77.83    2.32   0
  -2   2   1   72.78    2.15   0
  -2  -2   1  102.46    2.87   0
   1   2  -1   20.17    2.51   0
  -1  -2   1   21.56    2.49   0
   1  -2  -1   15.58    1.97   0
  -1   2   1   16.87    1.98   0
   0   2   1   20.32    2.17   0
   0  -2  -1   21.93    2.08   0
   0   2   1   23.24    2.03   0
   0   2  -1   26.28    3.55   0
   0  -2   1   20.81    3.18   0
   0  -2  -1   25.11    2.15   0
   1   2   1   22.51    2.67   0
  -1  -2  -1   17.96    2.20   0
  -1  -2  -1   21.83    2.30   0
  -1   2  -1   17.75    3.34   0
   1   2   1   18.87    1.94   0
   2  -2   1    6.78    2.18   0
  -2  -2  -1    5.66    2.10   0
  -2  -2  -1    8.18    1.79   0
  -2   2  -1    5.22    2.28   0
   2   2   1    9.22    1.75   0
   2   2   1    5.68    2.14   0
  -3  -2  -1   15.22    1.64   0
  -3  -2  -1   24.56    1.56   0
   3  -2   1   21.51    1.77   0
   3   2   1   23.64    1.48   0
  -3   2  -1   21.27    1.86   0
   3   2   1   23.53    2.16   0
  -4   2  -1  149.62    2.24   0
  -4  -2  -1  158.86    2.04   0
  -4  -2  -1  142.21    2.07   0
   4   2   1  196.97    2.62   0
   4  -2   1  191.44    2.48   0
   4   2   1  202.66    2.14   0
  -5  -2  -1   51.19    1.78   0
   5  -2   1   33.59    1.34   0
  -5  -2  -1   31.15    1.49   0
   5   2   1   55.88    1.69   0
   5   2   1   34.59    1.58   0
  -5   2  -1   37.82    1.47   0
   6   2   1   76.79    1.48   0
  -6   2  -1   76.51    1.79   0
   6   2   1   52.27    1.60   0
   6  -2   1   78.11    1.71   0
  -6  -2  -1   83.03    1.83   0
  -7   2  -1    0.09    1.15   0
   7  -2   1    0.96    1.25   0
   7   2   1    0.48    1.06   0
  -7  -2  -1    1.56    1.15   0
   7   2   1    0.58    1.26   0
  -8  -2  -1   35.26    1.55   0
   8  -2   1   34.69    1.47   0
   8   2   1   31.65    1.76   0
   8   2   1   31.47    1.19   0
  -8   2  -1   33.68    1.59   0
   9  -2   1   38.47    1.26   0
  -9  -2  -1   45.79    1.45   0
   9   2   1   57.39    1.58   0
   9   2   1   33.11    1.50   0
  -9   2  -1   48.51    1.67   0
   9  -2   1   50.71    1.62   0
  10   2   1   -0.50    1.31   0
  10  -2   1    1.91    1.03   0
  10  -2   1    2.36    1.12   0
 -10  -2  -1    2.46    1.19   0
 -10   2  -1    1.27    1.11   0
  10   2   1    2.48    1.57   0
  11  -2   1   10.74    1.43   0
  11   2   1    8.49    1.51   0
  11   2   1    9.05    1.10   0
 -11   2  -1    7.41    1.20   0
 -11  -2  -1    6.69    1.19   0
  11  -2   1    7.61    1.16   0
  12  -2   1    0.53    1.44   0
  12   2   1    0.71    1.10   0
  12  -2   1    0.61    1.31   0
  12   2   1    2.43    1.57   0
 -12  -2  -1    1.25    1.17   0
 -12   2  -1    0.92    1.15   0
 -13  -2  -1   -0.04    1.09   0
  13   2   1    2.33    1.57   0
  13   2   1    2.51    1.30   0
 -13   2  -1   -1.29    1.50   0
  13  -2   1    0.41    1.23   0
  13  -2   1    1.60    1.12   0
  14  -2   1    0.47    1.46   0
  14  -2   1    1.43    1.18   0
  14   2   1    0.27    1.13   0
 -14  -2  -1    0.78    1.46   0
 -14   2  -1    0.14    1.48   0
  14   2   1    0.24    1.60   0
  15   2   1    1.08    1.66   0
  15  -2   1   -0.82    1.61   0
 -15   2  -1    1.10    1.58   0
  15   2   1    1.87    1.48   0
  15  -2   1   -0.52    1.28   0
 -15  -2  -1   -0.17    1.26   0
  16  -3  -1    1.93    1.25   0
 -16  -3   1    3.36    1.27   0
  16  -3  -1    0.34    1.66   0
  16   3  -1    0.50    2.05   0
  16   3  -1   -2.15    1.51   0
 -16   3   1    1.74    1.56   0
  15   3  -1    1.27    1.66   0
  15  -3  -1   -1.25    1.16   0
 -15   3   1    2.13    1.53   0
  15   3  -1    1.96    1.16   0
 -15  -3   1   -0.20    1.18   0
  15  -3  -1    1.41    1.59   0
  14   3  -1    1.37    1.63   0
  14   3  -1   -0.62    1.14   0
 -14   3   1   -1.11    1.20   0
 -14  -3   1    2.31    1.21   0
  14  -3  -1    0.44    1.42   0
  14  -3  -1    1.46    1.46   0
 -13  -3   1    1.30    1.12   0
  13  -3  -1    1.12    1.33   0
  13   3  -1    2.74    1.87   0
  13  -3  -1   -0.08    1.40   0
  13   3  -1    2.31    1.07   0
 -13   3   1    2.00    1.14   0
  12  -3  -1   -0.17    1.39   0
 -12  -3   1   -0.43    1.14   0
  12  -3  -1   -0.76    1.22   0
  12   3  -1   -0.30    1.08   0
  12   3  -1   -0.83    1.64   0
 -12   3   1    0.55    1.14   0
 -11  -3   1    3.87    1.18   0
  11   3  -1    5.08    1.61   0
 -11   3   1    3.18    1.39   0
  11  -3  -1    3.88    1.07   0
  11   3  -1    6.59    1.05   0
  10  -3  -1   10.83    1.09   0
  10   3  -1   16.08    1.14   0
 -10   3   1    9.54    1.16   0
 -10  -3   1   14.70    1.23   0
  10   3  -1   10.31    1.71   0
   9   3  -1    6.99    1.09   0
  -9   3   1    6.74    1.16   0
   9  -3  -1    5.91    1.11   0
  -9  -3   1    7.07    1.18   0
   9   3  -1    5.71    1.78   0
   8  -3  -1   39.58    1.28   0
   8   3  -1   48.30    1.93   0
  -8   3   1   43.71    1.32   0
   8   3  -1   56.61    1.26   0
  -8  -3   1   51.92    1.36   0
  -7   3   1    1.16    1.02   0
   7   3  -1    1.62    0.98   0
   7  -3  -1    1.71    1.02   0
   7   3  -1    0.11    1.55   0
  -7  -3   1    1.63    1.54   0
  -7  -3   1    1.70    1.09   0
   6  -3  -1    6.01    1.30   0
  -6  -3   1    6.28    1.19   0
   6   3  -1    6.46    1.68   0
  -6  -3   1    5.96    1.54   0
  -6   3   1    3.37    1.12   0
   6   3  -1    6.57    1.12   0
   5   3  -1  188.39    2.89   0
   5   3  -1  218.06    2.08   0
  -5  -3   1  146.14    2.57   0
   5  -3  -1  141.76    1.84   0
  -5  -3   1  207.54    2.12   0
  -5   3   1  197.75    2.26   0
   4  -3  -1   26.93    1.52   0
  -4   3   1   20.63    1.26   0
   4   3  -1   27.15    1.42   0
  -4  -3   1   23.73    2.04   0
   4   3  -1   25.50    2.05   0
  -4  -3   1   28.55    1.47   0
  -3  -3   1   19.99    1.58   0
  -3   3   1   20.99    1.80   0
  -3  -3   1   14.49    1.93   0
  -3   3   1   20.73    1.69   0
   3   3  -1   23.60    1.50   0
  -2  -3   1  587.54    4.18   0
   2  -3  -1  470.67    3.79   0
  -2   3   1  593.57    4.31   0
   2   3  -1  668.24    4.36   0
   1   3  -1   64.12    2.61   0
  -1   3   1   48.66    2.07   0
  -1  -3   1   53.71    2.26   0
   1  -3  -1   56.53    2.42   0
   0  -3  -1  423.51    3.92   0
   0   3   1  381.16    3.52   0
   0  -3  -1  394.11    3.57   0
   0  -3   1  393.27    5.27   0
   0   3  -1  408.63    5.12   0
   1  -3   1   21.94    2.88   0
   1   3   1   27.29    2.16   0
  -1  -3  -1   28.65    1.95   0
  -1  -3  -1   27.80    2.19   0
  -1   3  -1   25.18    3.08   0
   1   3   1   28.88    1.90   0
  -2   3  -1  485.69    5.07   0
   2   3   1  547.92    3.82   0
  -2  -3  -1  538.73    3.76   0
   2   3   1  636.36    3.66   0
  -2  -3  -1  661.09    3.93   0
  -3  -3  -1    2.01    1.33   0
  -3   3  -1    2.08    1.81   0
   3   3   1    1.97    1.28   0
   3  -3   1    2.06    1.49   0
   3   3   1    1.84    1.86   0
  -3  -3  -1    4.00    1.44   0
  -4  -3  -1   59.16    1.54   0
   4   3   1   74.04    1.55   0
   4   3   1   70.61    2.01   0
   4  -3   1   54.57    1.74   0
  -4   3  -1   54.03    1.89   0
  -4  -3  -1   67.11    1.89   0
   5   3   1  164.47    2.21   0
  -5  -3  -1  214.77    2.49   0
  -5  -3  -1  225.30    2.09   0
   5  -3   1  199.90    2.34   0
   5   3   1  276.08    2.35   0
  -5   3  -1  200.29    2.46   0
  -6  -3  -1   72.70    1.62   0
   6   3   1   77.55    1.78   0
   6  -3   1  104.26    1.75   0
   6   3   1  107.30    1.57   0
  -6  -3  -1   96.49    1.63   0
  -6   3  -1  101.29    1.87   0
  -7   3  -1   15.54    1.13   0
  -7  -3  -1   18.66    1.25   0
   7   3   1   18.74    1.14   0
  -7  -3  -1   16.96    1.51   0
   7   3   1   15.09    1.44   0
   7  -3   1   13.85    1.10   0
   8   3   1  252.12    2.68   0
   8   3   1  262.58    2.02   0
  -8  -3  -1  220.86    2.01   0
   8  -3   1  255.33    2.32   0
  -8   3  -1  205.85    2.17   0
  -9  -3  -1  117.28    1.73   0
  -9   3  -1  126.27    1.99   0
   9   3   1  127.81    1.61   0
   9  -3   1   93.38    1.55   0
   9   3   1  122.03    2.17   0
  10   3   1   43.67    1.86   0
 -10  -3  -1   42.18    1.61   0
  10  -3   1   47.05    1.54   0
 -10   3  -1   44.69    1.63   0
  10   3   1   54.73    1.55   0
  11   3   1   25.47    1.62   0
 -11  -3  -1   19.30    1.29   0
  11  -3   1   17.73    1.19   0
  11   3   1   26.31    1.50   0
  11  -3   1   18.02    1.20   0
 -11   3  -1   20.02    1.27   0
  12   3   1    8.21    1.17   0
  12  -3   1    9.54    1.45   0
  12  -3   1    8.42    1.14   0
 -12   3  -1    8.24    1.47   0
  12   3   1   10.21    1.62   0
 -12  -3  -1    7.67    1.22   0
  13  -3   1    0.31    1.35   0
 -13   3  -1    3.73    1.41   0
  13   3   1    0.82    1.56   0
  13   3   1    1.73    1.15   0
  13  -3   1    2.44    1.20   0
 -13  -3  -1    2.11    1.19   0
  14  -3   1    3.62    1.19   0
  14   3   1    3.69    1.72   0
  14  -3   1    3.81    1.55   0
 -14  -3  -1    1.18    1.49   0
 -14   3  -1    5.99    1.26   0
  14   3   1    5.50    1.46   0
  15  -3   1    4.42    1.57   0
  15   3   1    3.87    1.20   0
  15  -3   1    2.55    1.23   0
  15   3   1    4.54    1.71   0
 -15  -3  -1    1.43    1.32   0
 -15   3  -1    3.52    1.62   0
  16   4  -1    0.63    1.51   0
  16  -4  -1    0.43    1.72   0
  16  -4  -1    1.32    1.24   0
 -16   4   1    0.25    1.31   0
  16   4  -1    0.06    1.72   0
 -16  -4   1    1.06    1.30   0
 -15   4   1    0.65    1.28   0
  15  -4  -1   -1.03    1.22   0
  15   4  -1    0.80    1.19   0
 -15  -4   1   -1.28    1.55   0
  15  -4  -1    0.81    1.53   0
  15   4  -1    0.07    1.70   0
  14  -4  -1    1.04    1.48   0
  14   4  -1    1.73    1.68   0
  14  -4  -1    0.98    1.13   0
 -14   4   1   -0.53    1.20   0
  14   4  -1    1.52    1.17   0
 -14  -4   1    1.78    1.15   0
 -13   4   1    1.26    1.16   0
  13   4  -1   -0.38    1.33   0
  13  -4  -1    0.13    1.12   0
 -13  -4   1    0.61    1.13   0
  13   4  -1    2.31    1.86   0
 -12  -4   1    2.60    1.40   0
  12   4  -1    0.43    1.05   0
  12  -4  -1    0.14    1.35   0
  12   4  -1    2.95    1.63   0
 -12   4   1    0.08    1.41   0
  11  -4  -1    5.51    1.29   0
  11   4  -1    2.73    1.07   0
 -11   4   1    1.32    1.10   0
  11   4  -1    2.12    1.91   0
 -11  -4   1    1.02    1.10   0
 -10   4   1    4.74    1.10   0
  10   4  -1    3.57    2.02   0
 -10  -4   1    5.76    1.36   0
  10  -4  -1    7.45    1.23   0
  10   4  -1    4.86    1.03   0
  -9   4   1    1.46    1.08   0
  -9  -4   1    3.05    1.16   0
   9   4  -1    2.46    1.05   0
   9  -4  -1    0.38    1.28   0
   9   4  -1    0.11    1.99   0
   8   4  -1    2.14    1.01   0
  -8  -4   1    2.47    1.50   0
   8  -4  -1    1.60    1.27   0
  -8  -4   1    1.11    1.10   0
   8   4  -1    2.11    1.58   0
  -8   4   1    1.54    1.02   0
  -7  -4   1    0.62    1.07   0
   7   4  -1    1.64    1.53   0
  -7   4   1    1.04    1.30   0
  -7  -4   1    2.78    1.36   0
   7  -4  -1    2.06    1.04   0
   7   4  -1    1.44    1.02   0
  -6   4   1   47.82    1.55   0
   6   4  -1   48.63    1.93   0
  -6  -4   1   38.47    1.77   0
   6   4  -1   50.75    1.33   0
   6  -4  -1   45.56    1.51   0
  -6  -4   1   48.63    1.41   0
   5   4  -1   84.32    1.59   0
  -5   4   1   69.29    1.74   0
   5  -4  -1   51.75    1.41   0
   5   4  -1   77.82    2.12   0
  -5  -4   1   77.12    1.64   0
  -5  -4   1   46.07    1.70   0
   4   4  -1   55.62    1.53   0
  -4   4   1   53.71    1.75   0
  -4  -4   1   51.48    2.01   0
  -4   4   1   46.82    1.65   0
  -4  -4   1   53.14    1.57   0
   3   4  -1    9.14    1.31   0
  -3  -4   1    7.78    1.85   0
  -3  -4   1    6.68    1.32   0
  -3   4   1    6.17    1.19   0
  -3   4   1    5.73    1.26   0
   2  -4  -1  329.45    3.10   0
  -2  -4   1  350.30    3.07   0
   2   4  -1  396.87    3.33   0
  -2   4   1  282.67    2.79   0
  -1   4   1  281.61    2.86   0
   1  -4  -1  312.87    3.13   0
   1   4  -1  351.12    3.42   0
  -1  -4   1  347.38    3.63   0
   0  -4  -1   21.12    1.82   0
   0   4  -1   24.91    2.49   0
   0  -4  -1   22.68    2.02   0
   0   4   1   19.10    1.68   0
   0  -4   1   18.27    2.16   0
  -1   4  -1  193.49    3.57   0
   1  -4   1  156.51    3.29   0
  -1  -4  -1  190.28    2.45   0
   1   4   1  216.63    2.63   0
  -1  -4  -1  209.07    2.62   0
   2   4   1    6.02    1.35   0
   2   4   1    4.16    1.80   0
  -2   4  -1    3.27    1.82   0
  -2  -4  -1    4.03    1.53   0
  -2  -4  -1    5.17    1.39   0
  -2   4  -1    2.99    1.70   0
  -3  -4  -1   11.90    1.47   0
   3   4   1   13.91    1.31   0
  -3   4  -1   10.63    1.62   0
  -3  -4  -1   11.02    1.36   0
   3   4   1   13.18    1.50   0
  -3   4  -1    9.84    1.54   0
  -4  -4  -1   28.19    1.36   0
  -4  -4  -1   19.94    1.45   0
   4   4   1   31.24    1.30   0
   4   4   1   31.35    1.87   0
  -4   4  -1   20.51    1.60   0
   4  -4   1   24.71    1.76   0
   5  -4   1    2.42    1.26   0
   5   4   1    4.28    1.41   0
  -5  -4  -1    4.59    1.45   0
  -5  -4  -1    2.33    1.24   0
   5   4   1    2.20    1.38   0
  -5   4  -1    2.50    1.31   0
   6   4   1   22.64    1.17   0
  -6   4  -1   18.68    1.37   0
  -6  -4  -1   19.35    1.58   0
   6  -4   1   19.22    1.29   0
   6   4   1   22.53    1.69   0
  -6  -4  -1   20.47    1.22   0
   7   4   1   -0.51    1.65   0
  -7  -4  -1    0.36    1.16   0
   7   4   1   -0.44    1.04   0
  -7   4  -1    0.60    1.25   0
   7  -4   1    1.04    1.19   0
  -7  -4  -1    0.87    1.16   0
  -8  -4  -1   19.26    1.33   0
  -8  -4  -1   27.73    1.35   0
   8   4   1   29.36    1.21   0
  -8   4  -1   28.02    1.59   0
   8   4   1   30.15    1.88   0
   8  -4   1   29.63    1.41   0
  -9  -4  -1   -0.04    1.15   0
   9  -4   1    2.53    1.30   0
   9   4   1    1.88    1.05   0
   9   4   1    0.86    1.33   0
  -9   4  -1    2.22    1.03   0
  10  -4   1    3.42    1.29   0
 -10  -4  -1    1.90    1.14   0
  10   4   1    2.84    1.60   0
  10   4   1    3.45    1.04   0
 -10   4  -1    1.93    1.13   0
  11  -4   1    6.73    1.39   0
 -11   4  -1    7.15    1.47   0
 -11  -4  -1    8.11    1.21   0
  11   4   1    8.76    1.14   0
  11   4   1    6.78    1.57   0
  12   4   1    0.56    1.12   0
 -12  -4  -1    2.37    1.44   0
  12   4   1   -1.57    1.55   0
 -12   4  -1    2.10    1.37   0
  12  -4   1    2.22    1.13   0
  12  -4   1    0.02    1.29   0
 -13  -4  -1    1.88    1.46   0
  13  -4   1    1.78    1.44   0
  13   4   1    2.38    1.13   0
 -13   4  -1    1.57    1.19   0
  13  -4   1    1.67    1.36   0
  13   4   1    2.08    1.57   0
 -14  -4  -1    0.28    1.54   0
  14  -4   1   -0.26    1.53   0
  14   4   1   -2.68    1.67   0
  14   4   1    1.92    1.43   0
 -14   4  -1    0.63    1.50   0
  14  -4   1    0.86    1.42   0
  15   4   1    1.65    1.70   0
 -15  -4  -1    3.22    1.30   0
  15  -4   1   -1.62    1.31   0
  15   4   1    0.36    1.23   0
 -15   4  -1   -0.69    1.31   0
  15  -4   1   -0.58    1.21   0
  15  -5  -1    3.03    1.53   0
  15   5  -1   -0.35    1.71   0
  15   5  -1    1.19    1.19   0
 -15   5   1    1.67    1.53   0
  15  -5  -1    2.13    1.15   0
 -15  -5   1   -0.35    1.24   0
 -14   5   1    0.74    1.49   0
  14   5  -1   -0.84    1.91   0
 -14  -5   1    3.05    1.18   0
  14   5  -1   -0.23    1.15   0
  14  -5  -1    1.73    1.36   0
  13   5  -1    2.76    1.37   0
  13   5  -1    2.39    1.92   0
 -13  -5   1    3.34    1.41   0
  13  -5  -1    1.71    1.07   0
 -13   5   1    1.68    1.30   0
 -12   5   1   -0.54    1.37   0
 -12  -5   1    2.72    1.13   0
  12  -5  -1    1.94    1.29   0
  12   5  -1    1.27    1.04   0
  12   5  -1    2.99    1.62   0
 -11   5   1    1.18    1.33   0
  11   5  -1    2.73    1.68   0
 -11  -5   1    2.76    1.34   0
  11  -5  -1    1.42    1.10   0
  11   5  -1    2.53    1.03   0
  10   5  -1    2.02    1.00   0
 -10  -5   1    2.49    1.14   0
 -10   5   1    3.14    1.30   0
  10  -5  -1    3.12    1.26   0
  10   5  -1    4.74    1.66   0
   9   5  -1    5.07    1.08   0
   9   5  -1    5.35    1.66   0
  -9   5   1    5.10    1.30   0
  -9  -5   1    5.09    1.43   0
   9  -5  -1    4.52    1.01   0
  -9  -5   1    3.10    1.47   0
   8   5  -1    6.11    1.28   0
  -8  -5   1    4.11    1.43   0
   8   5  -1    6.31    1.61   0
  -8   5   1    6.11    1.29   0
   8  -5  -1    2.92    1.01   0
  -8  -5   1    6.72    1.12   0
   7  -5  -1    2.80    0.99   0
   7   5  -1    4.52    1.49   0
  -7  -5   1    2.84    1.11   0
   7   5  -1    4.98    1.27   0
  -7  -5   1    3.80    1.41   0
  -7   5   1    2.88    1.00   0
   6   5  -1  101.02    2.07   0
  -6  -5   1   82.60    1.92   0
   6   5  -1  108.94    1.58   0
  -6   5   1   94.38    1.72   0
  -6  -5   1  112.42    1.88   0
  -5  -5   1   16.25    1.31   0
   5   5  -1   20.15    1.56   0
  -5   5   1   16.99    1.47   0
  -5   5   1   15.00    1.35   0
  -5  -5   1   16.83    1.68   0
  -4  -5   1   35.93    1.48   0
  -4  -5   1   32.12    1.57   0
   4   5  -1   46.20    1.46   0
  -4   5   1   40.85    1.66   0
  -4   5   1   37.33    1.55   0
  -3   5   1  228.84    2.35   0
   3   5  -1  311.78    2.47   0
  -3  -5   1  250.15    2.48   0
  -3  -5   1  278.24    2.44   0
   2  -5  -1   42.12    1.64   0
  -2  -5   1   48.80    1.77   0
   2   5  -1   49.22    1.53   0
  -2   5   1   46.33    1.72   0
   1  -5  -1   29.43    1.41   0
  -1  -5   1   36.34    1.85   0
  -1   5   1   36.44    1.74   0
   1   5  -1   40.57    1.87   0
   0  -5  -1  313.43    2.63   0
   0   5  -1  396.68    3.84   0
   0   5   1  340.67    2.72   0
   0  -5   1  328.91    3.45   0
   0  -5  -1  314.28    2.64   0
  -1   5  -1   58.80    2.36   0
   1  -5   1   47.74    2.18   0
  -1  -5  -1   64.38    1.85   0
  -1  -5  -1   49.67    1.69   0
   1   5   1   56.80    1.63   0
  -2   5  -1  162.67    2.91   0
   2   5   1  185.97    2.04   0
  -2   5  -1  116.01    2.41   0
  -2  -5  -1  178.92    2.03   0
  -2  -5  -1  159.64    2.09   0
  -3   5  -1  396.13    3.87   0
   3   5   1  507.61    3.01   0
  -3  -5  -1  419.60    2.69   0
  -3   5  -1  364.99    3.66   0
   3   5   1  422.55    2.95   0
  -3  -5  -1  363.65    2.77   0
  -4  -5  -1  514.35    3.28   0
   4   5   1  451.87    3.02   0
  -4  -5  -1  525.34    2.99   0
   4   5   1  527.69    2.78   0
  -4   5  -1  365.70    3.40   0
  -4   5  -1  429.51    3.68   0
  -5  -5  -1  117.93    1.89   0
   5   5   1   95.67    1.81   0
  -5  -5  -1  115.87    2.07   0
   5   5   1  117.06    1.58   0
   5  -5   1   84.38    1.78   0
  -5   5  -1   89.10    1.87   0
   6   5   1   99.82    1.47   0
  -6   5  -1   75.65    1.78   0
   6   5   1   92.58    2.09   0
  -6  -5  -1   93.72    1.70   0
   6  -5   1   70.05    1.64   0
  -6  -5  -1   59.84    1.62   0
   7   5   1   42.01    1.86   0
   7  -5   1   25.00    1.20   0
  -7   5  -1   39.35    1.56   0
  -7  -5  -1   41.02    1.34   0
   7   5   1   47.59    1.28   0
  -7  -5  -1   37.33    1.63   0
  -8   5  -1   17.81    1.53   0
   8   5   1   21.41    1.15   0
   8  -5   1   14.32    1.12   0
  -8  -5  -1   15.58    1.24   0
   8   5   1   16.28    1.41   0
  -8  -5  -1   20.50    1.25   0
   9   5   1   15.52    1.35   0
  -9   5  -1   13.12    1.19   0
   9   5   1   12.71    1.75   0
   9  -5   1   14.70    1.35   0
  -9  -5  -1   13.93    1.26   0
  -9  -5  -1    8.97    1.18   0
 -10   5  -1    1.42    1.31   0
  10  -5   1    0.91    1.25   0
 -10  -5  -1    2.01    1.15   0
  10   5   1    0.55    1.05   0
  10   5   1    2.95    1.29   0
  11   5   1    5.88    1.18   0
  11   5   1    9.92    1.62   0
  11  -5   1    6.97    1.35   0
 -11  -5  -1    5.85    1.46   0
 -11   5  -1    6.85    1.48   0
  12   5   1    3.55    1.13   0
 -12  -5  -1    1.06    1.20   0
  12  -5   1    2.67    1.10   0
  12   5   1    3.00    1.32   0
 -12   5  -1    1.16    1.44   0
 -13   5  -1    4.37    1.48   0
  13   5   1    4.11    1.23   0
  13   5   1    7.66    1.37   0
 -13  -5  -1    5.13    1.25   0
  13  -5   1    5.26    1.41   0
  13  -5   1   10.39    1.50   0
  14  -5   1    2.79    1.52   0
 -14  -5  -1    1.87    1.28   0
  14  -5   1    3.20    1.48   0
 -14   5  -1    1.91    1.50   0
  14   5   1    1.37    1.72   0
  14   5   1    0.93    1.23   0
  15   5   1    0.84    1.22   0
  15  -5   1    0.99    1.53   0
 -15  -5  -1   -2.32    1.33   0
  15   5   1   -0.39    1.43   0
  15  -5   1    2.04    1.61   0
 -15   5  -1    0.28    1.59   0
 -15  -6   1    2.18    1.25   0
 -15   6   1    1.39    1.57   0
  15   6  -1    1.16    1.73   0
  15  -6  -1    1.97    1.50   0
  15   6  -1    1.52    1.19   0
  14   6  -1    3.80    1.95   0
  14   6  -1   -2.12    1.20   0
  14  -6  -1    1.10    1.13   0
 -14  -6   1   -0.15    1.19   0
 -14   6   1    0.27    1.23   0
 -13  -6   1    0.75    1.16   0
  13  -6  -1    1.91    1.15   0
  13   6  -1    0.22    1.12   0
 -13   6   1   -0.71    1.40   0
  13   6  -1    0.37    1.93   0
  12  -6  -1    0.71    1.05   0
  12   6  -1    1.00    1.05   0
 -12  -6   1   -1.37    1.14   0
  12   6  -1    0.41    1.71   0
 -12   6   1    0.79    1.39   0
 -11  -6   1    0.35    1.10   0
  11   6  -1    2.17    1.03   0
  11  -6  -1    0.14    1.10   0
 -11   6   1    1.48    1.32   0
  11   6  -1    1.53    1.87   0
  10   6  -1    1.72    0.99   0
 -10  -6   1    1.53    1.40   0
 -10  -6   1    0.61    1.08   0
  10   6  -1    1.33    1.62   0
  10  -6  -1    1.48    1.03   0
 -10   6   1    1.16    1.28   0
  -9   6   1    0.59    1.23   0
  -9  -6   1    0.19    1.48   0
   9   6  -1    2.74    1.65   0
  -9  -6   1    1.41    1.16   0
   9  -6  -1    0.87    1.21   0
   9   6  -1    3.00    1.03   0
  -8   6   1    7.18    1.06   0
   8   6  -1    8.73    1.65   0
  -8  -6   1    5.13    1.21   0
   8   6  -1    7.26    1.09   0
  -8  -6   1    7.19    1.50   0
   7   6  -1    1.07    1.07   0
  -7   6   1    2.88    1.20   0
  -7  -6   1    4.12    1.11   0
  -7   6   1    2.41    1.30   0
  -7  -6   1    4.51    1.49   0
  -6   6   1    6.17    1.24   0
  -6  -6   1    5.35    1.18   0
  -6   6   1    4.77    1.33   0
   6   6  -1    7.97    1.13   0
  -6  -6   1    5.94    1.49   0
  -5  -6   1   12.30    1.58   0
  -5  -6   1    8.48    1.25   0
   5   6  -1   11.05    1.27   0
  -5   6   1    7.55    1.18   0
  -5   6   1    8.07    1.03   0
  -4  -6   1   19.43    1.77   0
  -4  -6   1   17.71    1.39   0
  -4   6   1   13.13    1.12   0
   4   6  -1   20.21    1.39   0
  -4   6   1   18.49    1.47   0
  -3   6   1    5.05    1.16   0
  -3  -6   1    6.28    1.70   0
   3   6  -1    5.68    1.25   0
  -3  -6   1    4.90    1.29   0
   3  -6  -1    5.42    1.34   0
   2   6  -1   13.24    1.34   0
  -2   6   1   10.41    1.26   0
  -2  -6   1   11.79    1.30   0
   2  -6  -1    9.03    1.16   0
  -1  -6   1    1.98    1.25   0
   1   6  -1    0.43    1.48   0
   1  -6  -1    1.93    1.40   0
  -1   6   1    1.46    1.19   0
   0  -6  -1    6.33    1.44   0
   0   6   1    7.05    1.49   0
   0   6  -1    5.68    1.55   0
   0  -6   1    4.84    1.52   0
  -1   6  -1   62.72    2.19   0
   1  -6   1   44.66    1.85   0
  -1  -6  -1   54.50    1.59   0
   1   6   1   56.47    1.54   0
  -1  -6  -1   61.55    1.75   0
  -2  -6  -1   58.64    1.68   0
  -2   6  -1   55.07    1.95   0
   2   6   1   64.36    1.56   0
   2  -6   1   51.89    2.06   0
  -2  -6  -1   54.65    1.50   0
  -3  -6  -1    7.65    1.51   0
  -3  -6  -1   10.18    1.33   0
  -3   6  -1    8.91    1.72   0
   3   6   1   11.10    1.54   0
  -3   6  -1    8.80    1.53   0
  -4  -6  -1   16.10    1.53   0
   4   6   1   20.27    1.51   0
  -4   6  -1   11.75    1.36   0
   4   6   1   13.64    1.42   0
  -4  -6  -1   12.42    1.39   0
  -4   6  -1   11.98    1.43   0
   5   6   1    1.31    1.07   0
  -5   6  -1    0.47    1.26   0
  -5  -6  -1   -0.96    1.08   0
   5   6   1    1.09    1.31   0
  -5  -6  -1    1.13    1.55   0
  -5   6  -1    0.27    1.52   0
  -6   6  -1    1.00    1.26   0
  -6   6  -1    0.55    1.29   0
  -6  -6  -1    1.05    1.12   0
   6   6   1    0.69    1.07   0
   6   6   1    2.20    1.30   0
  -6  -6  -1    2.97    1.55   0
  -7  -6  -1    4.29    1.50   0
   7   6   1    4.69    1.37   0
   7  -6   1    5.77    1.26   0
   7   6   1    5.15    1.10   0
  -7  -6  -1    3.09    1.48   0
  -7   6  -1    5.11    1.37   0
  -8  -6  -1   -1.56    1.41   0
   8   6   1    2.32    1.62   0
   8   6   1    1.54    1.07   0
  -8   6  -1    0.27    1.37   0
   8  -6   1    0.98    1.32   0
  -8  -6  -1    0.57    1.18   0
   9   6   1    2.15    1.05   0
  -9   6  -1    2.50    1.37   0
  -9  -6  -1    1.94    1.16   0
   9   6   1    5.58    1.67   0
   9  -6   1    1.98    1.29   0
  -9  -6  -1    2.86    1.11   0
 -10  -6  -1   -2.18    1.13   0
  10   6   1    1.58    1.53   0
 -10  -6  -1    0.89    1.28   0
  10   6   1    1.02    1.06   0
  10  -6   1    1.68    1.27   0
 -10   6  -1    1.44    1.40   0
  11   6   1    0.80    1.08   0
  11  -6   1    0.88    1.31   0
  11   6   1   -0.39    1.56   0
 -11  -6  -1    0.90    1.12   0
 -11   6  -1    1.14    1.22   0
 -12  -6  -1   -0.87    1.45   0
 -12   6  -1    2.70    1.46   0
  12  -6   1    0.72    1.33   0
  12   6   1    2.22    1.60   0
  12   6   1    2.39    1.09   0
  13  -6   1    1.56    1.41   0
 -13   6  -1    0.74    1.51   0
  13   6   1   -0.25    1.66   0
 -13  -6  -1    2.46    1.23   0
  13   6   1    1.61    1.17   0
  14  -6   1    0.39    1.45   0
 -14   6  -1   -0.16    1.52   0
  14   6   1    1.12    1.21   0
 -14  -6  -1    0.26    1.29   0
  14  -6   1    0.43    1.26   0
  14   6   1   -0.17    1.70   0
  15   7  -1   -0.04    1.21   0
 -15  -7   1    0.12    1.59   0
 -15   7   1    0.83    1.29   0
 -14   7   1    1.41    1.51   0
  14   7  -1    1.55    1.19   0
 -14  -7   1    2.99    1.28   0
  13   7  -1    1.08    1.68   0
 -13  -7   1   -1.10    1.19   0
 -13   7   1    2.30    1.44   0
  13   7  -1    1.07    1.09   0
 -12   7   1    2.17    1.33   0
  12   7  -1    3.03    1.60   0
  12   7  -1   -0.49    1.05   0
 -12  -7   1    0.69    1.12   0
 -11   7   1    0.73    1.33   0
 -11  -7   1    1.21    1.48   0
 -11  -7   1    1.44    1.11   0
  11   7  -1    2.10    1.04   0
  11   7  -1    0.52    1.64   0
  10   7  -1    2.09    1.30   0
 -10  -7   1    0.79    1.62   0
 -10  -7   1    1.14    1.38   0
 -10   7   1   -0.40    1.29   0
 -10   7   1    2.37    1.32   0
  -9   7   1    2.08    1.35   0
   9   7  -1    0.32    1.09   0
  -9  -7   1    2.70    1.09   0
  -9   7   1    1.04    1.06   0
  -9  -7   1    2.11    1.48   0
  -8  -7   1   24.41    1.32   0
  -8  -7   1   24.61    1.75   0
  -8   7   1   25.06    1.47   0
  -8   7   1   17.85    1.25   0
   8   7  -1   26.64    1.27   0
  -7  -7   1    0.31    1.53   0
  -7  -7   1   -0.07    1.15   0
   7   7  -1    2.35    1.30   0
  -7   7   1    1.28    1.23   0
  -7   7   1    0.41    1.32   0
  -6  -7   1   11.19    1.25   0
  -6   7   1   11.23    1.36   0
  -6  -7   1   13.34    1.46   0
  -6   7   1   11.40    1.29   0
   6   7  -1   12.52    1.16   0
  -5   7   1   27.62    1.43   0
  -5   7   1   25.56    1.31   0
  -5  -7   1   24.07    1.39   0
   5   7  -1   35.34    1.57   0
  -5  -7   1   27.89    1.27   0
  -4   7   1    0.74    1.12   0
  -4   7   1    1.69    1.26   0
  -4  -7   1    0.89    1.58   0
  -4  -7   1    0.43    1.51   0
   4   7  -1    1.39    1.23   0
  -3  -7   1   90.79    1.67   0
  -3  -7   1   80.44    1.73   0
  -3   7   1   74.02    1.55   0
   3  -7  -1   65.30    1.47   0
   3   7  -1  107.19    1.94   0
   2   7  -1   27.56    1.32   0
  -2   7   1   28.03    1.58   0
  -2  -7   1   23.19    1.38   0
   2  -7  -1   26.23    1.47   0
  -1  -7   1    1.64    1.41   0
   1  -7  -1    1.13    1.10   0
   1   7  -1    2.18    1.21   0
  -1   7   1    1.78    1.17   0
   0   7  -1   42.10    1.70   0
   0   7   1   35.22    1.43   0
   0  -7   1   30.29    1.60   0
   0  -7  -1   31.51    1.33   0
  -1   7  -1   38.03    1.96   0
   1  -7   1   32.79    1.79   0
  -1  -7  -1   32.50    1.49   0
  -1  -7  -1   31.01    1.36   0
   1   7   1   33.50    1.40   0
   2   7   1   10.42    1.29   0
  -2  -7  -1    9.93    1.30   0
  -2  -7  -1    9.83    1.39   0
   2  -7   1    9.86    1.59   0
  -2   7  -1   10.40    1.72   0
  -3   7  -1  122.78    2.41   0
  -3  -7  -1  117.37    1.85   0
  -3  -7  -1  118.45    1.71   0
  -3   7  -1  101.71    2.15   0
   3   7   1  128.30    1.73   0
  -4  -7  -1   28.77    1.76   0
  -4  -7  -1   27.08    1.32   0
  -4   7  -1   16.69    1.48   0
  -4   7  -1   23.94    1.81   0
   4   7   1   26.01    1.26   0
   5   7   1   95.50    1.74   0
  -5  -7  -1   90.09    1.53   0
  -5   7  -1   72.25    1.80   0
   5   7   1  101.35    1.52   0
  -5  -7  -1  106.65    2.03   0
  -5   7  -1   93.22    2.12   0
   6   7   1   37.52    1.28   0
   6   7   1   31.99    1.72   0
  -6  -7  -1   33.85    1.57   0
  -6  -7  -1   32.44    1.68   0
  -6   7  -1   25.80    1.57   0
  -6   7  -1   25.67    1.48   0
  -7   7  -1   50.67    1.87   0
  -7  -7  -1   35.79    1.40   0
   7   7   1   43.71    1.53   0
  -7  -7  -1   42.01    1.40   0
  -7   7  -1   40.72    1.57   0
   7   7   1   55.01    1.37   0
  -8   7  -1   17.45    1.48   0
  -8  -7  -1   17.13    1.21   0
   8   7   1   24.54    1.61   0
  -8   7  -1   19.36    1.44   0
  -8  -7  -1   18.81    1.50   0
   8   7   1   22.87    1.19   0
  -9  -7  -1   17.78    1.52   0
  -9  -7  -1   14.62    1.21   0
  -9   7  -1   17.45    1.49   0
   9   7   1   21.13    1.68   0
   9   7   1   20.33    1.14   0
 -10   7  -1   12.65    1.52   0
  10   7   1    9.30    1.12   0
  10   7   1   10.42    1.30   0
 -10  -7  -1   12.37    1.53   0
 -10  -7  -1   10.79    1.16   0
 -11  -7  -1    4.99    1.20   0
 -11   7  -1    8.20    1.52   0
  11   7   1   11.21    1.69   0
  11  -7   1   10.33    1.42   0
 -11  -7  -1    6.89    1.16   0
  11   7   1    6.98    1.14   0
  12  -7   1    4.67    1.17   0
 -12   7  -1    6.53    1.52   0
  12   7   1    6.42    1.12   0
  12   7   1    7.89    1.40   0
 -12  -7  -1    5.34    1.25   0
 -13   7  -1    3.66    1.59   0
  13   7   1    1.51    1.18   0
  13   7   1    1.72    1.68   0
  13  -7   1    2.77    1.23   0
 -13  -7  -1   -0.54    1.23   0
 -14  -7  -1   -0.33    1.30   0
  14   7   1    1.80    1.74   0
 -14   7  -1    1.95    1.56   0
  14  -7   1    1.79    1.23   0
  14   7   1    1.31    1.25   0
 -14   8   1    3.19    1.55   0
  14   8  -1    2.85    1.17   0
 -14   8   1    4.32    1.55   0
 -14  -8   1    0.95    1.23   0
 -13   8   1    0.90    1.18   0
  13   8  -1    2.86    1.14   0
 -13  -8   1    1.68    1.48   0
 -13   8   1    1.59    1.45   0
 -12   8   1   -0.74    1.43   0
 -12  -8   1   -0.26    1.45   0
  12   8  -1    2.37    1.35   0
 -12   8   1   -0.30    1.18   0
 -12  -8   1   -0.80    1.18   0
 -11   8   1    2.86    1.37   0
 -11   8   1    2.64    1.14   0
 -11  -8   1    5.16    1.16   0
  11   8  -1    3.75    1.11   0
 -11  -8   1    4.15    1.50   0
 -10  -8   1    2.05    1.19   0
  10   8  -1   -0.12    1.07   0
 -10  -8   1    1.06    1.56   0
 -10   8   1    1.71    1.32   0
 -10   8   1    1.89    1.29   0
  -9   8   1    0.81    1.28   0
  -9  -8   1    0.58    1.46   0
   9   8  -1    1.09    1.06   0
  -9  -8   1    1.19    1.12   0
  -9   8   1    1.12    1.31   0
  -8   8   1    2.65    1.30   0
  -8  -8   1    2.69    1.16   0
  -8   8   1    0.24    1.36   0
  -8  -8   1   -0.98    1.55   0
   8   8  -1    0.01    1.34   0
  -7  -8   1    4.27    1.26   0
  -7   8   1    1.80    1.11   0
  -7  -8   1    3.54    1.19   0
   7   8  -1    2.88    1.12   0
  -7   8   1    2.57    1.03   0
  -6  -8   1   -0.01    1.19   0
  -6   8   1    1.63    1.40   0
   6   8  -1    1.94    1.15   0
  -6   8   1    0.87    1.29   0
  -6  -8   1    1.19    1.26   0
  -5  -8   1    2.70    1.30   0
  -5   8   1    2.90    1.26   0
   5   8  -1    1.09    1.12   0
  -5  -8   1    1.86    1.48   0
  -5   8   1    0.80    1.39   0
   4   8  -1    4.51    1.17   0
  -4   8   1    5.73    1.30   0
  -4  -8   1    5.02    1.30   0
  -4  -8   1    4.33    1.22   0
  -4   8   1    3.64    0.98   0
  -3   8   1   14.95    1.22   0
   3  -8  -1   17.70    1.33   0
  -3  -8   1   14.63    1.38   0
  -3  -8   1   15.92    1.31   0
   3   8  -1   18.36    1.26   0
   2   8  -1   10.23    1.52   0
  -2  -8   1   10.91    1.46   0
   2  -8  -1    6.62    1.13   0
  -2   8   1   10.36    1.53   0
  -1   8   1    5.13    1.44   0
   1  -8  -1    3.55    1.34   0
  -1  -8   1    3.10    1.32   0
   1   8  -1    1.72    1.32   0
   0  -8   1    2.82    1.30   0
   0   8   1    3.83    1.19   0
   0   8  -1    5.25    1.40   0
   0  -8  -1    3.81    1.16   0
   0  -8  -1    3.10    1.17   0
   1   8   1   10.31    1.29   0
  -1  -8  -1   11.59    1.38   0
   1  -8   1    9.27    1.38   0
  -1   8  -1   10.41    1.47   0
  -1  -8  -1   10.80    1.27   0
   2  -8   1    6.36    1.40   0
  -2   8  -1    5.56    1.60   0
   2   8   1    5.08    1.53   0
  -2  -8  -1    5.73    1.22   0
  -2  -8  -1    5.66    1.33   0
  -3   8  -1    7.57    1.76   0
  -3  -8  -1    5.82    1.30   0
  -3  -8  -1    5.51    1.18   0
   3   8   1    8.36    1.17   0
  -3   8  -1    5.43    1.49   0
  -4  -8  -1    0.84    1.32   0
  -4  -8  -1    1.62    1.42   0
  -4   8  -1    1.28    1.44   0
   4   8   1    0.79    1.12   0
  -4   8  -1    1.62    1.48   0
  -5  -8  -1    0.48    1.15   0
  -5  -8  -1   -0.16    1.60   0
  -5   8  -1    1.65    1.59   0
  -5   8  -1    0.81    1.50   0
   5   8   1    0.13    1.12   0
  -6  -8  -1    3.28    1.23   0
   6   8   1    5.20    1.11   0
  -6  -8  -1    3.60    1.18   0
  -6   8  -1    3.05    1.26   0
  -6   8  -1    2.47    1.40   0
   7   8   1    0.71    1.11   0
  -7  -8  -1    0.81    1.39   0
   7   8   1    2.74    1.47   0
  -7   8  -1    1.05    1.25   0
  -7   8  -1    3.24    1.29   0
  -7  -8  -1    3.03    1.16   0
   8   8   1    2.48    1.26   0
   8   8   1    2.83    1.03   0
  -8   8  -1    3.60    1.58   0
  -8  -8  -1    1.49    1.44   0
  -8  -8  -1    2.72    1.12   0
  -8   8  -1    1.72    1.36   0
   9   8   1    1.62    1.08   0
  -9   8  -1    1.41    1.41   0
  -9   8  -1    1.41    1.34   0
   9   8   1    0.98    1.31   0
  -9  -8  -1    2.06    1.45   0
  -9  -8  -1    0.67    1.12   0
 -10  -8  -1    1.13    1.10   0
 -10  -8  -1    0.15    1.39   0
  10   8   1   -1.48    1.31   0
  10   8   1   -0.78    1.27   0
 -10   8  -1    0.87    1.39   0
 -10   8  -1    0.96    1.40   0
 -11  -8  -1   -0.18    1.44   0
  11   8   1    3.08    1.10   0
 -11   8  -1    0.50    1.45   0
  11   8   1   -0.38    1.30   0
 -11  -8  -1    0.45    1.17   0
 -11   8  -1    0.78    1.45   0
 -12   8  -1    2.07    1.53   0
  12   8   1    2.74    1.36   0
  12   8   1    2.33    1.12   0
 -12  -8  -1    0.85    1.18   0
 -12   8  -1    2.07    1.61   0
  13   8   1    0.66    1.17   0
  13   8   1    2.26    1.71   0
 -13   8  -1    2.00    1.56   0
 -13  -8  -1    3.40    1.24   0
 -13   8  -1   -0.64    1.55   0
  14   8   1   -0.86    1.57   0
 -14  -8  -1    0.35    1.27   0
 -14   8  -1   -0.65    1.65   0
  14   8   1    0.26    1.85   0
 -14  -9   1    0.05    1.25   0
 -14   9   1    0.05    1.56   0
  14   9  -1   -1.37    1.20   0
 -14   9   1   -0.25    1.59   0
  13   9  -1    1.94    1.20   0
 -13   9   1    1.48    1.54   0
 -13  -9   1   -0.93    1.24   0
 -13   9   1    3.57    1.57   0
  12   9  -1   -1.28    1.15   0
 -12  -9   1    4.02    1.19   0
 -12  -9   1    1.26    1.49   0
 -12   9   1   -0.76    1.45   0
 -12   9   1    1.99    1.44   0
 -11  -9   1    1.45    1.17   0
 -11  -9   1    0.75    1.43   0
 -11   9   1    0.97    1.44   0
  11   9  -1   -2.26    1.14   0
 -11   9   1    1.20    1.09   0
 -10  -9   1    2.55    1.46   0
  10   9  -1    0.06    1.12   0
 -10  -9   1    2.51    1.15   0
 -10   9   1    0.64    1.34   0
 -10   9   1   -0.25    1.31   0
  -9  -9   1    0.28    1.44   0
  -9   9   1    1.33    1.29   0
  -9  -9   1    0.58    1.37   0
  -9   9   1   -0.89    1.23   0
   9   9  -1    2.22    1.38   0
  -8  -9   1    2.60    1.48   0
  -8   9   1    2.72    1.31   0
   8   9  -1    3.30    1.34   0
  -8  -9   1    1.46    1.39   0
  -8   9   1    1.22    1.35   0
   7   9  -1    3.37    1.39   0
  -7   9   1    1.28    1.13   0
  -7  -9   1    2.92    1.20   0
  -7  -9   1    2.32    1.48   0
  -7   9   1    2.72    1.27   0
  -6   9   1    2.75    1.41   0
   6   9  -1    2.52    1.13   0
  -6  -9   1    2.80    1.20   0
  -6  -9   1    0.71    1.20   0
  -6   9   1    1.96    1.27   0
  -5   9   1   11.20    1.32   0
  -5  -9   1   13.74    1.59   0
  -5   9   1   11.76    1.42   0
  -5  -9   1   12.36    1.24   0
   5   9  -1   13.61    1.49   0
  -4   9   1   13.51    1.49   0
  -4  -9   1   15.39    1.51   0
  -4  -9   1   18.12    1.64   0
   4   9  -1   14.95    1.22   0
   3   9  -1   25.95    1.51   0
  -3   9   1   21.63    1.52   0
  -3  -9   1   18.86    1.26   0
  -3  -9   1   20.57    1.34   0
   3  -9  -1   19.45    1.39   0
   2   9  -1   13.39    1.49   0
   2  -9  -1   11.36    1.29   0
  -2  -9   1   11.01    1.47   0
  -2   9   1   13.34    1.48   0
   1  -9  -1   17.00    1.42   0
   1   9  -1   18.23    1.46   0
  -1  -9   1   19.65    1.41   0
  -1   9   1   20.97    1.49   0
   0  -9   1   34.40    1.49   0
   0   9  -1   40.31    1.61   0
   0  -9  -1   29.20    1.25   0
   0   9   1   38.41    1.60   0
   0  -9  -1   34.51    1.38   0
  -1  -9  -1   72.77    1.75   0
   1  -9   1   54.12    1.64   0
   1   9   1   75.86    1.81   0
  -1  -9  -1   62.69    1.54   0
  -1   9  -1   74.61    1.85   0
  -2   9  -1   29.32    1.72   0
  -2  -9  -1   27.89    1.28   0
  -2  -9  -1   28.96    1.40   0
   2  -9   1   22.92    1.47   0
   2   9   1   26.21    1.30   0
  -3   9  -1   39.18    1.92   0
   3   9   1   39.53    1.52   0
  -3  -9  -1   32.61    1.37   0
  -3  -9  -1   34.24    1.27   0
  -3   9  -1   26.46    1.48   0
  -4  -9  -1   21.24    1.27   0
  -4   9  -1   19.99    1.62   0
  -4   9  -1   24.76    1.81   0
  -4  -9  -1   23.89    1.40   0
   4   9   1   25.19    1.26   0
  -5   9  -1    7.50    1.69   0
  -5  -9  -1    8.39    1.47   0
  -5   9  -1    6.24    1.26   0
  -5  -9  -1    9.65    1.60   0
   5   9   1    9.14    1.19   0
  -6  -9  -1   -0.08    1.45   0
  -6   9  -1    0.25    1.19   0
  -6   9  -1    0.73    1.51   0
   6   9   1    0.41    1.11   0
  -6  -9  -1    0.20    1.14   0
  -7  -9  -1    4.59    1.16   0
  -7   9  -1    2.57    1.42   0
  -7   9  -1    2.87    1.28   0
   7   9   1    3.19    1.12   0
  -7  -9  -1    5.41    1.47   0
  -8  -9  -1   10.78    1.45   0
   8   9   1   11.25    1.21   0
  -8   9  -1    8.59    1.43   0
  -8   9  -1   10.63    1.44   0
  -8  -9  -1    9.18    1.21   0
  -9   9  -1    3.88    1.35   0
   9   9   1    5.07    1.09   0
  -9  -9  -1    4.22    1.47   0
  -9   9  -1    3.69    1.62   0
  -9  -9  -1    3.78    1.12   0
 -10   9  -1    5.82    1.47   0
 -10   9  -1    6.03    1.47   0
  10   9   1    6.21    1.18   0
 -10  -9  -1    5.15    1.15   0
 -10  -9  -1    9.13    1.50   0
 -11  -9  -1    7.46    1.27   0
 -11   9  -1    8.38    1.59   0
  11   9   1    7.51    1.21   0
 -11  -9  -1    5.40    1.27   0
 -11   9  -1    7.44    1.55   0
 -12  -9  -1    5.50    1.57   0
 -12  -9  -1    3.91    1.30   0
 -12   9  -1    4.02    1.85   0
 -12   9  -1    4.17    1.58   0
  12   9   1    5.26    1.22   0
 -13   9  -1   -0.06    1.63   0
  13   9   1    2.87    1.20   0
 -13   9  -1    2.87    1.86   0
 -13  -9  -1    1.11    1.26   0
  13  10  -1    2.19    1.47   0
 -13  10   1    1.16    1.57   0
 -13 -10   1   -0.01    1.56   0
 -13  10   1    1.09    1.57   0
 -13 -10   1    0.93    1.27   0
 -12 -10   1   -0.85    1.23   0
 -12  10   1    1.29    1.44   0
  12  10  -1    1.11    1.17   0
 -12 -10   1    0.93    1.60   0
 -12  10   1    1.50    1.56   0
 -11  10   1    0.72    1.49   0
 -11  10   1    0.71    1.43   0
 -11 -10   1    1.02    1.20   0
  11  10  -1   -0.48    1.17   0
 -11 -10   1    0.31    1.49   0
 -10 -10   1    1.55    1.50   0
 -10 -10   1    1.32    1.13   0
 -10  10   1    0.92    1.37   0
  10  10  -1    0.01    1.38   0
 -10  10   1    3.06    1.45   0
  -9 -10   1    3.09    1.16   0
  -9  10   1    1.59    1.41   0
  -9  10   1    1.91    1.36   0
   9  10  -1    3.54    1.16   0
  -9 -10   1    1.86    1.44   0
  -8  10   1    1.36    1.21   0
  -8 -10   1   -0.48    1.18   0
  -8  10   1    1.45    1.39   0
   8  10  -1    1.30    1.16   0
  -8 -10   1    1.42    1.19   0
  -7 -10   1    1.61    1.45   0
  -7 -10   1    3.16    1.41   0
  -7  10   1    3.41    1.38   0
  -7  10   1    3.02    1.27   0
   7  10  -1    4.16    1.12   0
  -6  10   1    6.46    1.43   0
  -6  10   1    7.09    1.32   0
  -6 -10   1    6.13    1.56   0
  -6 -10   1    3.16    1.19   0
   6  10  -1    6.67    1.14   0
  -5  10   1    2.84    1.27   0
  -5  10   1    2.18    1.50   0
  -5 -10   1    1.29    1.30   0
   5  10  -1    1.04    1.18   0
  -5 -10   1    1.50    1.48   0
   4  10  -1   -0.07    1.44   0
  -4  10   1    2.97    1.53   0
  -4 -10   1    4.00    1.59   0
  -4 -10   1    0.50    1.46   0
  -3 -10   1    7.49    1.20   0
  -3 -10   1   10.85    1.62   0
   3 -10  -1    8.18    1.13   0
   3  10  -1    8.44    1.48   0
  -3  10   1    7.77    1.26   0
   2 -10  -1   15.27    1.38   0
   2  10  -1   13.88    1.48   0
  -2  10   1   17.62    1.56   0
  -2 -10   1   14.64    1.48   0
   1  10  -1    2.77    1.39   0
  -1  10   1    2.38    1.45   0
  -1 -10   1    1.55    1.18   0
   1 -10  -1    2.55    1.04   0
   0 -10  -1    2.17    1.26   0
   0  10  -1    4.81    1.51   0
   0  10   1    3.56    1.45   0
   0 -10  -1    2.72    1.16   0
   0 -10   1    2.94    1.39   0
  -1 -10  -1   13.46    1.33   0
  -1  10  -1   15.39    1.56   0
  -1 -10  -1   11.82    1.21   0
   1  10   1   13.55    1.25   0
   1 -10   1   11.51    1.44   0
  -2  10  -1    0.71    1.48   0
  -2 -10  -1    2.69    1.30   0
   2 -10   1    1.19    1.31   0
   2  10   1    1.10    1.42   0
  -2 -10  -1    0.74    1.12   0
   3  10   1   10.85    1.23   0
  -3  10  -1   10.18    1.57   0
  -3 -10  -1   11.31    1.24   0
  -3 -10  -1   14.03    1.65   0
  -4 -10  -1    8.07    1.24   0
  -4  10  -1    8.26    1.56   0
  -4 -10  -1    6.63    1.36   0
  -4  10  -1    8.30    1.72   0
   4  10   1    8.20    1.20   0
  -5  10  -1    1.31    1.21   0
   5  10   1   -0.67    1.12   0
  -5  10  -1    1.92    1.38   0
  -5 -10  -1    2.08    1.18   0
  -5 -10  -1    2.48    1.22   0
  -6  10  -1    0.52    1.58   0
  -6 -10  -1    0.21    1.12   0
  -6 -10  -1    1.79    1.20   0
   6  10   1    1.89    1.09   0
  -6  10  -1    2.44    1.47   0
   7  10   1    0.61    1.10   0
  -7  10  -1    0.89    1.63   0
  -7 -10  -1    0.91    1.42   0
  -7  10  -1    0.37    1.53   0
  -7 -10  -1    0.43    1.11   0
  -8  10  -1    1.09    1.61   0
  -8 -10  -1    0.69    1.18   0
  -8 -10  -1    0.75    1.10   0
   8  10   1   -1.05    1.12   0
  -8  10  -1    1.92    1.32   0
   9  10   1   -0.06    1.06   0
  -9 -10  -1   -0.54    1.37   0
  -9 -10  -1    1.03    1.20   0
  -9  10  -1    0.26    1.63   0
  -9  10  -1    0.31    1.59   0
  10  10   1   -0.49    1.14   0
 -10  10  -1    0.16    1.43   0
 -10  10  -1    0.06    1.70   0
 -10 -10  -1    0.27    1.45   0
 -10 -10  -1    1.16    1.17   0
 -11 -10  -1   -0.36    1.43   0
  11  10   1    2.14    1.15   0
 -11 -10  -1    0.80    1.49   0
 -11  10  -1    1.19    1.73   0
 -11  10  -1    0.73    1.49   0
 -12  10  -1    1.26    1.81   0
 -12 -10  -1    1.74    1.21   0
 -12 -10  -1   -1.71    1.58   0
 -12  10  -1    0.40    1.57   0
  12  10   1    1.25    1.16   0
 -13 -10  -1    1.48    1.28   0
  13  10   1   -0.60    1.20   0
 -13  10  -1    1.15    1.62   0
 -13  10  -1    1.63    1.61   0
  13  11  -1   -3.10    1.32   0
 -13  11   1    0.54    1.61   0
 -13 -11   1    0.78    1.60   0
 -13 -11   1    1.67    1.29   0
 -13  11   1    1.04    1.29   0
 -12 -11   1    1.22    1.54   0
  12  11  -1    1.27    1.49   0
 -12  11   1   -0.34    1.53   0
 -12 -11   1    0.09    1.27   0
 -12  11   1    0.41    1.53   0
 -11  11   1    0.42    1.53   0
  11  11  -1   -1.32    1.18   0
 -11 -11   1    0.01    1.49   0
 -11  11   1    1.51    1.51   0
 -11 -11   1   -3.70    1.22   0
 -10  11   1    0.54    1.45   0
  10  11  -1    2.18    1.16   0
 -10 -11   1   -0.70    1.52   0
 -10  11   1    1.17    1.42   0
 -10 -11   1    0.65    1.21   0
  -9 -11   1    3.46    1.17   0
   9  11  -1    1.53    1.42   0
  -9  11   1    3.54    1.40   0
  -9 -11   1    3.39    1.46   0
  -9  11   1    0.60    1.33   0
  -8 -11   1    1.38    1.37   0
   8  11  -1    1.60    1.35   0
  -8  11   1    0.45    1.44   0
  -8  11   1    2.08    1.33   0
  -8 -11   1    1.80    1.42   0
   7  11  -1    1.27    1.09   0
  -7  11   1    2.37    1.26   0
  -7 -11   1    0.14    1.17   0
  -7  11   1    1.86    1.36   0
  -7 -11   1    2.56    1.21   0
  -6  11   1    1.21    1.25   0
  -6 -11   1    0.32    1.39   0
   6  11  -1    1.74    1.36   0
  -6 -11   1    0.63    1.48   0
  -6  11   1    1.63    1.31   0
  -5  11   1    2.25    1.41   0
  -5  11   1    0.85    1.27   0
  -5 -11   1    2.01    1.40   0
   5  11  -1    2.37    1.37   0
  -5 -11   1    0.94    1.52   0
   4  11  -1   15.97    1.23   0
  -4 -11   1   15.13    1.24   0
  -4 -11   1   16.24    1.38   0
  -4  11   1   20.37    1.58   0
  -3 -11   1   13.48    1.40   0
  -3 -11   1   12.85    1.15   0
   3 -11  -1   11.90    1.16   0
  -3  11   1   13.45    1.50   0
   3  11  -1   14.81    1.17   0
  -2 -11   1    4.20    1.10   0
   2 -11  -1    7.41    1.30   0
  -2  11   1    5.93    1.15   0
   2  11  -1    6.26    1.09   0
  -2 -11   1    7.28    1.28   0
   1 -11  -1    3.18    1.27   0
  -1 -11   1    3.47    1.16   0
   1  11  -1    4.03    1.40   0
  -1  11   1    3.16    1.40   0
   0 -11  -1   18.92    1.18   0
   0 -11  -1   21.12    1.35   0
   0  11  -1   24.45    1.65   0
   0 -11   1   21.44    1.51   0
   0  11   1   21.47    1.23   0
  -1  11  -1    0.32    1.44   0
   1  11   1    1.76    1.08   0
   1 -11   1   -0.84    1.38   0
  -1 -11  -1    1.92    1.27   0
  -1 -11  -1    1.80    1.30   0
   2  11   1    2.41    1.37   0
  -2  11  -1   -0.09    1.50   0
  -2 -11  -1    0.35    1.09   0
  -2 -11  -1    1.08    1.30   0
   2 -11   1    1.23    1.36   0
  -3 -11  -1    6.28    1.18   0
  -3 -11  -1    7.67    1.37   0
   3  11   1    7.69    1.20   0
  -3  11  -1    8.75    1.49   0
   4  11   1   19.43    1.25   0
  -4  11  -1   17.41    1.84   0
  -4 -11  -1   16.35    1.23   0
  -4 -11  -1   20.50    1.61   0
  -4  11  -1   14.89    1.58   0
  -5  11  -1    1.87    1.42   0
  -5  11  -1    2.50    1.45   0
  -5 -11  -1    3.29    1.24   0
   5  11   1    3.09    1.08   0
  -5 -11  -1    2.37    1.13   0
  -6  11  -1    5.85    1.58   0
  -6 -11  -1    7.48    1.30   0
  -6  11  -1    9.00    1.70   0
  -6 -11  -1    4.36    1.18   0
   6  11   1    6.40    1.20   0
  -7  11  -1    3.43    1.65   0
  -7  11  -1    3.46    1.37   0
  -7 -11  -1    2.34    1.19   0
  -7 -11  -1    0.88    1.21   0
   7  11   1    4.59    1.15   0
  -8  11  -1    2.59    1.59   0
  -8  11  -1    2.60    1.65   0
  -8 -11  -1    3.88    1.27   0
  -8 -11  -1    1.42    1.36   0
   8  11   1    1.06    1.16   0
  -9 -11  -1    2.99    1.18   0
  -9 -11  -1    1.85    1.25   0
   9  11   1    2.87    1.16   0
  -9  11  -1    3.09    1.73   0
  -9  11  -1    2.48    1.46   0
  10  11   1    4.37    1.17   0
 -10 -11  -1    2.87    1.46   0
 -10 -11  -1    2.66    1.52   0
 -10  11  -1    2.25    1.73   0
 -10  11  -1    4.01    1.45   0
 -11  11  -1    1.62    1.82   0
 -11 -11  -1    0.05    1.25   0
 -11 -11  -1    0.31    1.21   0
 -11  11  -1    0.45    1.56   0
  11  11   1    2.83    1.23   0
 -12  11  -1   -1.20    1.91   0
 -12  11  -1   -0.01    1.63   0
  12  11   1    2.34    1.20   0
 -12 -11  -1    0.03    1.27   0
 -12 -11  -1   -1.38    1.58   0
 -12  12   1    1.35    1.60   0
 -12 -12   1    1.22    1.59   0
 -12  12   1    2.33    1.57   0
 -12 -12   1   -1.78    1.57   0
  12  12  -1   -0.25    1.25   0
 -11 -12   1    2.84    1.21   0
  11  12  -1    0.81    1.48   0
 -11  12   1    2.09    1.51   0
 -11 -12   1   -0.10    1.53   0
 -11  12   1    0.34    1.56   0
 -10  12   1    1.13    1.48   0
 -10 -12   1   -0.73    1.57   0
  10  12  -1    1.23    1.21   0
 -10  12   1    1.40    1.51   0
 -10 -12   1    2.60    1.51   0
  -9  12   1   -0.70    1.37   0
  -9 -12   1   -0.48    1.24   0
  -9 -12   1    3.12    1.48   0
  -9  12   1    1.50    1.47   0
   9  12  -1   -0.51    1.20   0
   8  12  -1    3.55    1.40   0
  -8  12   1    0.51    1.35   0
  -8 -12   1    1.51    1.21   0
  -8 -12   1    0.64    1.12   0
  -8  12   1    2.62    1.48   0
   7  12  -1    1.66    1.17   0
  -7 -12   1    1.27    1.29   0
  -7  12   1   -0.05    1.37   0
  -7  12   1    1.19    1.50   0
  -7 -12   1    1.36    1.17   0
  -6  12   1    3.03    1.37   0
   6  12  -1    2.16    1.20   0
  -6 -12   1    2.61    1.27   0
  -6  12   1    1.08    1.44   0
  -6 -12   1    0.43    1.13   0
  -5  12   1    2.80    1.27   0
  -5 -12   1    3.31    1.15   0
   5  12  -1    4.98    1.43   0
  -5 -12   1    2.99    1.50   0
  -5  12   1    3.46    1.52   0
  -4 -12   1    7.20    1.26   0
  -4  12   1    8.69    1.45   0
  -4 -12   1    6.47    1.18   0
   4  12  -1    8.03    1.53   0
  -3 -12   1    2.27    1.22   0
  -3 -12   1    2.40    1.35   0
  -3  12   1    4.27    1.42   0
   3  12  -1    2.67    1.13   0
   3 -12  -1    4.93    1.29   0
  -2 -12   1    6.64    1.49   0
   2  12  -1    6.11    1.44   0
   2 -12  -1    6.23    1.32   0
  -2 -12   1    6.23    1.43   0
  -2  12   1    7.90    1.47   0
  -1  12   1    7.72    1.42   0
   1  12  -1    4.79    1.43   0
   1 -12  -1    5.22    1.07   0
  -1 -12   1    4.04    1.12   0
   0  12   1    1.98    1.14   0
   0 -12   1    2.06    1.34   0
   0  12  -1    1.01    1.17   0
   0 -12  -1    2.31    1.08   0
   0 -12  -1    6.01    1.20   0
   1 -12   1    4.44    1.41   0
  -1 -12  -1    5.89    1.27   0
  -1  12  -1    4.83    1.51   0
  -1 -12  -1    3.04    1.11   0
   1  12   1    7.51    1.15   0
   2  12   1    2.89    1.16   0
  -2  12  -1    4.37    1.48   0
  -2 -12  -1    4.83    1.40   0
   2 -12   1    2.97    1.34   0
  -2 -12  -1    3.89    1.26   0
  -3 -12  -1    1.62    1.15   0
   3  12   1    1.51    1.15   0
  -3  12  -1    0.18    1.69   0
  -3 -12  -1    0.57    1.24   0
   4  12   1    2.11    1.05   0
  -4  12  -1    1.48    1.46   0
  -4 -12  -1    0.37    1.09   0
  -4 -12  -1    1.22    1.18   0
  -4  12  -1    1.39    1.50   0
  -5 -12  -1    1.70    1.18   0
  -5  12  -1    0.74    1.32   0
  -5  12  -1    0.77    1.66   0
   5  12   1   -0.25    1.13   0
  -5 -12  -1    0.60    1.08   0
  -6 -12  -1    1.80    1.20   0
   6  12   1    3.07    1.14   0
  -6  12  -1    3.87    1.61   0
  -6 -12  -1    3.02    1.55   0
  -6  12  -1    2.38    1.27   0
   7  12   1   -0.30    1.45   0
  -7  12  -1    1.24    1.63   0
  -7  12  -1    1.02    1.66   0
  -7 -12  -1   -0.75    1.16   0
  -7 -12  -1   -0.11    1.52   0
  -8  12  -1    0.97    1.59   0
  -8  12  -1    0.86    1.72   0
  -8 -12  -1    2.37    1.23   0
   8  12   1    0.70    1.18   0
  -8 -12  -1    1.92    1.15   0
  -9  12  -1    0.37    1.76   0
  -9  12  -1    0.76    1.70   0
   9  12   1    1.21    1.27   0
  -9 -12  -1    2.04    1.20   0
  -9 -12  -1   -0.32    1.21   0
 -10  12  -1   -0.23    1.82   0
 -10 -12  -1   -0.09    1.21   0
  10  12   1   -1.70    1.22   0
 -10  12  -1    2.09    1.74   0
 -10 -12  -1   -1.89    1.54   0
 -11 -12  -1   -0.26    1.26   0
 -11  12  -1    0.80    1.84   0
 -11  12  -1    0.57    1.82   0
  11  12   1    1.67    1.23   0
 -11 -12  -1   -1.40    1.29   0
 -11  13   1    1.43    1.55   0
 -11  13   1    0.66    1.63   0
 -11 -13   1    1.50    1.28   0
  11  13  -1    0.25    1.50   0
 -11 -13   1    2.26    1.57   0
 -10  13   1    1.21    1.49   0
  10  13  -1    0.71    1.22   0
 -10  13   1    1.77    1.55   0
 -10 -13   1    0.69    1.24   0
 -10 -13   1   -0.29    1.52   0
  -9  13   1    0.12    1.44   0
   9  13  -1   -1.69    1.17   0
  -9 -13   1    2.14    1.24   0
  -9 -13   1   -0.14    1.18   0
  -9  13   1    1.01    1.50   0
  -8  13   1    2.68    1.48   0
   8  13  -1    2.45    1.16   0
  -8  13   1    1.89    1.40   0
  -8 -13   1    3.82    1.23   0
  -8 -13   1    0.55    1.14   0
   7  13  -1    0.01    1.12   0
  -7  13   1    1.53    1.37   0
  -7 -13   1   -0.56    1.49   0
  -7 -13   1    1.32    1.25   0
  -7  13   1    1.47    1.70   0
  -6  13   1    2.16    1.29   0
   6  13  -1   -0.48    1.16   0
  -6 -13   1   -0.04    1.38   0
  -6  13   1    1.66    1.40   0
  -6 -13   1    1.05    1.23   0
  -5 -13   1    4.72    1.43   0
  -5  13   1    1.99    1.41   0
  -5  13   1    1.62    1.37   0
  -5 -13   1    2.19    1.24   0
   5  13  -1    0.05    1.18   0
   4  13  -1    2.20    1.17   0
  -4  13   1    2.14    1.43   0
  -4 -13   1    1.28    1.19   0
  -4 -13   1   -0.12    1.38   0
   3 -13  -1    0.64    1.25   0
   3  13  -1    1.70    1.11   0
  -3  13   1    0.09    1.38   0
  -3 -13   1    0.60    1.07   0
  -3 -13   1    0.83    1.16   0
  -2 -13   1    2.42    1.29   0
  -2  13   1    1.85    1.34   0
   2  13  -1    0.76    1.39   0
   2 -13  -1    0.39    1.27   0
  -2 -13   1    0.33    1.18   0
  -1  13   1   -0.79    1.34   0
   1  13  -1    1.02    1.13   0
  -1 -13   1    2.17    1.05   0
   1 -13  -1    1.60    1.23   0
   1 -13  -1    2.80    1.28   0
   0 -13  -1    2.32    1.09   0
   0 -13  -1    3.89    1.50   0
   0  13  -1    2.77    1.33   0
   0  13   1    4.07    1.42   0
   0 -13   1    3.18    1.27   0
  -1 -13  -1    0.67    1.23   0
  -1  13  -1    2.18    1.44   0
   1  13   1    2.37    1.42   0
   1 -13   1    1.05    1.40   0
  -1 -13  -1    1.57    1.31   0
  -2 -13  -1    2.51    1.25   0
  -2  13  -1    3.18    1.49   0
   2  13   1    3.53    1.33   0
  -2 -13  -1    1.42    1.07   0
   2 -13   1    1.30    1.33   0
  -3  13  -1    2.00    1.69   0
  -3 -13  -1    2.06    1.15   0
   3  13   1   -1.14    1.35   0
  -3 -13  -1    4.48    1.35   0
  -4 -13  -1    1.33    1.09   0
   4  13   1    1.90    1.17   0
  -4 -13  -1    5.02    1.14   0
  -4  13  -1    0.53    1.49   0
  -4  13  -1    2.37    1.45   0
   5  13   1    3.96    1.43   0
  -5 -13  -1    4.82    1.25   0
  -5  13  -1    4.72    1.58   0
  -5  13  -1    5.80    1.53   0
  -5 -13  -1    2.65    1.14   0
  -6  13  -1    2.96    1.59   0
  -6  13  -1    2.06    1.70   0
  -6 -13  -1    0.97    1.14   0
   6  13   1    4.51    1.14   0
  -6 -13  -1    1.30    1.28   0
   7  13   1    1.97    1.17   0
  -7  13  -1    1.91    1.72   0
  -7  13  -1    2.09    1.60   0
  -7 -13  -1    1.26    1.54   0
  -7 -13  -1    0.94    1.20   0
  -8 -13  -1    3.92    1.55   0
  -8  13  -1    2.08    1.70   0
   8  13   1    2.55    1.26   0
  -8 -13  -1    0.93    1.22   0
  -8  13  -1    1.25    1.76   0
  -9  13  -1   -0.14    1.77   0
  -9 -13  -1   -0.01    1.22   0
  -9 -13  -1    1.77    1.29   0
   9  13   1    0.91    1.25   0
  -9  13  -1   -1.02    1.92   0
 -10 -13  -1   -0.81    1.28   0
 -10  13  -1    1.49    1.90   0
 -10  13  -1   -1.39    1.84   0
  10  13   1    1.86    1.23   0
 -10 -13  -1   -0.24    1.26   0
 -10  14   1   -1.06    1.66   0
 -10 -14   1   -0.97    1.55   0
 -10 -14   1    0.53    1.29   0
 -10  14   1    0.81    1.58   0
  10  14  -1    1.15    1.27   0
  -9 -14   1   -0.97    1.23   0
  -9 -14   1   -0.86    1.29   0
   9  14  -1   -0.05    1.22   0
  -9  14   1   -0.05    1.87   0
  -9  14   1    1.05    1.51   0
  -8  14   1   -0.99    1.56   0
  -8 -14   1   -0.14    1.29   0
  -8 -14   1    0.97    1.46   0
   8  14  -1   -1.08    1.21   0
  -8  14   1   -1.03    1.46   0
  -7 -14   1    0.61    1.55   0
  -7  14   1    0.04    1.55   0
  -7  14   1    1.36    1.61   0
  -7 -14   1    1.44    1.41   0
   7  14  -1    3.00    1.49   0
  -6  14   1    1.48    1.48   0
  -6  14   1    3.22    1.35   0
  -6 -14   1    0.09    1.22   0
  -6 -14   1    2.80    1.62   0
   6  14  -1    1.43    1.19   0
  -5  14   1    2.13    1.37   0
  -5  14   1    1.81    1.28   0
  -5 -14   1    2.41    1.55   0
   5  14  -1    2.49    1.18   0
  -5 -14   1    2.18    1.20   0
  -4 -14   1    0.78    1.07   0
  -4  14   1    0.71    1.44   0
   4  14  -1    3.24    1.07   0
  -4 -14   1   -1.91    1.16   0
  -3 -14   1    0.74    1.34   0
  -3 -14   1   -1.71    1.44   0
   3 -14  -1    2.06    1.28   0
   3  14  -1   -0.74    1.35   0
  -3  14   1    1.21    1.12   0
   2 -14  -1    0.75    1.09   0
  -2 -14   1    1.29    1.29   0
  -2  14   1   -0.17    1.15   0
  -2 -14   1    1.92    1.19   0
   2  14  -1    2.09    1.11   0
   1  14  -1    0.53    1.35   0
   1 -14  -1    2.34    1.32   0
  -1 -14   1    1.33    1.36   0
  -1  14   1    0.98    1.10   0
  -1 -14   1   -0.43    1.49   0
   1 -14  -1    1.08    1.39   0
   0  14  -1    1.20    1.46   0
   0 -14   1    1.79    1.35   0
   0 -14  -1    1.45    1.14   0
   0 -14  -1    2.26    1.32   0
   0  14   1    2.66    1.18   0
  -1  14  -1    1.70    1.43   0
  -1 -14  -1    1.41    1.36   0
   1 -14   1    1.09    1.33   0
   1  14   1    1.30    1.40   0
  -1 -14  -1    3.62    1.24   0
   2  14   1    0.65    1.15   0
  -2 -14  -1    1.66    1.20   0
  -2  14  -1    0.15    1.48   0
   2 -14   1    0.29    1.34   0
  -2 -14  -1    1.25    1.34   0
   3  14   1   -0.44    1.14   0
  -3 -14  -1    0.44    1.38   0
  -3  14  -1    1.29    1.45   0
  -3 -14  -1    1.42    1.27   0
  -4 -14  -1    1.24    1.21   0
  -4  14  -1   -0.01    1.53   0
  -4  14  -1    0.11    1.73   0
   4  14   1    2.76    1.19   0
  -4 -14  -1    0.11    1.17   0
  -5  14  -1   -0.05    1.55   0
  -5 -14  -1   -1.16    1.20   0
  -5 -14  -1   -1.22    1.37   0
  -5  14  -1   -0.13    1.73   0
   5  14   1    1.70    1.37   0
   6  14   1    2.91    1.41   0
  -6 -14  -1    1.57    1.18   0
  -6 -14  -1    2.76    1.48   0
  -6  14  -1    1.17    1.68   0
  -6  14  -1    2.40    1.72   0
  -7 -14  -1    2.04    1.27   0
  -7 -14  -1   -0.82    1.16   0
  -7  14  -1   -0.30    1.77   0
   7  14   1    1.38    1.19   0
  -7  14  -1    0.42    1.72   0
   8  14   1    2.75    1.53   0
  -8  14  -1    0.59    1.86   0
  -8 -14  -1   -2.08    1.17   0
  -8 -14  -1    2.67    1.30   0
  -8  14  -1    0.39    1.97   0
   9  14   1   -0.00    1.54   0
  -9  14  -1    0.20    1.84   0
  -9 -14  -1   -1.56    1.32   0
  -9  14  -1    1.22    1.91   0
  -9 -14  -1    1.45    1.25   0
  -9 -15   1   -0.83    1.64   0
  -9  15   1   -0.85    1.92   0
   9  15  -1    2.20    1.32   0
  -9 -15   1   -0.39    1.29   0
  -9  15   1    1.39    1.55   0
  -8 -15   1    2.00    1.25   0
  -8 -15   1   -0.65    1.60   0
  -8  15   1   -0.44    1.57   0
   8  15  -1    1.81    1.27   0
  -8  15   1    0.36    1.66   0
  -7  15   1    0.43    1.57   0
  -7  15   1    0.95    1.45   0
   7  15  -1   -0.16    1.24   0
  -7 -15   1    0.95    1.56   0
  -7 -15   1    1.52    1.22   0
  -6 -15   1    1.72    1.27   0
  -6  15   1   -0.63    1.84   0
  -6 -15   1    0.31    1.19   0
  -6  15   1    0.79    1.40   0
   6  15  -1    0.56    1.50   0
  -5  15   1    0.60    1.41   0
   5  15  -1   -1.89    1.17   0
  -5  15   1   -0.23    1.60   0
  -5 -15   1    2.39    1.24   0
  -5 -15   1    0.99    1.42   0
  -4  15   1    1.14    1.22   0
   4  15  -1   -0.10    1.46   0
  -4 -15   1    1.44    1.27   0
  -4 -15   1    1.17    1.14   0
   3 -15  -1   -0.05    1.37   0
  -3 -15   1   -0.40    1.44   0
  -3  15   1   -0.83    1.46   0
   3  15  -1    2.52    1.42   0
  -3 -15   1    0.45    1.36   0
   2 -15  -1    0.60    1.40   0
   2 -15  -1    2.43    1.15   0
  -2 -15   1    1.60    1.20   0
  -2 -15   1    1.04    1.40   0
   2  15  -1    0.57    1.46   0
  -2  15   1    1.81    1.44   0
  -1 -15   1   -0.43    1.25   0
   1  15  -1    1.44    1.19   0
   1 -15  -1    2.65    1.20   0
   1 -15  -1    0.38    1.40   0
  -1 -15   1    0.20    1.39   0
  -1  15   1    2.69    1.45   0
   0 -15  -1    0.14    1.31   0
   0 -15   1   -0.16    1.35   0
   0  15   1    1.15    1.42   0
   0  15  -1    0.71    1.49   0
   0 -15  -1   -0.46    1.21   0
  -1 -15  -1    0.81    1.13   0
   1 -15   1    0.54    1.38   0
  -1  15  -1    0.26    1.52   0
   1  15   1   -1.10    1.17   0
  -1 -15  -1    3.44    1.53   0
   2 -15   1    0.98    1.39   0
  -2  15  -1   -0.18    1.51   0
  -2 -15  -1    2.26    1.28   0
  -2 -15  -1    0.81    1.38   0
   2  15   1    1.33    1.24   0
   3  15   1   -0.06    1.46   0
  -3  15  -1    0.19    1.76   0
  -3 -15  -1    2.56    1.24   0
  -3 -15  -1    0.38    1.15   0
  -4  15  -1    0.87    1.78   0
  -4 -15  -1    0.81    1.43   0
   4  15   1    0.32    1.47   0
  -4 -15  -1    1.67    1.22   0
  -4  15  -1   -0.22    1.61   0
   5  15   1    0.16    1.52   0
  -5 -15  -1    1.48    1.27   0
  -5  15  -1    1.26    1.77   0
  -5  15  -1    0.42    1.65   0
  -5 -15  -1    1.04    1.45   0
  -6 -15  -1    3.56    1.59   0
  -6  15  -1    2.03    1.65   0
  -6 -15  -1   -1.97    1.21   0
  -6  15  -1    0.09    1.85   0
   6  15   1    2.63    1.50   0
  -7  15  -1    0.65    2.13   0
  -7 -15  -1   -1.06    1.19   0
  -7 -15  -1    1.92    1.33   0
  -7  15  -1    0.94    1.78   0
   7  15   1    3.10    1.52   0
  -8 -15  -1    1.62    1.65   0
  -8  15  -1   -0.13    1.86   0
  -8  15  -1    0.40    2.13   0
  -8 -15  -1   -0.89    1.25   0
   8  15   1    0.53    1.33   0
  -7 -16   1    0.90    1.28   0
  -7  16   1    0.19    1.66   0
  -7 -16   1    0.73    1.29   0
  -7  16   1   -0.17    1.77   0
   7  16  -1    3.12    1.32   0
  -6 -16   1    0.46    1.32   0
   6  16  -1    0.17    1.63   0
  -6 -16   1    0.20    1.58   0
  -6  16   1    0.92    1.44   0
  -6  16   1    0.15    1.59   0
   5  16  -1    0.17    1.26   0
  -5 -16   1    1.05    1.29   0
  -5 -16   1    1.41    1.50   0
  -5  16   1    0.89    1.45   0
  -5  16   1    1.29    1.58   0
   4  16  -1   -0.95    1.52   0
  -4  16   1    0.56    1.58   0
  -4 -16   1   -0.31    1.44   0
  -4 -16   1   -0.14    1.26   0
  -4  16   1    0.84    1.44   0
   3 -16  -1    1.12    1.43   0
  -3  16   1   -0.26    1.54   0
  -3 -16   1    0.52    1.42   0
   3 -16  -1   -1.13    1.48   0
  -3 -16   1    3.16    1.25   0
   3  16  -1    0.77    1.56   0
   2 -16  -1    1.37    1.21   0
  -2 -16   1    1.67    1.45   0
   2  16  -1    2.46    1.47   0
  -2  16   1    0.19    1.50   0
  -2 -16   1    1.52    1.22   0
   2 -16  -1    3.63    1.42   0
   1 -16  -1   -0.56    1.36   0
  -1  16   1    0.67    1.46   0
   1 -16  -1    1.15    1.25   0
  -1 -16   1    1.33    1.26   0
   1  16  -1    1.00    1.19   0
  -1 -16   1    0.47    1.38   0
   0  16  -1    0.20    1.53   0
   0 -16   1    1.86    1.27   0
   0 -16   1    1.08    1.14   0
   0  16   1    3.09    1.49   0
   0 -16  -1    0.71    1.52   0
   0 -16  -1    0.01    1.39   0
   1 -16   1    1.03    1.45   0
  -1 -16  -1   -0.05    1.25   0
   1  16   1    0.31    1.23   0
  -1  16  -1   -1.12    1.51   0
  -1 -16  -1    2.53    1.43   0
  -2  16  -1    1.82    1.51   0
   2 -16   1    0.27    1.43   0
  -2 -16  -1    1.67    1.18   0
   2  16   1   -1.14    1.26   0
  -2 -16  -1    3.94    1.23   0
  -3 -16  -1   -0.74    1.15   0
   3  16   1   -0.71    1.24   0
  -3 -16  -1    0.79    1.54   0
  -3  16  -1    0.52    1.78   0
  -3  16  -1    1.48    1.66   0
  -4 -16  -1   -3.13    1.44   0
  -4 -16  -1   -0.69    1.26   0
  -4  16  -1    0.64    1.65   0
  -4  16  -1   -1.11    1.82   0
   4  16   1    0.30    1.18   0
  -5  16  -1    0.79    1.59   0
  -5 -16  -1    0.73    1.54   0
   5  16   1    0.23    1.30   0
  -5 -16  -1    1.84    1.28   0
  -5  16  -1    1.03    1.68   0
  -6 -16  -1   -1.12    1.19   0
  -6  16  -1    1.70    1.88   0
   6  16   1    1.78    1.56   0
  -6 -16  -1   -0.68    1.60   0
  -6  16  -1    0.17    1.78   0
  -7 -16  -1    0.60    1.60   0
  -7 -16  -1    0.21    1.35   0
  -6 -17   1    1.65    1.27   0
  -5 -17   1    0.02    1.20   0
   5  17  -1    0.60    1.59   0
  -5  17   1    1.12    1.48   0
  -5  17   1    0.83    1.68   0
  -5 -17   1    2.08    1.41   0
  -4  17   1    2.40    1.49   0
  -4 -17   1   -0.93    1.32   0
   4 -17  -1    1.49    1.21   0
  -4  17   1    2.25    1.61   0
   4  17  -1    2.92    1.59   0
  -4 -17   1   -0.23    1.48   0
   3 -17  -1   -1.06    1.25   0
   3  17  -1    0.81    1.31   0
   3 -17  -1    0.43    1.48   0
  -3 -17   1   -0.18    1.21   0
  -3 -17   1    1.40    1.31   0
  -3  17   1    0.75    1.59   0
  -2 -17   1   -0.11    1.25   0
   2  17  -1    0.59    1.59   0
  -2 -17   1   -0.24    1.47   0
   2 -17  -1    2.91    1.28   0
  -2  17   1    0.44    1.57   0
   2 -17  -1    1.82    1.47   0
  -1 -17   1    0.50    1.46   0
   1 -17  -1    0.90    1.50   0
  -1 -17   1    1.66    1.27   0
   1 -17  -1    0.79    1.29   0
  -1  17   1   -0.07    1.56   0
   1  17  -1   -1.14    1.57   0
   0 -17   1   -0.84    1.29   0
   0 -17  -1    1.38    1.30   0
   0 -17   1   -0.40    1.48   0
   0  17  -1    0.94    1.59   0
   0  17   1    2.52    1.56   0
   0 -17  -1    0.57    1.20   0
  -1  17  -1    1.14    1.60   0
  -1 -17  -1   -0.84    1.18   0
   1 -17   1    1.04    1.29   0
   1  17   1   -1.03    1.24   0
   1 -17   1    0.75    1.45   0
  -1 -17  -1    2.30    1.31   0
   2  17   1    1.97    1.22   0
   2 -17   1    1.29    1.50   0
  -2 -17  -1   -0.36    1.45   0
  -2 -17  -1    0.02    1.32   0
  -2  17  -1    0.49    1.61   0
   3  17   1    0.26    1.32   0
  -3 -17  -1   -1.15    1.62   0
  -3 -17  -1    1.65    1.25   0
  -3  17  -1    1.56    1.89   0
  -3  17  -1   -0.31    1.43   0
  -4 -17  -1   -1.00    1.34   0
  -4 -17  -1    0.26    1.26   0
  -4  17  -1    0.31    1.94   0
  -4  17  -1    0.74    1.76   0
   4  17   1    0.43    1.61   0
  -5 -17  -1    0.82    1.27   0
  -5 -17  -1    2.56    1.37   0
   2 -18  -1   -0.42    1.38   0
  -2 -18   1   -1.68    1.58   0
   1 -18  -1   -1.37    1.37   0
   1 -18  -1    0.21    1.55   0
  -1 -18   1    1.27    1.56   0
  -1 -18   1    2.31    1.65   0
   0 -18   1    1.00    1.39   0
   0 -18  -1   -1.70    1.42   0
   0 -18  -1    1.04    1.55   0
   0 -18   1   -0.55    1.56   0
   1 -18   1   -0.84    1.81   0
  -1 -18  -1   -0.75    1.38   0
  -1 -18  -1    0.07    1.53   0
   1 -18   1    0.24    1.40   0
  16   0  -2    9.15    1.74   0
  16   0  -2    4.55    1.25   0
 -16   0   2    4.38    1.29   0
 -15   0   2    7.38    1.30   0
  15   0  -2   14.05    1.93   0
  15   0  -2   11.35    1.21   0
 -14   0   2    2.04    1.52   0
  14   0  -2    6.63    1.55   0
  14   0  -2    7.23    1.41   0
 -13   0   2   -1.21    1.12   0
  13   0  -2    2.98    1.06   0
  13   0  -2   -0.10    1.77   0
 -12   0   2   68.35    1.70   0
  12   0  -2   63.06    2.15   0
  12   0  -2   65.90    1.33   0
  11   0  -2    2.51    1.46   0
 -11   0   2    0.62    1.12   0
  11   0  -2    1.61    1.10   0
  10   0  -2   14.84    1.59   0
  10   0  -2   20.14    1.16   0
 -10   0   2   18.84    1.20   0
  -9   0   2    5.77    1.29   0
   9   0  -2    4.35    1.06   0
   9   0  -2    4.89    1.73   0
   8   0  -2   67.00    2.14   0
  -8   0   2   78.75    1.68   0
   8   0  -2   72.65    1.40   0
   7   0  -2    1.49    1.68   0
   7   0  -2    1.75    1.07   0
  -7   0   2    1.24    1.07   0
   6   0  -2  148.35    1.92   0
  -6   0   2  122.88    1.73   0
  -5   0   2  162.32    2.15   0
   5   0  -2  149.64    1.92   0
  -4   0   2   89.56    2.08   0
   4   0  -2   84.13    1.81   0
  -3   0   2  441.37    3.54   0
   3   0  -2  480.65    3.75   0
   2   0  -2   41.97    2.00   0
  -2   0   2   37.25    3.54   0
   2   0  -2   39.89    3.54   0
  -2   0   2   36.99    1.94   0
  -1   0   2   11.56    2.23   0
   1   0  -2   10.08    2.06   0
   1   0  -2   11.71    2.27   0
  -1   0   2   10.74    2.45   0
   0   0  -2  142.71    3.41   0
   0   0   2  108.59    2.85   0
   0   0  -2  138.78    3.35   0
   0   0   2  134.97    3.00   0
  -1   0  -2   14.18    2.36   0
   1   0   2   13.36    1.89   0
   1   0   2   13.62    1.95   0
   2   0   2    6.93    2.05   0
  -2   0  -2    7.22    2.17   0
   2   0   2    6.60    1.69   0
   3   0   2   81.56    1.82   0
  -3   0  -2   89.13    2.17   0
   3   0   2   74.33    1.78   0
  -4   0  -2    8.14    1.50   0
   4   0   2    7.11    1.28   0
   4   0   2    7.86    1.22   0
  -5   0  -2   59.12    1.51   0
   5   0   2   73.06    1.89   0
   5   0   2   63.36    1.52   0
   6   0   2    0.81    1.34   0
   6   0   2    0.86    1.21   0
  -6   0  -2    1.09    1.17   0
   7   0   2  105.61    1.58   0
   7   0   2   92.60    1.69   0
  -7   0  -2  101.91    1.73   0
   8   0   2    3.08    1.19   0
  -8   0  -2    1.50    1.45   0
   8   0   2    3.66    1.29   0
   9   0   2    8.35    1.18   0
   9   0   2   12.22    1.31   0
  -9   0  -2    8.64    1.21   0
  10   0   2   25.26    1.20   0
 -10   0  -2   25.66    1.28   0
  10   0   2   21.12    1.34   0
  11   0   2    3.89    1.52   0
 -11   0  -2    4.10    1.23   0
  11   0   2    1.18    1.04   0
  12   0   2    5.04    1.22   0
  12   0   2    7.30    1.35   0
 -12   0  -2    0.96    1.48   0
  13   0   2   15.72    1.61   0
  13   0   2    9.37    1.25   0
 -13   0  -2    8.81    1.35   0
 -14   0  -2    3.73    1.60   0
  14   0   2    8.40    1.39   0
  14   0   2    6.72    1.54   0
  15   0   2    2.50    1.24   0
 -15   0  -2   -1.23    1.28   0
  15   0   2    2.67    1.36   0
  16  -1  -2    2.27    1.17   0
 -16  -1   2   -0.76    1.23   0
 -16   1   2    0.11    1.55   0
  16   1  -2    1.97    1.17   0
  16  -1  -2   -1.10    1.89   0
  16   1  -2   -0.62    1.96   0
  15   1  -2    0.44    1.62   0
  15  -1  -2    0.76    1.14   0
 -15   1   2    1.92    1.21   0
  15  -1  -2    1.70    1.83   0
  15   1  -2    1.24    1.16   0
 -15  -1   2    2.59    1.19   0
  14   1  -2    0.93    1.58   0
  14  -1  -2    2.18    1.09   0
  14  -1  -2    0.21    1.74   0
  14   1  -2    2.69    1.39   0
 -14   1   2    1.02    1.17   0
 -14  -1   2    0.52    1.19   0
 -13   1   2    1.66    1.44   0
  13   1  -2    3.97    1.08   0
  13   1  -2    4.51    1.77   0
  13  -1  -2    4.86    1.74   0
 -13  -1   2    1.81    1.21   0
  13  -1  -2    2.43    1.06   0
 -12   1   2    1.16    1.12   0
  12  -1  -2    0.83    1.04   0
 -12  -1   2   -0.25    1.38   0
  12  -1  -2    3.14    1.66   0
  12   1  -2    1.54    1.06   0
  12   1  -2    1.02    1.53   0
  11  -1  -2    0.78    1.38   0
 -11   1   2   -0.25    1.13   0
  11   1  -2    1.44    1.05   0
 -11  -1   2    0.61    1.11   0
  11  -1  -2    0.73    1.07   0
  11   1  -2    0.87    1.73   0
  10   1  -2    1.32    1.83   0
 -10  -1   2    0.80    1.14   0
  10  -1  -2    2.58    1.09   0
 -10   1   2    1.45    1.10   0
  10   1  -2    1.82    1.35   0
  10  -1  -2    2.77    1.67   0
  -9  -1   2    2.22    1.10   0
   9  -1  -2    1.45    1.02   0
  -9   1   2    0.88    1.29   0
   9   1  -2    1.48    1.03   0
   9   1  -2    0.71    1.89   0
   8  -1  -2    5.42    1.10   0
   8   1  -2    3.47    1.53   0
  -8   1   2    4.63    1.10   0
  -8  -1   2    7.13    1.17   0
   8   1  -2    6.03    1.03   0
   7   1  -2    1.30    1.86   0
  -7   1   2    1.47    1.10   0
  -7  -1   2    1.43    1.10   0
   7   1  -2    1.65    1.04   0
   7  -1  -2    1.89    1.34   0
  -6   1   2    6.32    1.12   0
   6   1  -2    8.03    1.13   0
   6   1  -2    6.66    2.25   0
   6  -1  -2    5.14    1.13   0
  -6  -1   2    5.98    1.16   0
   5  -1  -2   55.11    1.65   0
  -5  -1   2   55.38    1.71   0
  -5   1   2   42.37    1.38   0
   5   1  -2   52.84    1.48   0
   5   1  -2   41.91    2.90   0
   4  -1  -2   72.73    1.65   0
  -4  -1   2   71.30    1.75   0
   4   1  -2   83.31    1.79   0
  -4   1   2   67.98    1.68   0
   4   1  -2   74.05    4.70   0
  -3   1   2  284.87    2.89   0
  -3  -1   2  288.47    3.04   0
   3  -1  -2  282.91    2.84   0
   3   1  -2  369.86    3.28   0
   2   1  -2   11.09    1.76   0
  -2  -1   2    9.32    1.82   0
   2  -1  -2   10.56    2.61   0
  -2   1   2    9.55    1.75   0
  -2   1   2    7.98    1.61   0
   1  -1  -2    4.14    1.77   0
  -1  -1   2    4.10    2.22   0
   1  -1  -2    4.05    2.56   0
   1   1  -2    2.98    1.80   0
  -1   1   2    3.14    2.12   0
  -1   1   2    3.82    1.81   0
   0   1   2   20.29    2.16   0
   0  -1  -2   23.70    1.97   0
   0  -1   2   25.02    2.93   0
   0   1   2   23.70    2.04   0
   0  -1  -2   22.55    2.16   0
   0   1  -2   25.27    3.24   0
   1  -1   2  462.53    5.63   0
  -1  -1  -2  395.72    3.69   0
   1   1   2  391.73    3.70   0
   1   1   2  379.66    3.72   0
  -1  -1  -2  405.82    3.79   0
  -1   1  -2  410.83    5.28   0
   2   1   2    7.34    2.04   0
   2   1   2    5.33    1.80   0
  -2   1  -2    6.93    2.16   0
  -2  -1  -2    7.05    2.06   0
   2  -1   2    5.65    1.95   0
  -2  -1  -2    5.73    1.73   0
   3   1   2   52.70    1.59   0
   3  -1   2   56.09    1.95   0
  -3   1  -2   46.11    1.75   0
   3   1   2   52.98    2.06   0
  -3  -1  -2   54.64    1.92   0
  -3  -1  -2   57.56    1.91   0
  -4   1  -2   19.82    1.61   0
   4   1   2   24.83    1.55   0
  -4  -1  -2   21.21    1.37   0
   4   1   2   24.02    1.70   0
   4  -1   2   21.99    1.52   0
  -5  -1  -2   68.64    1.61   0
   5   1   2   77.89    1.98   0
   5   1   2   86.35    1.81   0
  -5   1  -2   68.17    1.63   0
   5  -1   2   78.18    1.75   0
  -6   1  -2   40.94    1.44   0
   6  -1   2   36.05    1.29   0
  -6  -1  -2   39.32    1.40   0
   6   1   2   36.80    1.44   0
   6   1   2   42.40    1.36   0
   6  -1   2   49.88    1.65   0
   7  -1   2    5.81    1.26   0
   7   1   2    7.56    1.09   0
  -7  -1  -2    8.69    1.24   0
   7   1   2    7.19    1.32   0
   7  -1   2    7.08    1.08   0
  -7   1  -2    9.03    1.47   0
   8   1   2    1.66    1.24   0
  -8  -1  -2    2.86    1.17   0
   8  -1   2    3.78    1.18   0
   8  -1   2    2.42    1.30   0
   8   1   2    1.58    1.08   0
  -8   1  -2    2.35    1.38   0
  -9  -1  -2    2.19    1.16   0
   9   1   2    1.34    1.08   0
   9  -1   2    0.43    0.96   0
  -9   1  -2    1.76    1.31   0
   9  -1   2    1.25    1.40   0
   9   1   2    1.21    1.41   0
 -10   1  -2    1.21    1.13   0
 -10  -1  -2    0.23    1.42   0
  10  -1   2    0.27    1.28   0
  10   1   2    1.46    1.23   0
  10   1   2    2.52    1.46   0
  10  -1   2    0.54    1.16   0
 -11   1  -2    1.57    1.14   0
  11  -1   2    2.48    1.05   0
  11   1   2    0.84    1.00   0
  11  -1   2    0.93    1.24   0
  11   1   2    3.06    1.54   0
 -11  -1  -2   -0.50    1.33   0
  12  -1   2    2.14    1.32   0
 -12  -1  -2   -0.26    1.48   0
  12   1   2    3.02    1.52   0
  12  -1   2    0.80    1.44   0
  12   1   2   -0.19    1.07   0
 -12   1  -2    0.43    1.41   0
  13  -1   2   -1.34    1.49   0
 -13  -1  -2   -0.62    1.19   0
  13  -1   2   -0.64    1.40   0
  13   1   2    2.71    1.55   0
  13   1   2    1.12    1.09   0
 -13   1  -2    1.04    1.46   0
  14   1   2    0.17    1.45   0
 -14   1  -2   -1.07    1.24   0
 -14  -1  -2    0.24    1.25   0
  14  -1   2    0.82    1.21   0
  14   1   2    0.33    1.30   0
  14  -1   2   -0.51    1.57   0
  15  -1   2    1.31    1.66   0
  15   1   2   -1.49    1.68   0
 -15   1  -2    1.63    1.32   0
 -15  -1  -2    0.58    1.25   0
  15   1   2    0.19    1.20   0
  15  -1   2   -0.21    1.26   0
  16  -2  -2    2.73    1.22   0
  16  -2  -2    4.73    1.66   0
  16   2  -2    4.58    1.98   0
 -16  -2   2   -1.51    1.32   0
 -16   2   2    3.65    1.52   0
  16   2  -2    3.97    1.50   0
  15  -2  -2    4.11    1.18   0
  15   2  -2    6.44    1.44   0
 -15   2   2    4.32    1.25   0
 -15  -2   2    2.35    1.22   0
  15  -2  -2    3.48    1.57   0
  15   2  -2    3.61    1.98   0
  14   2  -2    1.77    1.09   0
 -14  -2   2    1.92    1.12   0
  14  -2  -2    0.89    1.47   0
 -14   2   2    1.66    1.21   0
  14   2  -2    1.43    1.86   0
  14  -2  -2    0.82    1.30   0
 -13  -2   2   11.45    1.47   0
  13   2  -2   14.20    1.68   0
  13  -2  -2   13.84    1.57   0
  13  -2  -2   18.53    1.38   0
 -13   2   2   13.75    1.22   0
  13   2  -2   15.68    1.18   0
  12  -2  -2   11.75    1.13   0
 -12   2   2   12.00    1.20   0
  12   2  -2   16.57    1.92   0
  12  -2  -2   12.84    1.50   0
  12   2  -2   14.40    1.09   0
 -12  -2   2   12.58    1.38   0
  11  -2  -2    6.87    1.07   0
 -11  -2   2    6.23    1.41   0
  11   2  -2    7.78    1.29   0
 -11   2   2    3.65    1.13   0
  11   2  -2    4.29    1.60   0
 -10  -2   2   72.79    1.53   0
 -10   2   2   72.45    1.49   0
  10   2  -2   78.49    2.50   0
  10  -2  -2   81.05    1.46   0
  10   2  -2   89.70    1.46   0
  -9   2   2   44.49    1.50   0
   9  -2  -2   39.82    1.22   0
  -9  -2   2   38.55    1.31   0
   9   2  -2   39.94    2.27   0
   9   2  -2   45.59    1.22   0
  -8  -2   2    0.63    1.08   0
   8   2  -2    2.56    0.98   0
  -8   2   2    1.46    1.08   0
   8  -2  -2    1.92    1.04   0
   8   2  -2    2.29    1.89   0
  -7  -2   2   62.31    1.48   0
  -7   2   2   56.70    1.41   0
   7   2  -2   63.82    1.38   0
   7  -2  -2   56.09    1.37   0
   7   2  -2   57.16    2.35   0
   6  -2  -2   56.14    1.41   0
   6   2  -2   71.17    1.49   0
   6   2  -2   67.14    2.76   0
  -6  -2   2   70.60    1.57   0
  -6   2   2   74.37    1.72   0
   5  -2  -2   21.71    1.48   0
  -5  -2   2   21.25    1.34   0
   5   2  -2   18.90    1.30   0
   5   2  -2   18.01    2.60   0
  -5  -2   2   14.17    2.36   0
  -5   2   2   17.89    1.23   0
  -4  -2   2   73.98    1.97   0
   4  -2  -2   57.35    1.50   0
   4   2  -2   71.74    1.85   0
  -4   2   2   53.25    1.49   0
  -4  -2   2   52.61    3.29   0
  -3   2   2   10.33    1.72   0
   3   2  -2   10.63    1.52   0
  -3  -2   2    8.30    1.58   0
   2   2  -2  154.06    3.01   0
   2  -2  -2  138.95    2.43   0
  -2  -2   2  152.02    2.80   0
  -2   2   2  158.24    2.74   0
   2  -2  -2  142.10    2.92   0
  -1   2   2    2.92    1.66   0
   1   2  -2    5.60    2.40   0
   1  -2  -2    2.47    2.10   0
  -1  -2   2    4.28    2.44   0
   1  -2  -2    4.37    2.01   0
  -1   2   2    4.57    2.10   0
   0  -2  -2  102.37    2.30   0
   0   2   2  112.12    2.62   0
   0  -2  -2  110.66    2.66   0
   0   2   2  107.24    2.34   0
  -1  -2  -2  208.34    2.97   0
  -1   2  -2  195.33    5.93   0
   1  -2   2  190.22    5.67   0
   1   2   2  175.12    2.61   0
   1   2   2  207.10    3.29   0
  -1  -2  -2  173.98    2.79   0
  -2  -2  -2    4.03    1.51   0
  -2   2  -2    3.74    2.24   0
  -2  -2  -2    2.13    1.64   0
   2  -2   2    2.49    2.06   0
   2   2   2    4.71    1.88   0
   2   2   2    3.20    1.74   0
  -3   2  -2   14.21    1.77   0
   3   2   2   14.66    1.38   0
  -3  -2  -2   12.07    1.39   0
   3  -2   2   12.65    1.62   0
   3   2   2   13.98    1.53   0
  -3  -2  -2   14.52    1.35   0
  -4  -2  -2  157.19    2.21   0
   4  -2   2  132.04    2.23   0
   4   2   2  159.60    2.32   0
  -4  -2  -2  165.27    2.19   0
   4   2   2  153.44    1.86   0
  -4   2  -2  128.23    2.39   0
  -5   2  -2   85.98    1.96   0
  -5  -2  -2   83.82    1.67   0
   5  -2   2   61.68    1.51   0
  -5  -2  -2   67.87    1.61   0
   5   2   2   93.77    2.10   0
   5   2   2   94.46    1.63   0
   6   2   2   11.38    1.37   0
   6  -2   2   10.60    1.08   0
   6   2   2   13.30    1.25   0
  -6   2  -2   11.82    1.14   0
  -6  -2  -2   14.29    1.25   0
   7   2   2   15.16    1.15   0
  -7  -2  -2   20.98    1.51   0
   7  -2   2   19.73    1.39   0
  -7   2  -2   16.01    1.25   0
   7   2   2   11.90    1.36   0
  -8  -2  -2   82.30    1.56   0
   8  -2   2   89.46    1.82   0
  -8   2  -2   81.80    1.89   0
   8   2   2   83.15    1.48   0
   8   2   2   87.10    2.02   0
   8  -2   2   87.54    1.71   0
   9   2   2   37.24    1.66   0
   9  -2   2   40.58    1.42   0
   9   2   2   34.12    1.30   0
   9  -2   2   37.51    1.55   0
  -9  -2  -2   31.11    1.42   0
  -9   2  -2   29.64    1.28   0
  10  -2   2    4.61    1.39   0
 -10  -2  -2    4.02    1.15   0
 -10   2  -2    3.07    1.42   0
  10  -2   2    2.16    1.29   0
  10   2   2    0.90    1.21   0
  10   2   2    4.55    1.08   0
  11  -2   2   19.10    1.42   0
  11  -2   2   18.39    1.52   0
 -11   2  -2   11.83    1.25   0
 -11  -2  -2   17.73    1.50   0
  11   2   2   18.77    1.62   0
  11   2   2   15.32    1.17   0
 -12   2  -2    4.32    1.21   0
  12   2   2    9.67    1.17   0
  12   2   2    4.85    1.26   0
  12  -2   2    8.70    1.51   0
  12  -2   2    7.28    1.37   0
 -12  -2  -2    5.74    1.54   0
  13  -2   2    4.84    1.54   0
  13   2   2    3.20    1.30   0
  13  -2   2    2.64    1.42   0
 -13   2  -2    5.21    1.22   0
 -13  -2  -2    2.97    1.44   0
  13   2   2    5.95    1.14   0
 -14   2  -2    0.57    1.58   0
  14  -2   2    3.89    1.27   0
  14  -2   2    1.95    1.21   0
  14   2   2    2.38    1.18   0
  14   2   2    3.96    1.34   0
 -14  -2  -2    3.55    1.26   0
 -15  -2  -2    0.36    1.30   0
  15  -2   2    1.77    1.26   0
 -15   2  -2   -1.41    1.63   0
  15   2   2    3.88    1.73   0
  15  -2   2    2.29    1.33   0
  15   2   2    4.42    1.56   0
  16   3  -2    0.16    1.23   0
  16  -3  -2    1.19    1.63   0
  16  -3  -2    0.37    1.44   0
 -16  -3   2    2.54    1.54   0
 -16   3   2    1.37    1.28   0
  16   3  -2    0.66    1.99   0
 -15   3   2    1.21    1.18   0
  15  -3  -2   -0.24    1.81   0
  15   3  -2    1.19    1.89   0
  15  -3  -2    0.62    1.44   0
  15   3  -2    1.71    1.14   0
 -15  -3   2    1.10    1.18   0
  14   3  -2   -0.63    1.12   0
  14  -3  -2    2.49    1.38   0
  14  -3  -2    0.79    1.50   0
 -14  -3   2    1.95    1.15   0
  14   3  -2    3.00    1.86   0
 -14   3   2    2.24    1.22   0
  13  -3  -2    1.31    1.11   0
 -13   3   2    3.09    1.12   0
 -13  -3   2    2.98    1.16   0
  13   3  -2    4.13    1.84   0
  13  -3  -2    3.85    1.48   0
  13   3  -2    3.11    1.08   0
 -12  -3   2    3.14    1.40   0
  12   3  -2    3.84    1.84   0
 -12   3   2    4.92    1.33   0
  12  -3  -2    3.77    1.05   0
  12   3  -2    1.66    1.10   0
  11  -3  -2   27.46    1.19   0
  11   3  -2   35.25    1.48   0
 -11  -3   2   24.98    1.33   0
  11   3  -2   31.23    2.13   0
 -11   3   2   24.72    1.22   0
  10   3  -2    7.42    2.11   0
 -10  -3   2    8.89    1.20   0
 -10   3   2    6.89    1.11   0
  10   3  -2    9.98    1.34   0
  10  -3  -2    8.98    1.11   0
   9  -3  -2   18.58    1.08   0
   9   3  -2   21.34    2.11   0
   9   3  -2   22.41    1.14   0
  -9  -3   2   19.95    1.22   0
  -9   3   2   16.83    1.14   0
   8   3  -2    8.05    1.00   0
   8  -3  -2    7.14    1.08   0
   8   3  -2    9.40    1.96   0
  -8  -3   2    5.27    1.09   0
  -8   3   2    8.30    1.09   0
  -7  -3   2    3.58    1.65   0
  -7  -3   2    1.47    1.39   0
   7   3  -2    4.58    1.08   0
   7  -3  -2    5.38    1.35   0
  -7   3   2    3.21    1.09   0
   7   3  -2    3.62    1.86   0
  -6   3   2    4.20    1.42   0
   6  -3  -2    4.94    1.15   0
  -6  -3   2    5.24    1.48   0
   6   3  -2    4.91    1.13   0
  -6  -3   2    4.55    1.85   0
   6   3  -2    4.73    1.96   0
  -5  -3   2    2.75    2.07   0
  -5  -3   2    3.74    1.26   0
  -5   3   2    2.17    1.35   0
   5  -3  -2    2.42    1.37   0
   5   3  -2    3.33    1.19   0
  -4   3   2  135.12    1.88   0
  -4  -3   2  158.86    3.24   0
  -4  -3   2  160.89    2.13   0
   4   3  -2  185.68    2.34   0
  -3   3   2    0.43    1.34   0
  -3   3   2    1.02    1.52   0
   3   3  -2    1.76    1.34   0
  -3  -3   2    0.10    1.75   0
  -2  -3   2    9.88    2.05   0
   2   3  -2    8.74    1.86   0
   2  -3  -2    7.14    1.46   0
  -2   3   2    5.73    1.52   0
   1  -3  -2    9.41    1.68   0
  -1   3   2    9.34    1.70   0
  -1  -3   2    9.96    2.19   0
   1   3  -2    9.87    2.34   0
   1  -3  -2   11.21    2.05   0
   0   3   2    3.79    1.96   0
   0   3   2    5.16    1.73   0
   0  -3   2    6.90    3.58   0
   0   3  -2    6.37    3.16   0
   0  -3  -2    6.37    2.04   0
   0  -3  -2    6.82    2.07   0
  -1  -3  -2    3.90    1.54   0
  -1  -3  -2    3.74    1.83   0
   1   3   2    4.72    1.60   0
   1   3   2    3.94    1.74   0
  -2   3  -2   92.33    3.32   0
   2   3   2  104.05    1.84   0
   2   3   2   98.96    1.99   0
  -2  -3  -2  104.28    1.86   0
  -2  -3  -2   93.72    1.96   0
   2  -3   2   84.77    3.11   0
  -3  -3  -2   83.44    1.76   0
   3   3   2   99.38    1.69   0
  -3   3  -2   82.29    2.36   0
   3   3   2   83.32    1.82   0
   3  -3   2   81.10    2.37   0
  -3  -3  -2   89.38    1.71   0
   4   3   2  101.11    1.90   0
   4  -3   2   86.38    2.04   0
  -4  -3  -2  123.87    2.05   0
  -4   3  -2   95.33    2.24   0
  -4  -3  -2  118.94    2.08   0
   4   3   2  107.15    1.66   0
   5   3   2  106.81    1.82   0
   5  -3   2   65.93    1.72   0
  -5   3  -2   84.30    1.97   0
   5   3   2   91.59    2.10   0
  -5  -3  -2   92.45    1.88   0
  -5  -3  -2   57.86    1.61   0
   6   3   2   36.17    1.81   0
  -6  -3  -2   33.39    1.60   0
  -6  -3  -2   33.28    1.32   0
   6  -3   2   21.51    1.13   0
   6   3   2   42.36    1.54   0
  -6   3  -2   35.31    1.53   0
  -7  -3  -2    3.20    1.15   0
   7   3   2    4.11    1.37   0
   7  -3   2    4.55    1.27   0
   7   3   2    4.47    1.08   0
  -7   3  -2    5.22    1.39   0
  -7  -3  -2    4.82    1.17   0
   8   3   2   22.49    1.47   0
   8   3   2   28.13    1.29   0
  -8  -3  -2   24.24    1.35   0
  -8   3  -2   25.51    1.63   0
   8  -3   2   29.35    1.49   0
  -9  -3  -2   32.91    1.40   0
   9  -3   2   41.54    1.43   0
   9   3   2   41.18    1.68   0
  -9   3  -2   37.33    1.60   0
   9   3   2   37.71    1.30   0
 -10  -3  -2    3.49    1.20   0
  10  -3   2    6.45    1.41   0
 -10   3  -2    3.60    1.43   0
  10   3   2    4.93    1.28   0
  10   3   2    7.31    1.10   0
  10  -3   2    2.82    1.05   0
  11   3   2    2.16    1.36   0
 -11   3  -2    1.05    1.33   0
 -11  -3  -2    0.52    1.22   0
  11  -3   2    0.69    1.29   0
  11  -3   2    0.50    1.45   0
  11   3   2    0.89    1.23   0
  12   3   2    0.06    1.38   0
 -12  -3  -2    1.87    1.39   0
  12  -3   2    0.61    1.14   0
 -12   3  -2    0.77    1.42   0
  12  -3   2   -1.18    1.28   0
  12   3   2    1.75    1.55   0
  13  -3   2    0.83    1.21   0
  13  -3   2    0.99    1.13   0
 -13   3  -2    2.54    1.45   0
 -13  -3  -2    1.15    1.47   0
  13   3   2    1.48    1.61   0
  13   3   2   -0.48    1.36   0
  14   3   2    0.22    1.35   0
  14  -3   2    1.65    1.16   0
 -14   3  -2    1.43    1.58   0
 -14  -3  -2   -0.56    1.23   0
  14   3   2    0.76    1.18   0
  14  -3   2   -0.83    1.51   0
 -15  -3  -2    3.13    1.28   0
  15   3   2   -1.27    1.73   0
 -15   3  -2   -0.15    1.65   0
  15  -3   2    1.93    1.26   0
  15  -3   2    0.19    1.33   0
  15   3   2    0.67    1.27   0
  16  -4  -2    2.20    1.53   0
  16   4  -2    3.50    2.03   0
  16  -4  -2    2.15    1.67   0
 -16   4   2    0.86    1.65   0
 -16  -4   2    4.46    1.25   0
  16   4  -2    0.53    1.23   0
 -15   4   2    4.38    1.24   0
  15   4  -2    4.93    1.98   0
  15   4  -2    0.08    1.20   0
  15  -4  -2    5.62    1.57   0
 -15  -4   2    4.08    1.23   0
  15  -4  -2    5.87    1.47   0
  14  -4  -2   -0.49    1.43   0
  14   4  -2    0.69    1.63   0
  14   4  -2    0.34    1.12   0
  14  -4  -2   -0.79    1.43   0
 -14  -4   2   -0.82    1.42   0
 -14   4   2    2.19    1.14   0
  13   4  -2    5.77    1.63   0
 -13   4   2    5.58    1.42   0
  13  -4  -2    5.60    1.12   0
 -13  -4   2    5.74    1.20   0
  13   4  -2    6.33    1.09   0
 -12  -4   2   -0.65    1.12   0
  12  -4  -2    2.80    1.07   0
  12   4  -2    3.69    1.93   0
 -12   4   2    2.82    1.12   0
  12   4  -2    2.52    1.04   0
  11  -4  -2   14.05    1.09   0
  11   4  -2   13.32    1.08   0
 -11  -4   2   14.79    1.17   0
  11   4  -2   16.21    1.96   0
 -11   4   2   12.74    1.15   0
 -10  -4   2   -0.75    1.11   0
  10   4  -2    0.10    1.01   0
  10  -4  -2   -0.87    1.01   0
  10   4  -2    0.46    1.87   0
 -10   4   2   -0.50    1.01   0
  -9   4   2   18.01    1.17   0
  -9  -4   2   18.87    1.24   0
   9   4  -2   18.73    1.15   0
   9  -4  -2   16.63    1.14   0
   9   4  -2   21.26    2.06   0
   8   4  -2    4.23    1.84   0
   8  -4  -2    4.37    1.01   0
   8   4  -2    5.76    1.21   0
  -8   4   2    3.72    1.05   0
  -8  -4   2    4.48    1.09   0
  -8  -4   2    2.35    1.48   0
  -7   4   2   50.53    1.31   0
   7  -4  -2   69.36    1.57   0
   7   4  -2   67.29    1.37   0
   7   4  -2   71.91    2.26   0
  -7  -4   2   55.66    2.04   0
  -7  -4   2   57.23    1.42   0
  -6  -4   2    3.27    1.47   0
   6   4  -2    2.22    1.10   0
   6  -4  -2    2.79    1.31   0
  -6  -4   2    1.98    1.56   0
  -6   4   2    2.67    1.35   0
   5   4  -2  141.01    2.00   0
  -5  -4   2   99.03    2.37   0
  -5   4   2   90.26    1.62   0
  -5   4   2   97.22    1.69   0
  -5  -4   2  118.45    1.77   0
  -4   4   2    3.53    1.08   0
   4   4  -2    3.07    1.19   0
  -4   4   2    3.96    1.14   0
  -4  -4   2    2.11    1.21   0
  -4  -4   2    3.06    1.77   0
   3   4  -2   33.48    1.43   0
  -3  -4   2   30.34    1.48   0
   3  -4  -2   24.87    1.32   0
  -3   4   2   27.91    1.36   0
   2   4  -2    8.01    1.67   0
  -2   4   2    6.67    1.32   0
  -2  -4   2    7.76    1.74   0
   2  -4  -2    5.83    1.24   0
   1   4  -2   13.14    1.80   0
  -1  -4   2   11.07    2.20   0
   1  -4  -2   10.05    1.59   0
  -1   4   2    9.68    1.71   0
   1  -4  -2    9.95    1.34   0
   0   4   2   39.21    1.86   0
   0  -4  -2   28.57    1.49   0
   0  -4  -2   30.85    1.76   0
   0   4  -2   36.85    2.79   0
   0  -4   2   29.98    2.77   0
   0   4   2   31.18    1.67   0
   1   4   2   13.53    1.41   0
  -1   4  -2   11.48    2.63   0
   1   4   2   13.79    1.54   0
  -1  -4  -2   14.13    1.38   0
  -1  -4  -2   14.11    1.57   0
  -1   4  -2   15.69    3.09   0
   2   4   2    6.44    1.29   0
  -2  -4  -2    4.30    1.30   0
   2   4   2    7.98    1.48   0
  -2  -4  -2    6.58    1.79   0
  -2   4  -2    5.04    2.26   0
  -2   4  -2    4.44    2.17   0
  -3   4  -2   63.86    2.32   0
   3  -4   2   64.72    2.29   0
   3   4   2   71.98    1.73   0
  -3  -4  -2   85.44    1.84   0
   3   4   2   79.29    1.56   0
  -3  -4  -2   85.35    2.00   0
  -4   4  -2   14.85    1.56   0
   4   4   2   19.25    1.25   0
  -4  -4  -2   18.40    1.29   0
  -4  -4  -2   14.80    1.44   0
   4  -4   2   13.97    1.58   0
   4   4   2   14.94    1.54   0
  -5   4  -2   27.71    1.60   0
   5   4   2   35.88    1.28   0
  -5  -4  -2   32.15    1.34   0
   5  -4   2   26.54    1.41   0
   5   4   2   25.06    1.46   0
  -5  -4  -2   23.09    1.36   0
  -6   4  -2   26.87    1.59   0
   6   4   2   33.24    1.85   0
  -6  -4  -2   30.05    1.32   0
   6   4   2   34.22    1.23   0
   6  -4   2   24.11    1.40   0
  -6  -4  -2   19.58    1.34   0
   7   4   2    2.85    1.69   0
   7   4   2    2.20    1.33   0
  -7   4  -2    2.58    1.39   0
   7  -4   2    2.90    1.25   0
  -7  -4  -2    4.03    1.45   0
  -7  -4  -2    2.69    1.18   0
  -8  -4  -2   22.95    1.25   0
   8   4   2   38.62    1.55   0
   8  -4   2   30.13    1.51   0
  -8  -4  -2   31.36    1.37   0
   8   4   2   26.52    1.47   0
  -8   4  -2   32.25    1.69   0
   9  -4   2    7.18    1.29   0
  -9  -4  -2    4.49    1.19   0
   9   4   2    5.77    1.08   0
  -9   4  -2    4.24    1.18   0
   9   4   2    3.82    1.32   0
  10   4   2    1.54    1.57   0
 -10  -4  -2    5.12    1.13   0
  10  -4   2    2.66    1.24   0
 -10   4  -2    2.37    1.37   0
  10   4   2    1.84    1.07   0
  11  -4   2    2.68    1.31   0
  11   4   2    2.87    1.11   0
 -11  -4  -2    4.35    1.20   0
  11   4   2    4.00    1.32   0
 -11   4  -2    1.65    1.41   0
  11  -4   2    4.15    1.20   0
 -12  -4  -2    1.74    1.21   0
  12   4   2    0.95    1.15   0
  12  -4   2    0.78    1.35   0
  12   4   2    1.55    1.61   0
 -12   4  -2    0.62    1.20   0
  12  -4   2    1.87    1.39   0
  13  -4   2    2.38    1.21   0
 -13   4  -2    2.96    1.18   0
  13   4   2    3.04    1.63   0
  13   4   2   -0.38    1.19   0
  13  -4   2    1.23    1.16   0
 -13  -4  -2    2.13    1.51   0
  14   4   2    2.59    1.67   0
  14  -4   2    7.08    1.59   0
  14   4   2    2.57    1.25   0
  14  -4   2    3.77    1.49   0
 -14   4  -2    2.95    1.55   0
 -14  -4  -2    4.82    1.59   0
  16   5  -2    0.87    1.23   0
 -16   5   2    0.48    1.29   0
  16  -5  -2    0.24    1.64   0
  16   5  -2    1.01    1.99   0
 -16  -5   2   -0.46    1.29   0
  16  -5  -2    1.34    1.50   0
  15  -5  -2   -0.67    1.53   0
  15   5  -2    0.89    1.97   0
  15  -5  -2    2.31    1.44   0
 -15   5   2    0.03    1.26   0
 -15  -5   2    4.16    1.46   0
  15   5  -2    0.01    1.18   0
  14   5  -2   -0.38    1.92   0
  14  -5  -2    1.77    1.13   0
 -14   5   2    1.29    1.18   0
 -14  -5   2    1.01    1.16   0
  14   5  -2    1.85    1.13   0
  13  -5  -2    0.77    1.11   0
 -13  -5   2   -0.15    1.11   0
  13   5  -2    0.09    1.04   0
 -13   5   2    0.79    1.37   0
  13   5  -2   -0.71    1.91   0
  12  -5  -2    0.03    1.09   0
  12   5  -2    1.21    1.05   0
  12   5  -2    1.66    1.68   0
 -12   5   2   -1.46    1.14   0
 -12  -5   2    2.22    1.10   0
  11  -5  -2    4.76    1.31   0
  11   5  -2    4.72    1.92   0
 -11  -5   2    3.16    1.09   0
  11   5  -2    5.01    1.27   0
 -11   5   2    4.04    1.33   0
 -10   5   2    1.99    1.05   0
  10  -5  -2    2.48    1.30   0
  10   5  -2    6.57    1.04   0
 -10  -5   2    3.97    1.11   0
  10   5  -2    4.31    1.62   0
   9  -5  -2    4.33    1.03   0
   9   5  -2    4.25    1.10   0
   9   5  -2    4.77    1.61   0
  -9   5   2    3.29    1.03   0
  -9  -5   2    4.88    1.18   0
  -9  -5   2    5.33    1.69   0
  -8   5   2    3.08    1.02   0
   8   5  -2    4.59    1.04   0
  -8  -5   2    3.81    1.50   0
   8  -5  -2    3.23    1.25   0
  -8  -5   2    4.29    1.13   0
  -7   5   2    2.90    1.34   0
  -7  -5   2    3.76    1.51   0
   7   5  -2    2.58    1.06   0
  -7  -5   2    1.39    1.15   0
  -6   5   2    3.00    1.10   0
  -6  -5   2    4.84    1.58   0
   6   5  -2    3.51    1.15   0
  -6  -5   2    3.86    1.23   0
  -6   5   2    4.07    1.46   0
  -5   5   2   45.82    1.38   0
  -5  -5   2   61.72    2.01   0
  -5   5   2   63.68    1.77   0
   5   5  -2   69.74    1.57   0
  -5  -5   2   66.70    1.90   0
  -4  -5   2    4.51    1.68   0
   4   5  -2    5.66    1.24   0
  -4   5   2    6.53    1.34   0
  -4   5   2    4.88    1.20   0
  -4  -5   2    4.76    1.60   0
   3   5  -2   39.29    1.46   0
  -3   5   2   37.26    1.63   0
   3  -5  -2   36.37    1.57   0
  -3  -5   2   39.62    1.68   0
  -2   5   2   10.81    1.53   0
  -2  -5   2   11.08    1.59   0
   2   5  -2   13.60    1.54   0
   2  -5  -2    7.80    1.17   0
   1  -5  -2    1.80    1.41   0
  -1  -5   2    1.89    1.67   0
   1  -5  -2    2.15    1.20   0
  -1   5   2    1.19    1.24   0
   1   5  -2    2.44    1.64   0
   0  -5   2    5.35    1.98   0
   0   5   2    5.20    1.28   0
   0  -5  -2    8.04    1.48   0
   0  -5  -2    5.25    1.29   0
   0   5  -2    6.57    1.99   0
  -1  -5  -2  139.43    1.86   0
  -1   5  -2  154.21    3.64   0
   1   5   2  167.54    2.29   0
  -1  -5  -2  140.21    1.97   0
   1   5   2  143.54    1.89   0
   1  -5   2  115.87    3.21   0
  -2   5  -2   17.98    2.31   0
  -2  -5  -2   16.77    1.44   0
  -2  -5  -2   23.54    1.58   0
  -2   5  -2   15.95    2.10   0
   2   5   2   22.75    1.59   0
   2   5   2   22.37    1.74   0
  -3   5  -2  102.34    2.79   0
   3   5   2  127.70    1.72   0
   3   5   2  113.65    1.99   0
  -3   5  -2   99.89    2.74   0
  -3  -5  -2  103.17    1.89   0
  -3  -5  -2  106.53    1.74   0
  -4   5  -2   10.39    1.66   0
   4   5   2    9.01    1.49   0
  -4  -5  -2   11.98    1.55   0
   4   5   2   10.37    1.23   0
  -4  -5  -2   11.31    1.37   0
   5   5   2    0.56    1.06   0
   5   5   2    2.38    1.36   0
  -5  -5  -2    1.03    1.29   0
   5  -5   2   -0.14    1.46   0
  -5  -5  -2    0.53    1.07   0
  -5   5  -2    1.23    1.38   0
  -6  -5  -2    3.00    1.30   0
  -6   5  -2    4.54    1.65   0
  -6  -5  -2    3.11    1.15   0
   6   5   2    3.57    1.09   0
   6  -5   2    3.34    1.42   0
   6   5   2    2.53    1.41   0
  -7  -5  -2    9.69    1.20   0
  -7  -5  -2    5.56    1.20   0
   7   5   2   13.06    1.67   0
   7   5   2    9.38    1.12   0
   7  -5   2    6.75    1.34   0
  -7   5  -2   10.06    1.48   0
  -8   5  -2    2.10    1.43   0
   8   5   2    0.75    1.35   0
  -8  -5  -2    0.86    1.34   0
   8  -5   2    0.91    1.28   0
  -8  -5  -2    2.28    1.14   0
   8   5   2    2.34    1.57   0
   9  -5   2   -0.59    1.27   0
  -9   5  -2    1.29    1.38   0
  -9  -5  -2   -1.28    1.17   0
  -9  -5  -2   -0.32    1.35   0
   9   5   2   -0.39    1.54   0
   9   5   2   -0.67    1.06   0
  10  -5   2   -0.35    1.25   0
  10   5   2   -1.14    1.50   0
  10   5   2    1.59    1.06   0
 -10   5  -2    2.23    1.32   0
 -10  -5  -2    0.20    1.15   0
  11   5   2    0.47    1.23   0
  11  -5   2    1.31    1.29   0
  11   5   2    0.71    1.07   0
 -11  -5  -2    1.99    1.44   0
 -11   5  -2    0.66    1.13   0
  12  -5   2    1.48    1.36   0
 -12  -5  -2    2.11    1.22   0
  12   5   2    1.45    1.11   0
  12  -5   2    0.22    1.21   0
 -12   5  -2   -1.11    1.51   0
  12   5   2    0.57    1.55   0
 -13  -5  -2    0.80    1.49   0
  13  -5   2    0.49    1.37   0
  13  -5   2    2.22    1.51   0
 -13   5  -2    1.88    1.21   0
  13   5   2    1.30    1.18   0
  13   5   2    1.46    1.26   0
  14   5   2    1.34    1.21   0
  14   5   2    1.25    1.72   0
 -14  -5  -2    1.72    1.29   0
 -14   5  -2    0.00    1.59   0
  14  -5   2    0.55    1.47   0
  14  -5   2    0.59    1.29   0
 -16  -6   2    0.15    1.25   0
 -15   6   2    2.40    1.26   0
  15  -6  -2    1.88    1.22   0
 -15  -6   2    1.07    1.25   0
  15   6  -2    3.68    1.48   0
  14  -6  -2    5.91    1.42   0
 -14   6   2    2.98    1.49   0
 -14  -6   2    2.47    1.27   0
  14   6  -2    4.12    1.16   0
 -13  -6   2    2.75    1.16   0
  13  -6  -2   -0.94    1.12   0
 -13   6   2    0.38    1.14   0
  13   6  -2   -1.65    1.04   0
 -12   6   2    6.60    1.39   0
  12   6  -2    4.57    1.07   0
 -12  -6   2    2.37    1.10   0
  12  -6  -2    4.33    1.11   0
 -11  -6   2   11.28    1.20   0
  11  -6  -2   10.78    1.11   0
 -11   6   2   12.90    1.40   0
  11   6  -2   15.59    1.36   0
 -10  -6   2    4.89    1.64   0
  10   6  -2    6.01    1.05   0
 -10   6   2    3.19    1.28   0
  10  -6  -2    4.07    1.02   0
 -10  -6   2    3.68    1.39   0
   9   6  -2    0.80    1.04   0
  -9  -6   2   -0.79    1.50   0
  -9  -6   2    1.97    1.17   0
  -9   6   2    1.20    1.01   0
   8   6  -2   19.44    1.19   0
  -8  -6   2   15.18    1.63   0
  -8  -6   2   17.56    1.25   0
  -8   6   2   15.06    1.18   0
  -8   6   2   14.49    1.09   0
   7   6  -2    1.55    1.05   0
  -7  -6   2    0.45    1.42   0
  -7  -6   2    0.86    1.36   0
  -7   6   2    1.11    1.06   0
  -7   6   2   -0.69    1.05   0
   6   6  -2    1.91    1.10   0
  -6  -6   2    2.36    1.43   0
  -6   6   2    0.43    1.03   0
  -6   6   2    1.63    1.12   0
  -6  -6   2    2.32    1.43   0
  -5  -6   2   27.72    1.67   0
  -5   6   2   19.59    1.16   0
   5   6  -2   30.00    1.30   0
  -5  -6   2   29.62    1.60   0
  -5   6   2   20.14    1.25   0
  -4  -6   2   20.29    1.68   0
  -4  -6   2   17.61    1.32   0
  -4   6   2   19.88    1.50   0
   4   6  -2   21.81    1.54   0
   3   6  -2   24.01    1.54   0
  -3  -6   2   17.42    1.31   0
   3  -6  -2   21.45    1.45   0
  -3   6   2   21.31    1.53   0
   2   6  -2   45.51    1.48   0
  -2   6   2   40.28    1.38   0
  -2  -6   2   42.08    1.71   0
   2  -6  -2   34.79    1.33   0
  -1  -6   2    8.82    1.61   0
  -1   6   2    7.80    1.27   0
   1  -6  -2    7.54    1.20   0
   1   6  -2    9.48    1.60   0
   1  -6  -2    7.50    1.32   0
   0  -6   2   70.18    2.30   0
   0  -6  -2   73.67    1.58   0
   0   6  -2   94.48    2.49   0
   0   6   2   84.00    1.63   0
   0  -6  -2   87.12    1.70   0
  -1  -6  -2    0.48    1.37   0
  -1  -6  -2    0.65    1.23   0
  -1   6  -2    2.25    1.77   0
   1  -6   2    1.63    1.78   0
   1   6   2    2.26    1.30   0
   2   6   2    2.94    1.54   0
  -2  -6  -2    1.55    1.29   0
   2   6   2    2.24    1.35   0
  -2   6  -2    1.76    1.70   0
  -2   6  -2    1.54    1.94   0
  -2  -6  -2    2.47    1.38   0
   3   6   2  140.23    2.18   0
  -3  -6  -2  139.78    2.17   0
  -3   6  -2   98.66    2.61   0
   3   6   2  119.96    1.69   0
  -3   6  -2   91.42    2.46   0
  -3  -6  -2  115.73    1.71   0
   4   6   2    2.74    1.38   0
   4   6   2    1.91    1.07   0
  -4  -6  -2    1.40    1.11   0
  -4   6  -2    0.92    1.60   0
  -4   6  -2    1.75    1.71   0
  -4  -6  -2    1.02    1.33   0
  -5   6  -2    1.97    1.55   0
  -5   6  -2    3.07    1.54   0
  -5  -6  -2    3.21    1.08   0
  -5  -6  -2    3.44    1.26   0
   5   6   2    3.81    1.33   0
   5   6   2    2.91    1.02   0
   6   6   2   26.32    1.40   0
   6   6   2   25.36    1.74   0
  -6   6  -2   18.66    1.69   0
  -6  -6  -2   15.12    1.31   0
  -6  -6  -2   21.51    1.23   0
   7  -6   2    2.36    1.27   0
  -7  -6  -2    2.55    1.14   0
  -7   6  -2    1.65    1.40   0
   7   6   2   -0.70    1.32   0
   7   6   2    2.19    1.08   0
  -7  -6  -2    1.03    1.21   0
  -8   6  -2   10.37    1.43   0
  -8  -6  -2   11.23    1.18   0
   8   6   2   12.88    1.35   0
   8  -6   2   10.86    1.32   0
  -8  -6  -2   14.01    1.43   0
   8   6   2   14.62    1.13   0
   9   6   2    4.80    1.10   0
   9  -6   2    3.50    1.30   0
   9   6   2    4.92    1.59   0
  -9  -6  -2    4.82    1.15   0
  -9  -6  -2    4.97    1.15   0
  -9   6  -2    4.59    1.45   0
  10   6   2    8.74    1.63   0
 -10   6  -2    8.78    1.45   0
  10  -6   2    8.03    1.38   0
 -10  -6  -2    6.75    1.25   0
  10   6   2    8.92    1.16   0
 -10  -6  -2    8.25    1.45   0
  11   6   2    5.73    1.62   0
  11  -6   2    4.07    1.37   0
  11   6   2    3.26    1.36   0
 -11  -6  -2    2.94    1.19   0
 -11   6  -2    4.37    1.45   0
  12   6   2    3.01    1.59   0
 -12   6  -2    2.12    1.48   0
  12   6   2    2.04    1.18   0
 -12  -6  -2    2.00    1.21   0
  12  -6   2    2.01    1.38   0
 -13  -6  -2    1.00    1.58   0
  13  -6   2    3.11    1.26   0
  13   6   2    2.14    1.21   0
  13   6   2    4.69    1.35   0
  13  -6   2    1.93    1.23   0
 -13   6  -2    0.98    1.27   0
  14   6   2   -0.50    1.24   0
 -14  -6  -2    1.95    1.32   0
  14   6   2    1.81    1.74   0
  14  -6   2    0.54    1.28   0
  14  -6   2    1.31    1.63   0
 -14   6  -2    2.42    1.62   0
  15   7  -2    1.26    1.17   0
 -15  -7   2    0.19    1.50   0
 -15   7   2    0.86    1.30   0
  14   7  -2    0.87    1.15   0
 -14  -7   2   -0.19    1.46   0
 -14   7   2    3.05    1.19   0
  13   7  -2   -0.41    1.37   0
 -13  -7   2   -0.20    1.19   0
 -13   7   2    1.34    1.15   0
 -12   7   2   -1.34    1.08   0
  12   7  -2   -1.86    1.03   0
 -12  -7   2    0.18    1.09   0
 -11   7   2   -1.57    1.12   0
 -11  -7   2    0.84    1.67   0
 -11   7   2    0.39    1.39   0
  11   7  -2    2.38    1.06   0
 -11  -7   2   -1.55    1.15   0
  10   7  -2    4.14    1.30   0
 -10   7   2    3.14    1.08   0
 -10  -7   2    4.06    1.15   0
 -10  -7   2    1.69    1.46   0
 -10   7   2    3.40    1.37   0
  -9   7   2    9.37    1.45   0
  -9  -7   2    8.95    1.28   0
  -9   7   2    7.61    1.31   0
  -9  -7   2    7.28    1.55   0
   9   7  -2   11.46    1.17   0
  -8  -7   2   11.68    1.27   0
  -8   7   2    9.86    1.10   0
  -8  -7   2    7.78    1.38   0
  -8   7   2    9.25    1.17   0
   8   7  -2   12.78    1.43   0
  -7   7   2    0.90    0.97   0
  -7  -7   2    1.30    1.18   0
   7   7  -2    0.49    1.09   0
  -7   7   2   -0.24    1.11   0
  -7  -7   2    1.40    1.60   0
   6   7  -2    8.64    1.17   0
  -6   7   2    5.76    1.07   0
  -6  -7   2    6.40    1.46   0
  -6  -7   2    8.94    1.56   0
  -6   7   2    6.55    1.17   0
  -5   7   2    7.66    1.14   0
  -5  -7   2    7.33    1.36   0
   5   7  -2   12.41    1.22   0
  -5  -7   2    8.55    1.26   0
  -5   7   2    6.83    1.09   0
   4   7  -2   99.74    1.89   0
  -4  -7   2   99.71    1.97   0
  -4  -7   2   82.54    1.60   0
  -4   7   2   86.94    1.82   0
  -3   7   2    6.52    1.45   0
   3   7  -2    8.67    1.45   0
   3  -7  -2    4.30    1.16   0
  -3  -7   2    6.56    1.51   0
  -2   7   2   16.55    1.28   0
  -2  -7   2   18.88    1.49   0
   2   7  -2   20.89    1.47   0
   2  -7  -2   14.63    1.21   0
  -1   7   2   13.17    1.58   0
   1   7  -2   13.05    1.47   0
  -1  -7   2   12.75    1.50   0
   1  -7  -2   11.20    1.33   0
   1  -7  -2   11.35    1.24   0
   0  -7  -2   44.58    1.47   0
   0   7   2   49.32    1.73   0
   0  -7  -2   41.22    1.42   0
   0   7  -2   51.19    2.01   0
   0  -7   2   35.64    1.69   0
  -1  -7  -2    4.63    1.41   0
  -1   7  -2    2.83    1.87   0
  -1  -7  -2    1.96    1.31   0
   1  -7   2    2.18    1.53   0
   1   7   2    1.69    1.22   0
  -2   7  -2    6.36    1.47   0
  -2  -7  -2    7.97    1.21   0
  -2   7  -2    9.41    1.97   0
   2   7   2    8.39    1.24   0
  -2  -7  -2    7.24    1.32   0
   3   7   2   95.73    1.55   0
  -3   7  -2   92.28    2.63   0
   3   7   2   93.16    1.68   0
  -3   7  -2   65.35    2.19   0
  -3  -7  -2   80.63    1.52   0
  -3  -7  -2   88.44    1.68   0
  -4  -7  -2   18.37    1.25   0
   4   7   2   27.57    1.66   0
  -4  -7  -2   18.11    1.37   0
  -4   7  -2   19.05    1.78   0
  -4   7  -2   16.24    1.69   0
   4   7   2   25.88    1.22   0
  -5   7  -2    0.32    1.64   0
   5   7   2    0.61    1.27   0
   5   7   2    1.23    1.11   0
  -5  -7  -2    1.50    1.13   0
  -5  -7  -2    0.15    1.24   0
  -5   7  -2    1.29    1.57   0
  -6  -7  -2    2.86    1.25   0
  -6   7  -2    1.41    1.54   0
   6   7   2    2.56    1.62   0
  -6   7  -2    2.10    1.63   0
  -6  -7  -2    1.32    1.17   0
   6   7   2    6.61    1.35   0
  -7  -7  -2    0.80    1.21   0
  -7  -7  -2    0.20    1.13   0
   7   7   2   -0.33    1.10   0
  -7   7  -2    1.49    1.57   0
   7   7   2    1.41    1.25   0
  -7   7  -2    0.67    1.51   0
   8   7   2    2.48    1.58   0
  -8  -7  -2    0.44    1.08   0
   8   7   2   -0.19    1.03   0
  -8   7  -2    2.53    1.37   0
  -8  -7  -2    1.35    1.43   0
  -9  -7  -2    0.95    1.09   0
   9   7   2    0.83    1.32   0
   9   7   2    0.41    1.08   0
  -9  -7  -2    0.39    1.11   0
  -9   7  -2   -0.15    1.42   0
 -10   7  -2    0.51    1.67   0
  10   7   2    0.15    1.56   0
  10  -7   2    0.45    1.37   0
  10   7   2    0.97    1.06   0
 -10  -7  -2    2.37    1.42   0
 -10  -7  -2    0.38    1.12   0
 -11  -7  -2    1.12    1.22   0
  11  -7   2    0.94    1.39   0
 -11   7  -2   -0.21    1.45   0
  11   7   2    0.76    1.61   0
  11   7   2    0.93    1.12   0
  12   7   2    1.39    1.59   0
  12   7   2    1.20    1.18   0
 -12  -7  -2    0.70    1.19   0
 -12   7  -2    1.01    1.55   0
  12  -7   2    1.50    1.13   0
  13  -7   2    1.67    1.51   0
  13   7   2    3.01    1.40   0
 -13  -7  -2    1.76    1.27   0
 -13   7  -2    0.38    1.58   0
  13   7   2    1.60    1.45   0
  14  -7   2    0.62    1.55   0
 -14  -7  -2    1.91    1.32   0
 -14   7  -2   -1.11    1.67   0
 -15   8   2    0.18    1.32   0
  15   8  -2   -0.32    1.20   0
 -15   8   2    1.53    1.62   0
 -15  -8   2    0.31    1.22   0
  14   8  -2    3.84    1.21   0
 -14  -8   2    3.59    1.30   0
 -14   8   2    5.08    1.56   0
 -14   8   2    3.23    1.30   0
  13   8  -2    3.02    1.15   0
 -13   8   2    3.14    1.45   0
 -13  -8   2    2.50    1.46   0
 -13   8   2    2.51    1.19   0
 -12   8   2    1.93    1.12   0
 -12  -8   2    3.61    1.68   0
 -12  -8   2    0.84    1.20   0
 -12   8   2    1.86    1.10   0
  12   8  -2    2.39    1.12   0
 -11  -8   2    0.67    1.52   0
 -11  -8   2    2.61    1.17   0
 -11   8   2    5.11    1.36   0
 -11   8   2    3.71    1.42   0
  11   8  -2    3.63    1.34   0
 -10  -8   2   33.72    1.67   0
 -10  -8   2   28.41    1.75   0
  10   8  -2   38.77    1.35   0
 -10   8   2   26.62    1.24   0
 -10   8   2   37.38    1.54   0
  -9   8   2    2.97    1.04   0
   9   8  -2    2.74    1.08   0
  -9  -8   2    3.49    1.15   0
  -9   8   2    2.26    1.09   0
  -9  -8   2    3.43    1.50   0
  -8   8   2    5.58    1.21   0
  -8  -8   2    4.11    1.58   0
  -8  -8   2    1.85    1.48   0
  -8   8   2    1.88    1.35   0
   8   8  -2    1.80    1.13   0
   7   8  -2    3.56    1.11   0
  -7   8   2    4.57    1.23   0
  -7  -8   2    2.92    1.57   0
  -7  -8   2    4.99    1.45   0
  -7   8   2    4.80    1.30   0
  -6   8   2    9.33    1.35   0
   6   8  -2   11.63    1.43   0
  -6  -8   2   10.30    1.56   0
  -6  -8   2   11.60    1.38   0
  -6   8   2   10.85    1.43   0
  -5   8   2    0.53    1.33   0
  -5   8   2    0.91    1.26   0
  -5  -8   2    3.09    1.16   0
   5   8  -2    1.72    1.12   0
  -5  -8   2    1.38    1.31   0
   4   8  -2    2.07    1.15   0
  -4  -8   2    0.75    1.40   0
   4  -8  -2    1.05    1.28   0
  -4  -8   2    0.14    1.54   0
  -4   8   2    1.19    1.38   0
   3  -8  -2    1.65    1.31   0
  -3   8   2    0.68    1.46   0
   3   8  -2    0.45    1.14   0
  -3  -8   2    2.03    1.12   0
  -2   8   2    0.53    1.18   0
   2   8  -2    1.30    1.36   0
  -2  -8   2    2.01    1.32   0
   2  -8  -2    0.86    1.10   0
   1  -8  -2    0.05    1.11   0
  -1  -8   2    0.46    1.27   0
  -1   8   2    1.79    1.46   0
   1  -8  -2    1.67    1.18   0
   1   8  -2   -1.10    1.27   0
   0   8   2    5.63    1.25   0
   0  -8  -2    5.35    1.13   0
   0  -8   2    5.02    1.49   0
   0   8  -2    7.48    1.50   0
   0  -8  -2    6.11    1.24   0
  -1  -8  -2    2.05    1.24   0
   1   8   2    1.27    1.46   0
  -1  -8  -2    2.45    1.44   0
   1  -8   2    1.32    1.57   0
  -1   8  -2    0.25    1.76   0
  -2  -8  -2    5.63    1.31   0
   2   8   2    4.56    1.19   0
  -2   8  -2    6.59    1.74   0
  -2  -8  -2    8.06    1.45   0
  -3  -8  -2    3.39    1.27   0
  -3  -8  -2    1.84    1.12   0
  -3   8  -2    2.01    1.75   0
   3   8   2    0.67    1.39   0
  -3   8  -2    1.77    1.68   0
  -4   8  -2    1.35    1.71   0
  -4  -8  -2    0.48    1.26   0
  -4   8  -2    0.33    1.55   0
   4   8   2    2.10    1.15   0
  -4  -8  -2    3.14    1.14   0
   5   8   2   15.15    1.35   0
  -5  -8  -2   16.66    1.47   0
  -5   8  -2   12.79    1.59   0
   5   8   2   17.42    1.47   0
  -5  -8  -2   11.76    1.33   0
  -5   8  -2   15.74    1.88   0
  -6   8  -2    3.15    1.49   0
  -6  -8  -2    3.59    1.13   0
  -6  -8  -2    1.24    1.24   0
  -6   8  -2    1.43    1.54   0
   6   8   2    3.11    1.25   0
   6   8   2    3.04    1.07   0
  -7  -8  -2    0.97    1.08   0
  -7   8  -2    1.46    1.48   0
   7   8   2    0.05    1.28   0
  -7  -8  -2    1.99    1.51   0
  -7   8  -2    0.32    1.48   0
   7   8   2    1.94    1.02   0
  -8  -8  -2    8.94    1.25   0
   8   8   2   11.26    1.15   0
   8   8   2   15.72    1.37   0
  -8   8  -2   10.44    1.47   0
  -8  -8  -2   10.80    1.19   0
  -8   8  -2   10.59    1.62   0
  -9  -8  -2   11.11    1.50   0
  -9   8  -2   12.09    1.74   0
  -9   8  -2   13.72    1.76   0
   9   8   2   12.08    1.18   0
   9   8   2   14.04    1.46   0
  -9  -8  -2    9.37    1.20   0
 -10   8  -2    0.74    1.47   0
 -10   8  -2   -1.26    1.45   0
  10   8   2    1.56    1.09   0
 -10  -8  -2   -1.93    1.10   0
 -10  -8  -2    1.44    1.22   0
  10   8   2    1.71    1.60   0
 -11  -8  -2    1.13    1.47   0
 -11   8  -2    5.57    1.58   0
  11   8   2    6.05    1.16   0
  11   8   2   11.05    1.66   0
 -11  -8  -2    6.84    1.25   0
 -11   8  -2    8.29    1.78   0
  12   8   2    5.84    1.22   0
  12   8   2    6.57    1.43   0
 -12   8  -2    2.71    1.57   0
 -12   8  -2    4.17    1.56   0
 -12  -8  -2    2.01    1.53   0
 -13   8  -2    3.29    1.84   0
  13   8   2    2.62    1.72   0
  13   8   2    1.09    1.21   0
 -13   8  -2    4.01    1.85   0
 -13  -8  -2   -1.05    1.28   0
 -14   9   2   -0.34    1.27   0
 -14   9   2    0.93    1.24   0
 -14  -9   2   -2.46    1.22   0
  14   9  -2    1.04    1.19   0
 -13  -9   2    0.83    1.18   0
  13   9  -2   -0.53    1.13   0
 -13   9   2   -0.99    1.49   0
 -13   9   2    0.73    1.49   0
  12   9  -2    1.70    1.16   0
 -12  -9   2    1.06    1.21   0
 -12   9   2    0.83    1.15   0
 -12   9   2    1.70    1.43   0
 -12  -9   2    1.31    1.50   0
 -11   9   2    2.36    1.41   0
 -11  -9   2    0.75    1.47   0
 -11   9   2   -0.04    1.34   0
 -11  -9   2    0.25    1.19   0
  11   9  -2   -0.99    1.36   0
  10   9  -2    4.60    1.15   0
 -10   9   2    2.95    1.33   0
 -10   9   2    2.41    1.39   0
 -10  -9   2    2.62    1.53   0
 -10  -9   2    3.94    1.19   0
  -9   9   2    1.32    1.21   0
  -9  -9   2    1.93    1.39   0
  -9  -9   2   -0.74    1.44   0
  -9   9   2    0.47    1.26   0
   9   9  -2   -0.97    1.31   0
   8   9  -2    2.34    1.08   0
  -8  -9   2    3.33    1.39   0
  -8   9   2    2.73    1.35   0
  -8   9   2    2.54    1.26   0
  -8  -9   2    3.51    1.54   0
   7   9  -2    5.26    1.15   0
  -7  -9   2    4.43    1.21   0
  -7   9   2    3.16    1.06   0
  -7  -9   2    5.41    1.60   0
  -7   9   2    4.60    1.25   0
  -6   9   2    3.76    1.14   0
   6   9  -2    3.41    1.40   0
  -6  -9   2    2.49    1.55   0
  -6   9   2    4.40    1.29   0
  -6  -9   2    1.27    1.23   0
  -5   9   2    7.50    1.46   0
   5   9  -2   10.11    1.24   0
  -5   9   2    7.60    1.07   0
  -5  -9   2    5.86    1.28   0
  -5  -9   2    8.58    1.35   0
   4   9  -2    5.93    1.25   0
  -4   9   2    5.00    1.46   0
  -4  -9   2    7.81    1.33   0
   4  -9  -2    5.72    1.12   0
  -4  -9   2    7.30    1.51   0
   3   9  -2   19.27    1.52   0
  -3   9   2   19.90    1.53   0
  -3  -9   2   15.70    1.24   0
   3  -9  -2   14.51    1.14   0
  -2   9   2   15.06    1.27   0
  -2  -9   2   12.83    1.21   0
   2   9  -2   14.29    1.23   0
   2  -9  -2   12.77    1.19   0
   1  -9  -2    1.51    1.13   0
  -1  -9   2    2.02    1.34   0
   1  -9  -2    3.87    1.19   0
   1   9  -2    2.39    1.34   0
  -1   9   2    1.41    1.48   0
   0  -9  -2   11.50    1.28   0
   0   9   2   12.22    1.26   0
   0  -9  -2   11.48    1.44   0
   0  -9   2   10.97    1.66   0
   0   9  -2   12.03    1.54   0
   1   9   2    7.62    1.22   0
  -1   9  -2    8.28    1.55   0
  -1  -9  -2    6.75    1.17   0
  -1  -9  -2    8.81    1.32   0
   1  -9   2    8.39    1.62   0
  -2  -9  -2   19.07    1.24   0
  -2  -9  -2   18.19    1.37   0
  -2   9  -2   19.91    1.92   0
   2   9   2   17.40    1.23   0
   2  -9   2   15.54    1.75   0
  -3   9  -2    1.91    1.48   0
  -3   9  -2    2.36    1.71   0
  -3  -9  -2    3.15    1.32   0
  -3  -9  -2    1.40    1.18   0
   3   9   2    3.54    1.19   0
  -4  -9  -2   12.94    1.30   0
  -4   9  -2    8.80    1.56   0
  -4   9  -2   11.67    1.94   0
   4   9   2   13.46    1.24   0
  -4  -9  -2   11.84    1.53   0
  -5  -9  -2    4.76    1.53   0
  -5   9  -2    2.70    1.44   0
  -5   9  -2    4.61    1.75   0
  -5  -9  -2    3.13    1.40   0
   5   9   2    4.79    1.12   0
  -6  -9  -2    2.17    1.20   0
  -6  -9  -2    1.36    1.09   0
  -6   9  -2    0.60    1.68   0
   6   9   2    3.82    1.30   0
  -6   9  -2    1.45    1.58   0
  -7   9  -2   -0.73    1.53   0
   7   9   2   -0.60    1.29   0
  -7  -9  -2    0.29    1.18   0
  -7  -9  -2    0.44    1.12   0
   7   9   2   -0.04    1.23   0
  -7   9  -2    0.94    1.34   0
  -8  -9  -2    1.48    1.49   0
  -8   9  -2    1.95    1.58   0
   8   9   2    1.48    1.07   0
  -8   9  -2    0.77    1.58   0
   8   9   2    2.44    1.26   0
  -8  -9  -2    0.88    1.11   0
   9   9   2    0.77    1.10   0
  -9  -9  -2    0.99    1.12   0
  -9  -9  -2   -0.11    1.47   0
  -9   9  -2    1.71    1.45   0
   9   9   2    1.46    1.31   0
  -9   9  -2    0.27    1.64   0
  10   9   2   -0.83    1.14   0
 -10   9  -2    1.04    1.70   0
 -10   9  -2    0.70    1.73   0
 -10  -9  -2   -1.05    1.11   0
 -10  -9  -2    1.08    1.23   0
  10   9   2    0.48    1.61   0
 -11  -9  -2    3.04    1.22   0
 -11  -9  -2    0.98    1.17   0
  11   9   2   -0.36    1.68   0
  11   9   2   -0.49    1.14   0
 -11   9  -2    0.42    1.73   0
 -11   9  -2   -0.00    1.54   0
 -12  -9  -2    0.10    1.24   0
  12   9   2   -0.99    1.64   0
  12   9   2    1.34    1.50   0
 -12   9  -2    0.62    1.58   0
 -12  -9  -2    2.32    1.51   0
 -12   9  -2    1.09    1.82   0
  13   9   2   -0.79    1.57   0
  13   9   2    1.66    1.74   0
 -13  -9  -2    2.35    1.32   0
 -13   9  -2   -0.54    1.91   0
 -13   9  -2    0.47    1.89   0
 -14  10   2    2.63    1.60   0
 -14  10   2    2.11    1.59   0
 -14 -10   2    3.36    1.27   0
  14  10  -2    0.71    1.26   0
 -13 -10   2    3.29    1.56   0
 -13  10   2    0.59    1.54   0
  13  10  -2   -0.38    1.48   0
 -13  10   2    0.77    1.25   0
 -13 -10   2    0.18    1.27   0
 -12 -10   2    2.50    1.22   0
 -12 -10   2   -0.19    1.78   0
 -12  10   2    2.30    1.48   0
  12  10  -2    3.00    1.22   0
 -12  10   2    5.31    1.48   0
  11  10  -2    2.00    1.17   0
 -11  10   2    1.20    1.22   0
 -11 -10   2    1.48    1.47   0
 -11 -10   2    1.57    1.22   0
 -11  10   2    2.93    1.41   0
 -10 -10   2   -0.15    1.41   0
 -10 -10   2   -1.34    1.45   0
 -10  10   2    2.52    1.31   0
 -10  10   2    0.33    1.39   0
  10  10  -2    0.10    1.11   0
  -9  10   2   -0.18    1.33   0
  -9 -10   2    1.90    1.18   0
  -9  10   2    0.78    1.28   0
  -9 -10   2    4.00    1.52   0
   9  10  -2    1.05    1.12   0
  -8 -10   2    3.59    1.43   0
   8  10  -2   -0.28    1.07   0
  -8  10   2    0.78    0.98   0
  -8 -10   2    0.70    1.09   0
  -8  10   2    0.52    1.27   0
  -7 -10   2    7.50    1.28   0
  -7 -10   2    7.12    1.16   0
   7  10  -2    9.44    1.38   0
  -7  10   2    8.26    1.25   0
  -7  10   2    6.74    1.14   0
   6  10  -2    1.35    1.08   0
  -6  10   2    0.15    1.37   0
  -6 -10   2    1.73    1.15   0
  -6  10   2    1.00    1.05   0
  -6 -10   2    1.31    1.21   0
   5  10  -2    3.87    1.09   0
  -5 -10   2    1.34    1.21   0
  -5 -10   2    2.52    1.11   0
  -5  10   2    1.29    1.22   0
  -5  10   2    2.54    1.07   0
   4  10  -2    4.96    1.44   0
  -4 -10   2    7.32    1.55   0
  -4  10   2    6.89    1.44   0
  -4 -10   2    5.99    1.19   0
   4 -10  -2    6.27    1.36   0
   3  10  -2   -0.27    1.11   0
   3 -10  -2    2.09    1.06   0
  -3  10   2   -0.07    1.41   0
  -3 -10   2    1.62    1.41   0
  -2 -10   2    0.38    1.37   0
  -2  10   2    1.31    1.46   0
   2 -10  -2    0.08    1.06   0
   2  10  -2    1.17    1.35   0
   1 -10  -2    1.85    1.22   0
  -1 -10   2    0.91    1.38   0
  -1  10   2    0.82    1.44   0
   1  10  -2    0.68    1.40   0
   1 -10  -2    0.81    1.05   0
   0  10  -2    8.18    1.47   0
   0  10   2    6.89    1.21   0
   0 -10  -2    5.76    1.15   0
   0 -10  -2    6.23    1.27   0
   0 -10   2    5.41    1.38   0
   1  10   2    1.52    1.19   0
  -1 -10  -2    2.62    1.13   0
  -1  10  -2    1.58    1.70   0
   1 -10   2    1.69    1.32   0
  -1 -10  -2    3.23    1.32   0
   2 -10   2    7.86    1.42   0
  -2 -10  -2   13.29    1.45   0
   2  10   2   11.33    1.26   0
  -2  10  -2   11.90    1.76   0
  -2 -10  -2   10.69    1.41   0
  -3  10  -2    4.78    1.69   0
   3  10   2    4.17    1.19   0
  -3 -10  -2    3.92    1.37   0
  -3  10  -2    3.21    1.47   0
  -3 -10  -2    5.10    1.19   0
   4  10   2    0.25    1.18   0
  -4  10  -2    2.16    1.66   0
  -4  10  -2    1.34    1.65   0
  -4 -10  -2    3.42    1.58   0
  -4 -10  -2    2.93    1.17   0
  -5  10  -2    6.35    1.63   0
   5  10   2    8.73    1.33   0
  -5  10  -2    6.82    1.66   0
  -5 -10  -2    7.15    1.14   0
  -5 -10  -2    7.20    1.26   0
  -6  10  -2    2.20    1.72   0
  -6 -10  -2    1.20    1.10   0
  -6  10  -2    1.13    1.75   0
   6  10   2    2.45    1.31   0
  -6 -10  -2   -0.35    1.18   0
  -7  10  -2    1.12    1.52   0
  -7  10  -2    2.84    1.77   0
  -7 -10  -2    2.02    1.08   0
  -7 -10  -2    3.76    1.39   0
   7  10   2   -0.64    1.08   0
  -8  10  -2   -0.05    1.57   0
  -8 -10  -2    0.47    1.16   0
  -8 -10  -2   -1.18    1.32   0
  -8  10  -2    0.63    1.56   0
   8  10   2    1.69    1.06   0
  -9  10  -2    3.80    1.67   0
   9  10   2    2.86    1.13   0
  -9  10  -2    2.21    1.48   0
  -9 -10  -2    2.47    1.12   0
  -9 -10  -2    2.90    1.30   0
 -10  10  -2    2.29    1.80   0
  10  10   2    1.80    1.17   0
 -10 -10  -2    3.03    1.47   0
 -10 -10  -2    1.92    1.21   0
 -10  10  -2    3.91    1.76   0
 -11 -10  -2    2.36    1.51   0
  11  10   2    0.89    1.17   0
 -11 -10  -2   -1.40    1.18   0
 -11  10  -2    1.18    1.58   0
 -11  10  -2    0.81    1.57   0
 -12 -10  -2   -1.80    1.24   0
 -12 -10  -2    2.48    1.58   0
  12  10   2    1.32    1.19   0
 -12  10  -2    0.28    1.63   0
 -12  10  -2    0.89    1.86   0
 -13 -11   2    0.44    1.88   0
 -13 -11   2    0.23    1.30   0
  13  11  -2    1.03    1.21   0
 -13  11   2    1.45    1.55   0
 -13  11   2    1.21    1.59   0
 -12  11   2    2.18    1.45   0
  12  11  -2    0.27    1.20   0
 -12 -11   2   -0.24    1.24   0
 -12  11   2   -1.71    1.22   0
 -12 -11   2   -0.14    1.61   0
 -11 -11   2    1.31    1.22   0
 -11 -11   2    2.89    1.55   0
 -11  11   2    0.70    1.18   0
 -11  11   2    0.92    1.49   0
  11  11  -2    1.29    1.19   0
 -10  11   2    2.23    1.43   0
  10  11  -2    0.70    1.12   0
 -10  11   2   -0.01    1.43   0
 -10 -11   2   -0.28    1.18   0
 -10 -11   2    1.51    1.52   0
  -9  11   2    0.79    1.36   0
  -9  11   2    3.25    1.32   0
  -9 -11   2    0.83    1.13   0
  -9 -11   2    1.97    1.47   0
   9  11  -2    0.47    1.12   0
  -8  11   2    0.91    1.33   0
  -8 -11   2   -0.48    1.10   0
  -8  11   2   -0.87    1.24   0
   8  11  -2    0.61    1.08   0
  -8 -11   2    2.54    1.20   0
  -7  11   2    4.84    1.37   0
  -7 -11   2    4.34    1.24   0
   7  11  -2    6.08    1.15   0
  -7  11   2    4.76    1.24   0
  -7 -11   2    4.60    1.14   0
  -6  11   2    0.20    1.32   0
   6  11  -2    1.57    1.39   0
  -6 -11   2    0.57    1.50   0
  -6 -11   2   -0.49    1.15   0
  -6  11   2   -0.94    0.99   0
  -5 -11   2    6.89    1.45   0
  -5 -11   2    8.40    1.27   0
  -5  11   2    9.80    1.49   0
  -5  11   2    6.94    1.07   0
   5  11  -2    6.37    1.47   0
  -4 -11   2    2.13    1.30   0
   4  11  -2    1.06    1.43   0
  -4  11   2    1.29    1.46   0
  -4 -11   2    3.54    1.41   0
   4 -11  -2    3.76    1.33   0
  -3 -11   2    1.09    1.30   0
   3  11  -2   -0.76    1.38   0
  -3 -11   2    2.20    1.34   0
   3 -11  -2    0.61    1.29   0
  -3  11   2    0.33    1.38   0
  -2 -11   2    0.63    1.37   0
   2 -11  -2    0.96    1.21   0
  -2  11   2   -0.68    1.09   0
   2 -11  -2    2.29    1.19   0
   2  11  -2    2.88    1.43   0
   1 -11  -2    2.99    1.25   0
  -1  11   2    5.17    1.39   0
  -1 -11   2    3.43    1.43   0
   1 -11  -2    4.14    1.32   0
   1  11  -2    4.02    1.54   0
   0 -11   2    1.65    1.60   0
   0  11   2    2.37    1.37   0
   0 -11  -2    3.38    1.05   0
   0 -11  -2    3.50    1.31   0
   0  11  -2    0.98    1.50   0
  -1 -11  -2   -0.07    1.29   0
   1 -11   2    0.79    1.52   0
   1  11   2    0.88    1.37   0
  -1  11  -2    0.10    1.39   0
  -1 -11  -2    1.51    1.10   0
  -2 -11  -2    1.81    1.16   0
   2  11   2    1.22    1.22   0
  -2 -11  -2   -0.42    1.32   0
  -2  11  -2    1.60    1.63   0
   2 -11   2    1.42    1.49   0
  -3 -11  -2    8.74    1.23   0
  -3  11  -2    3.51    1.67   0
   3  11   2    3.73    1.23   0
  -3  11  -2    3.18    1.54   0
  -3 -11  -2    3.06    1.61   0
  -4 -11  -2    6.11    1.56   0
  -4  11  -2    4.62    1.50   0
   4  11   2    4.94    1.16   0
  -4  11  -2    4.96    1.71   0
  -4 -11  -2    3.80    1.15   0
   5  11   2   -0.09    1.10   0
  -5 -11  -2    1.03    1.44   0
  -5  11  -2    1.45    1.62   0
  -5 -11  -2   -1.31    1.08   0
  -5  11  -2    0.79    1.64   0
  -6  11  -2    2.46    1.74   0
   6  11   2    4.69    1.14   0
  -6 -11  -2   -1.56    1.43   0
  -6  11  -2    2.65    1.60   0
  -6 -11  -2    1.62    1.43   0
  -7  11  -2    0.40    1.50   0
  -7  11  -2    0.94    1.80   0
   7  11   2    1.82    1.13   0
  -7 -11  -2    0.76    1.11   0
  -7 -11  -2   -0.37    1.20   0
  -8 -11  -2    0.60    1.12   0
  -8  11  -2   -0.07    1.90   0
  -8  11  -2    0.72    1.64   0
  -8 -11  -2   -0.13    1.24   0
   8  11   2    1.48    1.11   0
  -9  11  -2    0.92    1.72   0
  -9  11  -2   -0.54    1.74   0
   9  11   2    2.48    1.18   0
  -9 -11  -2   -0.11    1.23   0
  -9 -11  -2    0.44    1.21   0
 -10  11  -2    0.07    1.86   0
  10  11   2    3.41    1.19   0
 -10 -11  -2    2.75    1.21   0
 -10 -11  -2    1.48    1.24   0
 -10  11  -2   -0.43    1.81   0
 -11  11  -2    0.33    1.84   0
  11  11   2    0.51    1.44   0
 -11 -11  -2    0.01    1.56   0
 -11 -11  -2    2.17    1.22   0
 -11  11  -2    1.67    1.86   0
 -12  12   2    0.33    1.58   0
 -12 -12   2    1.60    1.27   0
 -12 -12   2    0.10    1.63   0
  12  12  -2    0.79    1.25   0
 -12  12   2    1.94    1.51   0
 -11 -12   2    0.47    1.22   0
 -11  12   2    1.05    1.50   0
 -11  12   2    2.29    1.55   0
 -11 -12   2   -0.36    1.58   0
  11  12  -2    1.01    1.20   0
 -10 -12   2   -0.54    1.22   0
  10  12  -2    0.09    1.44   0
 -10  12   2   -0.36    1.48   0
 -10 -12   2    1.14    1.48   0
 -10  12   2   -0.93    1.15   0
  -9  12   2   -0.62    1.37   0
  -9 -12   2    1.94    1.13   0
  -9 -12   2   -0.84    1.51   0
  -9  12   2    1.19    1.18   0
   9  12  -2   -0.48    1.12   0
  -8  12   2   -0.58    1.43   0
  -8 -12   2   -1.38    1.11   0
  -8  12   2   -0.05    1.33   0
   8  12  -2   -0.41    1.38   0
  -8 -12   2   -0.38    1.43   0
  -7  12   2    2.72    1.09   0
   7  12  -2    4.89    1.19   0
  -7  12   2    3.26    1.41   0
  -7 -12   2    1.97    1.43   0
  -7 -12   2    4.52    1.54   0
  -6  12   2    1.28    1.24   0
  -6 -12   2   -1.26    1.57   0
  -6 -12   2   -0.09    1.13   0
   6  12  -2    2.73    1.45   0
  -6  12   2   -0.04    1.34   0
   5  12  -2    2.18    1.39   0
  -5  12   2    1.56    0.96   0
  -5 -12   2    1.18    1.25   0
  -5 -12   2   -1.21    1.40   0
  -5  12   2    1.81    1.11   0
   4  12  -2    1.27    1.04   0
  -4  12   2    1.34    1.41   0
  -4 -12   2    0.18    1.24   0
  -4 -12   2    2.87    1.39   0
   4 -12  -2    2.11    1.30   0
  -3  12   2    3.01    1.43   0
   3  12  -2    1.74    1.45   0
  -3 -12   2    2.83    1.43   0
   3 -12  -2    3.07    1.09   0
  -3 -12   2    3.33    1.22   0
   2 -12  -2    2.11    1.33   0
  -2 -12   2    1.11    1.39   0
   2 -12  -2    1.61    1.17   0
  -2  12   2    5.10    1.39   0
   2  12  -2    1.65    1.42   0
  -1  12   2    0.02    1.14   0
   1 -12  -2   -1.04    1.15   0
   1 -12  -2    1.16    1.03   0
   1  12  -2   -0.28    1.40   0
  -1 -12   2    1.39    1.35   0
   0 -12   2    1.88    1.32   0
   0  12   2    0.95    1.15   0
   0 -12  -2    3.55    1.51   0
   0  12  -2    1.02    1.40   0
   0 -12  -2   -0.59    1.09   0
  -1 -12  -2    2.25    1.12   0
  -1 -12  -2    3.08    1.55   0
   1  12   2    1.86    1.39   0
   1 -12   2    1.37    1.32   0
  -1  12  -2    2.71    1.67   0
   2 -12   2    2.06    1.35   0
  -2 -12  -2    5.76    1.39   0
  -2 -12  -2    4.57    1.25   0
  -2  12  -2    1.54    1.71   0
   2  12   2    4.56    1.18   0
  -3  12  -2    0.06    1.64   0
  -3 -12  -2    2.59    1.11   0
   3  12   2    1.38    1.09   0
  -3 -12  -2    4.12    1.20   0
  -3  12  -2    1.06    1.46   0
   4  12   2    0.20    1.08   0
  -4 -12  -2    2.47    1.18   0
  -4 -12  -2    4.17    1.09   0
  -4  12  -2    1.09    1.49   0
  -4  12  -2    1.50    1.61   0
  -5  12  -2    0.93    1.68   0
  -5  12  -2    2.05    1.61   0
  -5 -12  -2   -0.17    1.13   0
   5  12   2    0.51    1.40   0
  -5 -12  -2    0.40    1.19   0
  -6 -12  -2    1.40    1.14   0
  -6  12  -2    2.20    1.62   0
  -6  12  -2    1.78    1.67   0
  -6 -12  -2    1.85    1.48   0
   6  12   2    2.68    1.15   0
   7  12   2    1.00    1.14   0
  -7  12  -2    0.78    1.88   0
  -7 -12  -2    2.76    1.14   0
  -7  12  -2    0.32    1.59   0
  -7 -12  -2    1.02    1.54   0
   8  12   2   -0.89    1.22   0
  -8  12  -2    0.68    1.71   0
  -8  12  -2    1.27    1.86   0
  -8 -12  -2   -1.77    1.51   0
  -8 -12  -2   -0.30    1.21   0
  -9 -12  -2    0.50    1.20   0
  -9  12  -2    0.50    1.79   0
   9  12   2    1.37    1.19   0
  -9  12  -2    0.75    2.01   0
  -9 -12  -2    0.96    1.51   0
  10  12   2    2.20    1.27   0
 -10  12  -2    0.73    2.07   0
 -10 -12  -2    0.33    1.52   0
 -10 -12  -2   -0.35    1.26   0
 -10  12  -2    1.64    2.05   0
 -11  12  -2    0.45    1.91   0
 -11 -12  -2   -1.47    1.30   0
 -11  12  -2    0.41    2.15   0
  11  12   2    3.16    1.23   0
 -11 -12  -2   -0.01    1.63   0
 -12 -13   2   -1.50    1.70   0
 -11  13   2    2.08    1.56   0
  11  13  -2    1.13    1.17   0
 -11 -13   2    2.55    1.60   0
 -11  13   2    1.32    1.55   0
 -11 -13   2   -0.40    1.24   0
 -10  13   2   -1.69    1.56   0
 -10 -13   2    2.18    1.56   0
 -10 -13   2    1.00    1.48   0
 -10  13   2    2.65    1.49   0
  10  13  -2   -0.31    1.48   0
  -9  13   2   -1.54    1.50   0
   9  13  -2    0.41    1.19   0
  -9 -13   2    1.07    1.49   0
  -9  13   2    0.16    1.44   0
  -9 -13   2    0.68    1.20   0
  -8  13   2    0.27    1.36   0
  -8  13   2    0.37    1.47   0
   8  13  -2    1.40    1.20   0
  -8 -13   2   -0.40    1.17   0
  -8 -13   2    3.15    1.18   0
  -7  13   2    1.20    1.49   0
   7  13  -2    1.99    1.11   0
  -7 -13   2    0.63    1.22   0
  -7  13   2    0.82    1.34   0
  -7 -13   2    1.45    1.52   0
  -6  13   2    0.18    1.30   0
   6  13  -2    0.60    1.17   0
  -6 -13   2    0.13    1.14   0
  -6 -13   2   -0.88    1.23   0
  -6  13   2    1.84    1.40   0
  -5 -13   2    1.94    1.56   0
  -5  13   2    1.63    1.41   0
  -5  13   2    0.19    1.04   0
  -5 -13   2    0.94    1.19   0
   5  13  -2    0.21    1.20   0
   4  13  -2    3.12    1.36   0
  -4 -13   2    2.23    1.31   0
  -4  13   2    2.35    1.43   0
  -4 -13   2    3.38    1.25   0
   4 -13  -2    1.52    1.09   0
  -3 -13   2    1.81    1.32   0
  -3  13   2    0.42    1.17   0
   3  13  -2   -1.12    1.32   0
  -3 -13   2    2.00    1.40   0
   3 -13  -2    1.95    1.19   0
   3 -13  -2    1.10    1.35   0
  -2 -13   2    1.21    1.33   0
   2 -13  -2    1.21    1.05   0
  -2  13   2    0.59    1.43   0
   2 -13  -2    4.87    1.42   0
   2  13  -2    2.47    1.44   0
   1 -13  -2    0.56    1.22   0
  -1 -13   2    3.29    1.39   0
  -1  13   2    4.87    1.14   0
   1 -13  -2    5.68    1.37   0
   1  13  -2    2.50    1.46   0
   0 -13  -2    2.62    1.13   0
   0  13  -2    1.06    1.48   0
   0 -13  -2    0.34    1.21   0
   0  13   2    2.98    1.13   0
   0 -13   2    2.46    1.57   0
  -1 -13  -2    0.77    1.28   0
   1  13   2    2.29    1.20   0
  -1  13  -2    0.77    1.49   0
   1 -13   2    0.76    1.60   0
  -1 -13  -2    1.02    1.30   0
  -2 -13  -2    1.15    1.09   0
  -2  13  -2    1.06    1.42   0
  -2 -13  -2    1.02    1.21   0
   2 -13   2    0.78    1.53   0
   2  13   2    0.46    1.07   0
  -3 -13  -2    2.85    1.25   0
   3  13   2    1.94    1.14   0
  -3 -13  -2    0.54    1.06   0
  -3  13  -2    0.99    1.66   0
  -3  13  -2    1.46    1.45   0
  -4  13  -2    0.94    1.65   0
  -4 -13  -2   -2.98    1.51   0
  -4  13  -2    0.39    1.81   0
   4  13   2    1.49    1.11   0
  -4 -13  -2    2.17    1.12   0
  -5 -13  -2   -1.10    1.19   0
  -5 -13  -2    0.68    1.41   0
  -5  13  -2    0.87    1.80   0
  -5  13  -2    0.52    1.90   0
   5  13   2    3.75    1.41   0
  -6 -13  -2   -0.64    1.12   0
  -6 -13  -2    2.92    1.24   0
  -6  13  -2    1.48    1.93   0
  -6  13  -2    2.42    1.81   0
   6  13   2    3.98    1.19   0
  -7  13  -2    0.91    1.91   0
  -7 -13  -2   -1.52    1.54   0
   7  13   2   -0.78    1.24   0
  -7  13  -2    0.10    1.83   0
  -7 -13  -2    1.46    1.19   0
   8  13   2   -1.10    1.23   0
  -8  13  -2   -0.29    1.99   0
  -8 -13  -2    2.07    1.24   0
  -8 -13  -2    2.83    1.19   0
  -8  13  -2    0.73    1.94   0
  -9  13  -2    0.20    2.27   0
   9  13   2    1.82    1.54   0
  -9  13  -2   -0.07    2.04   0
  -9 -13  -2    2.93    1.24   0
  -9 -13  -2   -0.48    1.30   0
 -10  13  -2    0.09    2.19   0
 -10  13  -2   -0.69    2.21   0
 -10 -13  -2   -1.01    1.29   0
 -10 -13  -2   -0.84    1.32   0
  10  13   2   -0.32    1.59   0
 -10 -14   2    0.95    1.57   0
 -10 -14   2    2.30    1.24   0
  10  14  -2    2.17    1.21   0
 -10  14   2    1.41    1.62   0
 -10  14   2    1.40    1.53   0
  -9  14   2    0.82    1.55   0
   9  14  -2    0.18    1.50   0
  -9 -14   2    1.50    1.53   0
  -9 -14   2   -0.11    1.20   0
  -9  14   2    1.20    1.21   0
  -8 -14   2    0.20    1.20   0
  -8  14   2    1.20    1.52   0
  -8 -14   2    0.66    1.26   0
   8  14  -2   -0.53    1.26   0
  -8  14   2    0.10    1.42   0
  -7  14   2    2.38    1.48   0
  -7 -14   2    0.72    1.17   0
  -7 -14   2    3.55    1.56   0
   7  14  -2    3.75    1.46   0
  -7  14   2    2.12    1.33   0
  -6  14   2    0.68    1.34   0
  -6 -14   2    2.81    1.26   0
  -6  14   2    0.07    1.48   0
  -6 -14   2   -0.46    1.48   0
   6  14  -2    0.84    1.48   0
   5  14  -2    1.15    1.17   0
  -5 -14   2   -0.22    1.10   0
  -5 -14   2    1.31    1.18   0
  -5  14   2    0.75    1.51   0
  -5  14   2    0.29    1.35   0
   4  14  -2    0.26    1.35   0
  -4  14   2    0.38    1.41   0
  -4 -14   2    1.71    1.13   0
  -4 -14   2    1.74    1.46   0
   4 -14  -2    0.67    1.36   0
   3  14  -2    1.15    1.41   0
  -3 -14   2    0.87    1.34   0
  -3 -14   2    1.37    1.18   0
   3 -14  -2    2.48    1.14   0
  -3  14   2    2.41    1.37   0
   3 -14  -2   -0.09    1.27   0
   2 -14  -2   -0.47    1.17   0
   2  14  -2    0.77    1.13   0
  -2 -14   2    0.39    1.33   0
  -2 -14   2    1.84    1.18   0
  -2  14   2    0.18    1.36   0
   2 -14  -2    1.46    1.36   0
   1 -14  -2    0.38    1.34   0
  -1 -14   2    0.07    1.37   0
   1  14  -2   -0.24    1.43   0
  -1  14   2    2.38    1.39   0
   1 -14  -2    1.02    1.14   0
   0  14   2    0.19    1.42   0
   0 -14  -2    1.89    1.07   0
   0 -14  -2   -0.61    1.17   0
   0  14  -2    1.00    1.47   0
   0 -14   2    0.75    1.37   0
  -1 -14  -2    0.60    1.10   0
   1  14   2    0.71    1.15   0
   1 -14   2    1.48    1.55   0
  -1 -14  -2    0.92    1.18   0
  -1  14  -2    1.65    1.66   0
  -2 -14  -2   -2.53    1.09   0
   2  14   2    0.45    1.14   0
  -2  14  -2    0.34    1.69   0
  -2 -14  -2   -3.16    1.50   0
   2 -14   2    0.43    1.34   0
   3  14   2    1.17    1.42   0
  -3  14  -2    0.03    1.50   0
  -3 -14  -2    1.64    1.55   0
  -3  14  -2    0.58    1.65   0
  -3 -14  -2    1.94    1.43   0
  -4 -14  -2    1.61    1.06   0
  -4 -14  -2    4.18    1.47   0
  -4  14  -2    1.78    1.74   0
  -4  14  -2    0.31    1.74   0
   4  14   2    0.33    1.11   0
  -5 -14  -2   -0.68    1.09   0
  -5  14  -2    1.44    1.63   0
  -5 -14  -2    4.30    1.22   0
  -5  14  -2    0.23    1.95   0
   5  14   2   -0.53    1.40   0
  -6 -14  -2    1.35    1.14   0
   6  14   2    2.78    1.21   0
  -6  14  -2    1.00    2.04   0
  -6 -14  -2    2.08    1.21   0
  -6  14  -2    0.51    2.12   0
  -7 -14  -2    0.97    1.19   0
  -7  14  -2    0.03    2.20   0
  -7  14  -2    0.32    2.12   0
  -7 -14  -2    0.20    1.28   0
   7  14   2   -0.63    1.22   0
  -8  14  -2    0.14    2.27   0
   8  14   2    2.89    1.26   0
  -8 -14  -2   -0.29    1.61   0
  -8 -14  -2    1.43    1.28   0
  -8  14  -2    0.74    2.29   0
  -9  14  -2    0.74    2.38   0
  -9 -14  -2    1.41    1.25   0
   9  14   2   -1.81    1.31   0
  -9 -14  -2    3.41    1.34   0
  -9  14  -2    0.27    2.10   0
   9  15  -2    0.63    1.28   0
  -9  15   2   -0.18    1.53   0
  -9 -15   2    3.17    1.61   0
  -9 -15   2    4.38    1.56   0
  -9  15   2    0.44    1.64   0
  -8  15   2    1.32    1.50   0
  -8  15   2    2.13    1.63   0
  -8 -15   2   -1.86    1.19   0
  -8 -15   2    1.49    1.32   0
   8  15  -2    0.44    1.55   0
  -7 -15   2    2.43    1.48   0
  -7  15   2   -0.98    1.56   0
  -7 -15   2    2.86    1.30   0
  -7  15   2    0.13    1.19   0
   7  15  -2   -1.62    1.53   0
  -6 -15   2    1.65    1.20   0
  -6  15   2    2.74    1.49   0
  -6 -15   2    2.35    1.36   0
   6  15  -2    1.73    1.26   0
  -6  15   2    3.48    1.43   0
   5  15  -2    0.29    1.58   0
  -5  15   2    1.73    1.26   0
  -5 -15   2    5.00    1.43   0
  -5 -15   2    0.29    1.31   0
  -5  15   2    1.44    1.32   0
  -4 -15   2    1.46    1.41   0
   4  15  -2    0.42    1.47   0
  -4  15   2    2.01    1.43   0
  -4 -15   2    2.61    1.15   0
   4 -15  -2   -0.61    1.22   0
   4 -15  -2    3.05    1.35   0
  -3 -15   2    1.74    1.38   0
  -3 -15   2    1.33    1.26   0
   3  15  -2    1.26    1.25   0
  -3  15   2   -0.58    1.20   0
   3 -15  -2   -0.21    1.21   0
   3 -15  -2    1.45    1.10   0
   2  15  -2    4.45    1.49   0
  -2  15   2    1.85    1.46   0
  -2 -15   2    2.39    1.42   0
   2 -15  -2    1.62    1.17   0
   2 -15  -2    2.40    1.22   0
  -2 -15   2    0.88    1.27   0
   1  15  -2    1.01    1.48   0
   1 -15  -2    2.94    1.23   0
  -1 -15   2    1.82    1.43   0
  -1  15   2    1.08    1.43   0
   1 -15  -2    1.36    1.09   0
   0 -15  -2   -0.92    1.22   0
   0  15   2   -0.66    1.17   0
   0  15  -2   -0.05    1.50   0
   0 -15   2    1.01    1.38   0
   0 -15  -2    1.01    1.11   0
  -1 -15  -2   -0.01    1.29   0
   1  15   2    3.87    1.50   0
  -1 -15  -2    2.20    1.14   0
   1 -15   2    3.09    1.66   0
  -1  15  -2    1.94    1.74   0
  -2 -15  -2    0.71    1.30   0
   2  15   2    0.13    1.21   0
  -2  15  -2    0.10    1.76   0
  -2 -15  -2    0.90    1.12   0
  -3 -15  -2   -0.34    1.16   0
  -3  15  -2    0.98    1.92   0
  -3  15  -2    1.34    1.59   0
   3  15   2   -0.67    1.18   0
  -3 -15  -2   -0.75    1.29   0
  -4  15  -2    0.71    1.67   0
  -4 -15  -2    1.48    1.23   0
  -4 -15  -2   -0.32    1.44   0
   4  15   2    0.21    1.45   0
  -4  15  -2    0.89    2.02   0
  -5  15  -2    0.56    1.86   0
  -5 -15  -2    1.92    1.15   0
  -5 -15  -2    0.43    1.27   0
  -5  15  -2    0.39    2.01   0
   5  15   2    0.57    1.49   0
  -6 -15  -2    1.06    1.25   0
  -6 -15  -2   -0.03    1.20   0
   6  15   2   -0.51    1.50   0
  -6  15  -2    0.68    1.99   0
  -6  15  -2   -0.50    2.26   0
   7  15   2   -2.52    1.24   0
  -7 -15  -2    0.60    1.22   0
  -7  15  -2    0.38    2.41   0
  -7  15  -2    1.31    2.31   0
  -7 -15  -2    1.84    1.59   0
  -8 -15  -2   -1.65    1.29   0
  -8 -16   2    0.25    1.31   0
  -8 -16   2    2.56    1.61   0
   8  16  -2    0.47    1.58   0
  -8  16   2    0.50    1.54   0
  -7  16   2   -0.17    1.53   0
  -7 -16   2   -0.03    1.24   0
  -7  16   2    1.16    1.62   0
   7  16  -2   -0.46    1.31   0
  -7 -16   2    2.12    1.60   0
  -6 -16   2    1.81    1.58   0
  -6 -16   2    0.73    1.23   0
   6  16  -2    1.16    1.28   0
  -6  16   2    0.26    1.42   0
  -6  16   2    1.10    1.54   0
  -5  16   2    1.02    1.42   0
   5  16  -2   -0.43    1.22   0
   5 -16  -2    1.81    1.28   0
  -5 -16   2    0.58    1.47   0
  -5 -16   2    0.31    1.29   0
  -5  16   2    2.07    1.23   0
  -4 -16   2    0.24    1.29   0
  -4 -16   2    1.34    1.39   0
   4  16  -2    1.33    1.52   0
   4 -16  -2    1.51    1.22   0
  -4  16   2    0.42    1.51   0
   3 -16  -2    1.04    1.21   0
  -3 -16   2   -0.00    1.26   0
  -3  16   2   -3.03    1.42   0
  -3 -16   2    1.61    1.43   0
   3 -16  -2   -0.84    1.37   0
   3  16  -2    1.34    1.50   0
  -2 -16   2   -0.26    1.47   0
   2 -16  -2    0.94    1.25   0
   2  16  -2    0.31    1.53   0
  -2 -16   2    0.78    1.28   0
  -2  16   2    4.29    1.47   0
   2 -16  -2    0.93    1.39   0
   1  16  -2    0.62    1.55   0
   1 -16  -2   -1.27    1.54   0
  -1 -16   2   -0.61    1.27   0
  -1  16   2    1.10    1.22   0
   1 -16  -2    0.36    1.19   0
  -1 -16   2    1.13    1.41   0
   0 -16   2    1.58    1.40   0
   0 -16  -2    3.09    1.24   0
   0 -16  -2    0.22    1.15   0
   0  16   2   -1.58    1.52   0
   0  16  -2    2.36    1.74   0
   1 -16   2    0.36    1.62   0
  -1 -16  -2    3.51    1.52   0
   1  16   2   -0.05    1.49   0
  -1  16  -2    1.32    1.79   0
  -1 -16  -2    1.37    1.42   0
  -2 -16  -2    0.50    1.16   0
  -2  16  -2    0.11    1.82   0
   2  16   2    0.05    1.48   0
  -2 -16  -2   -0.20    1.28   0
  -3 -16  -2   -0.37    1.44   0
  -3  16  -2   -0.98    1.67   0
  -3 -16  -2    0.80    1.59   0
  -3  16  -2    0.01    2.06   0
   3  16   2    1.99    1.23   0
  -4 -16  -2    1.11    1.17   0
  -4 -16  -2    2.80    1.31   0
  -4  16  -2    0.14    2.12   0
   4  16   2    0.84    1.21   0
  -4  16  -2    0.13    1.87   0
  -5 -16  -2   -0.76    1.30   0
  -5  16  -2    0.72    2.15   0
  -5  16  -2   -0.00    2.31   0
   5  16   2    1.41    1.24   0
  -5 -16  -2    1.38    1.48   0
  -6 -16  -2   -0.23    1.24   0
  -6  16  -2    0.13    2.25   0
  -6 -16  -2   -0.24    1.31   0
  -6  16  -2   -0.18    2.55   0
   6  16   2    2.30    1.24   0
  -6 -17   2    0.17    1.60   0
   6 -17  -2   -0.58    1.35   0
  -6 -17   2    0.02    1.71   0
   5  17  -2    0.57    1.32   0
  -5 -17   2    0.92    1.62   0
   5 -17  -2    0.50    1.33   0
  -5  17   2    1.60    1.32   0
  -5 -17   2    0.83    1.49   0
  -5  17   2    0.12    1.52   0
  -4 -17   2    1.01    1.48   0
  -4  17   2    1.11    1.66   0
  -4 -17   2    4.22    1.60   0
   4  17  -2    0.43    1.62   0
   4 -17  -2   -0.09    1.28   0
  -3 -17   2   -0.85    1.51   0
  -3 -17   2    0.98    1.31   0
   3  17  -2    1.26    1.64   0
  -3  17   2    1.35    1.54   0
   3 -17  -2    0.36    1.26   0
   3 -17  -2    1.82    1.46   0
  -2 -17   2    1.40    1.50   0
  -2 -17   2   -1.20    1.26   0
   2 -17  -2    2.66    1.26   0
   2 -17  -2    2.40    1.46   0
  -2  17   2   -1.20    1.57   0
   2  17  -2    1.68    1.61   0
  -1 -17   2    0.32    1.49   0
  -1  17   2    1.74    1.56   0
  -1 -17   2   -2.89    1.30   0
   1  17  -2    1.06    1.61   0
   1 -17  -2   -0.44    1.30   0
   1 -17  -2    0.47    1.20   0
   0  17  -2    0.49    1.63   0
   0  17   2   -1.85    1.52   0
   0 -17  -2   -0.90    1.19   0
   0 -17   2   -0.16    1.49   0
   0 -17  -2    2.10    1.27   0
  -1 -17  -2    2.47    1.47   0
  -1  17  -2    0.92    1.87   0
   1 -17   2    0.86    1.74   0
   1  17   2    1.58    1.55   0
  -1 -17  -2    2.21    1.33   0
  -2  17  -2    1.08    1.68   0
  -2 -17  -2    2.24    1.29   0
  -2  17  -2   -0.53    1.92   0
   2  17   2    1.02    1.58   0
  -2 -17  -2   -0.28    1.31   0
  -3 -17  -2   -0.53    1.29   0
   3  17   2    1.19    1.62   0
  -3  17  -2   -1.31    1.75   0
  -3 -17  -2    0.17    1.29   0
  -3  17  -2    1.28    1.96   0
  -4  17  -2    1.49    2.19   0
  -4 -17  -2   -0.44    1.39   0
  -4 -17  -2    0.41    1.28   0
  -4  17  -2    1.17    2.01   0
   4  17   2    0.98    1.62   0
  -1 -18   2    0.85    1.58   0
  17  -1  -3    1.73    2.03   0
  17   1  -3    2.77    2.31   0
 -17  -1   3    1.04    1.25   0
 -17   1   3    2.25    1.29   0
  17  -1  -3    0.73    1.26   0
  17   1  -3    2.16    1.54   0
  16   1  -3    6.80    2.26   0
 -16   1   3    4.30    1.55   0
 -16  -1   3    6.90    1.55   0
  16   1  -3    6.46    1.25   0
  16  -1  -3    7.74    1.96   0
  16  -1  -3    6.67    1.22   0
 -15  -1   3   13.46    1.34   0
 -15   1   3    9.26    1.24   0
  15   1  -3   11.96    1.98   0
  15   1  -3   10.46    1.23   0
  15  -1  -3   14.96    1.51   0
  15  -1  -3   13.75    1.92   0
 -14  -1   3    7.95    1.22   0
 -14   1   3    9.37    1.23   0
  14   1  -3   12.45    1.14   0
  14  -1  -3   12.10    1.14   0
  14  -1  -3    8.66    1.58   0
  14   1  -3   10.43    1.88   0
  13  -1  -3   35.15    1.47   0
 -13  -1   3   24.37    1.56   0
  13   1  -3   24.27    1.24   0
 -13   1   3   22.95    1.31   0
  13   1  -3   24.23    1.99   0
  13  -1  -3   26.50    1.86   0
 -12   1   3    0.92    1.11   0
  12   1  -3    3.62    1.07   0
  12  -1  -3    2.70    1.04   0
 -12  -1   3    3.77    1.12   0
  12   1  -3    2.04    1.82   0
  12  -1  -3    2.55    1.47   0
 -11   1   3   78.12    1.47   0
 -11  -1   3   73.69    1.50   0
  11   1  -3   89.13    1.45   0
  11  -1  -3   60.44    1.91   0
  11   1  -3   65.38    2.30   0
  11  -1  -3   89.95    1.42   0
 -10  -1   3   50.73    1.37   0
  10  -1  -3   55.40    1.30   0
  10   1  -3   40.62    2.19   0
  10  -1  -3   47.52    1.98   0
 -10   1   3   55.37    1.57   0
  10   1  -3   61.83    1.52   0
   9  -1  -3   36.63    1.19   0
   9   1  -3   35.91    1.14   0
   9   1  -3   25.50    2.22   0
  -9  -1   3   34.18    1.23   0
  -9   1   3   31.04    1.20   0
  -8   1   3   99.52    1.71   0
   8   1  -3   70.85    2.86   0
  -8  -1   3   90.47    1.46   0
   8  -1  -3   89.32    1.44   0
   8   1  -3  102.92    1.64   0
  -7   1   3  173.89    1.86   0
   7   1  -3  191.58    4.26   0
   7   1  -3  238.92    2.15   0
  -7  -1   3  204.27    1.97   0
   7  -1  -3  242.16    2.16   0
  -6   1   3    3.20    1.08   0
   6   1  -3    3.32    1.10   0
   6  -1  -3    3.35    1.06   0
   6   1  -3    2.65    3.31   0
  -6  -1   3    3.79    1.12   0
  -5  -1   3   10.74    1.22   0
   5  -1  -3    9.88    1.15   0
  -5   1   3    9.69    1.20   0
   5   1  -3   10.91    1.20   0
   4  -1  -3   88.61    1.68   0
   4   1  -3   88.00    1.68   0
  -4   1   3   93.87    1.88   0
   4  -1  -3   88.63    2.87   0
  -4  -1   3   80.87    1.71   0
  -3  -1   3   93.17    4.04   0
  -3  -1   3  103.16    2.06   0
  -3   1   3   97.15    1.92   0
   3   1  -3  106.00    2.24   0
   3  -1  -3  108.54    3.31   0
  -2   1   3  903.34    5.88   0
  -2  -1   3  985.64    5.49   0
   2  -1  -3 1058.53    6.53   0
   2  -1  -3  895.29    4.71   0
  -2   1   3 1079.02    5.09   0
   2   1  -3  971.04    5.37   0
  -1   1   3  679.69    4.78   0
  -1  -1   3  797.42    5.76   0
   1  -1  -3  775.84    4.60   0
  -1   1   3  879.43    4.83   0
   1  -1  -3  883.27    5.34   0
  -1  -1   3  882.03    6.01   0
   0   1   3   15.00    1.99   0
   0  -1   3   16.25    2.32   0
   0  -1  -3   14.69    1.78   0
   0   1   3   13.42    1.86   0
   0   1  -3   13.11    2.14   0
   0  -1  -3   16.40    1.97   0
  -1  -1  -3  218.20    2.66   0
  -1   1  -3  231.59    3.72   0
   1   1   3  242.48    3.00   0
   1   1   3  209.81    2.66   0
  -1  -1  -3  209.03    2.59   0
   1  -1   3  243.79    3.80   0
   2   1   3   27.97    1.76   0
  -2  -1  -3   22.98    1.51   0
   2   1   3   23.68    1.59   0
  -2  -1  -3   25.67    1.47   0
   2  -1   3   27.00    1.87   0
  -2   1  -3   27.57    1.94   0
   3  -1   3   35.26    1.66   0
  -3  -1  -3   30.50    1.42   0
  -3   1  -3   33.59    1.52   0
   3   1   3   33.23    1.41   0
  -3  -1  -3   37.99    1.66   0
   3   1   3   29.50    1.49   0
  -4   1  -3   38.13    1.48   0
   4  -1   3   39.60    1.62   0
   4  -1   3   37.46    1.36   0
  -4  -1  -3   36.35    1.43   0
   4   1   3   37.52    1.55   0
   4   1   3   39.22    1.44   0
   5   1   3    0.94    1.20   0
  -5  -1  -3    1.67    1.23   0
  -5   1  -3    2.19    1.36   0
   5   1   3    0.95    1.31   0
   5  -1   3    1.61    1.20   0
   5  -1   3    2.02    1.31   0
   6  -1   3    5.62    1.21   0
   6   1   3    7.42    1.39   0
   6   1   3    5.06    1.28   0
  -6  -1  -3    4.96    1.24   0
  -6   1  -3    5.66    1.10   0
   6  -1   3    5.84    1.31   0
   7   1   3   20.17    1.17   0
  -7   1  -3   21.12    1.58   0
  -7  -1  -3   20.09    1.28   0
   7   1   3   17.04    1.33   0
   7  -1   3   17.49    1.23   0
   7  -1   3   22.10    1.36   0
  -8  -1  -3    2.65    1.44   0
  -8   1  -3    3.72    1.44   0
   8   1   3    1.38    1.24   0
   8  -1   3    4.72    1.27   0
   8   1   3    5.65    1.11   0
   8  -1   3    3.31    1.17   0
  -9   1  -3   -0.67    1.16   0
   9   1   3    1.50    1.03   0
   9  -1   3   -1.25    1.45   0
   9   1   3    0.91    1.49   0
  -9  -1  -3    4.24    1.40   0
   9  -1   3    0.76    1.25   0
  10   1   3   -1.35    1.28   0
 -10  -1  -3    0.42    1.18   0
  10  -1   3    1.68    1.27   0
  10   1   3    3.02    1.31   0
 -10   1  -3    1.03    1.12   0
  10  -1   3    2.38    1.15   0
  11   1   3    5.61    1.35   0
  11   1   3    2.84    1.28   0
 -11  -1  -3    2.66    1.50   0
  11  -1   3    4.64    1.11   0
  11  -1   3    3.62    1.48   0
 -11   1  -3    3.14    1.25   0
  12  -1   3    0.02    1.15   0
 -12  -1  -3    1.44    1.48   0
  12   1   3    3.38    1.24   0
  12  -1   3    1.65    1.22   0
  12   1   3   -0.58    1.30   0
 -12   1  -3    0.74    1.22   0
  13  -1   3    1.30    1.29   0
 -13  -1  -3   -0.40    1.52   0
  13  -1   3    2.99    1.41   0
 -13   1  -3    1.53    1.52   0
  13   1   3   -0.43    1.48   0
  13   1   3    2.37    1.28   0
 -14  -1  -3    0.02    1.27   0
  14  -1   3    2.93    1.70   0
  14   1   3    2.37    1.67   0
  14  -1   3    2.34    1.22   0
 -14   1  -3    1.09    1.31   0
  14   1   3    2.33    1.58   0
  17  -2  -3   -0.75    1.97   0
  17   2  -3    0.10    2.32   0
  17   2  -3    3.40    1.22   0
 -17  -2   3    0.12    1.31   0
 -17   2   3    1.28    1.31   0
  17  -2  -3   -0.80    1.27   0
 -16   2   3    1.08    1.49   0
  16   2  -3    2.36    2.18   0
  16  -2  -3    0.57    1.17   0
 -16  -2   3    0.95    1.24   0
  16   2  -3   -0.19    1.47   0
  16  -2  -3   -0.48    1.89   0
  15   2  -3    0.98    2.05   0
 -15   2   3   -0.86    1.14   0
  15  -2  -3    0.63    1.08   0
  15   2  -3    1.07    1.15   0
  15  -2  -3    1.16    1.76   0
 -15  -2   3   -0.29    1.20   0
  14  -2  -3    2.05    1.14   0
  14   2  -3    4.02    1.12   0
  14  -2  -3    4.10    1.72   0
  14   2  -3    4.94    2.13   0
 -14   2   3    3.15    1.11   0
 -14  -2   3    1.61    1.42   0
  13  -2  -3    0.05    1.14   0
 -13  -2   3    2.48    1.14   0
  13  -2  -3    1.00    1.72   0
  13   2  -3    1.79    1.07   0
 -13   2   3    1.88    1.41   0
  13   2  -3    0.72    2.00   0
  12  -2  -3    2.59    1.06   0
 -12  -2   3    4.88    1.11   0
  12   2  -3    3.37    1.04   0
 -12   2   3    2.11    1.12   0
  12  -2  -3    3.51    1.46   0
  12   2  -3    2.38    1.93   0
  11   2  -3   13.28    2.27   0
  11   2  -3   15.81    1.09   0
 -11  -2   3   12.95    1.18   0
  11  -2  -3   12.80    1.39   0
 -11   2   3   10.78    1.19   0
  10  -2  -3  115.03    1.58   0
  10   2  -3  106.29    3.04   0
  10   2  -3  122.19    1.60   0
 -10  -2   3  107.93    1.68   0
 -10   2   3  104.83    1.60   0
  -9  -2   3    4.37    1.07   0
   9   2  -3    4.57    1.02   0
   9   2  -3    5.69    2.30   0
  -9   2   3    3.36    1.05   0
   9  -2  -3    4.40    1.26   0
   8   2  -3    1.67    0.97   0
  -8   2   3    2.06    1.07   0
   8  -2  -3    0.95    1.09   0
   8   2  -3    1.84    2.39   0
  -8  -2   3    3.31    1.07   0
   7   2  -3   96.41    3.40   0
   7  -2  -3  103.68    1.54   0
  -7   2   3  116.18    1.83   0
  -7  -2   3  100.22    1.62   0
   7   2  -3  102.41    1.54   0
  -6   2   3   32.71    1.32   0
   6  -2  -3   33.02    1.27   0
   6   2  -3   34.67    1.28   0
  -6  -2   3   38.54    1.34   0
  -5  -2   3  114.14    1.76   0
   5   2  -3  113.83    1.75   0
   5  -2  -3   98.87    1.60   0
  -5  -2   3   91.30    4.66   0
  -5   2   3   97.71    1.62   0
   4   2  -3    2.42    1.18   0
  -4  -2   3    1.68    1.23   0
  -4   2   3    1.36    1.12   0
   3   2  -3   67.88    1.99   0
   3  -2  -3   65.22    2.56   0
  -3   2   3   47.56    1.53   0
  -3  -2   3   60.91    1.79   0
  -3   2   3   68.25    2.00   0
   2  -2  -3  163.56    2.32   0
  -2  -2   3  199.87    3.04   0
   2  -2  -3  205.32    3.36   0
   2   2  -3  200.80    2.97   0
  -2   2   3  209.58    3.27   0
  -2   2   3  189.08    2.43   0
  -1   2   3  748.65    4.12   0
  -1   2   3  635.00    4.27   0
  -1  -2   3  788.77    6.51   0
   1  -2  -3  768.88    4.15   0
   1  -2  -3  673.45    4.38   0
   1   2  -3  752.55    6.19   0
   0  -2  -3    4.19    1.57   0
   0  -2   3    5.10    3.02   0
   0   2   3    5.26    1.91   0
   0   2   3    3.93    1.69   0
   0  -2  -3    4.48    1.87   0
   1   2   3   23.05    1.75   0
  -1   2  -3   25.04    2.66   0
  -1  -2  -3   29.91    1.85   0
   1  -2   3   27.53    2.71   0
  -1  -2  -3   29.35    2.07   0
   1   2   3   25.96    1.59   0
   2   2   3   13.63    1.55   0
  -2  -2  -3   15.93    1.35   0
   2   2   3   18.66    1.65   0
  -2   2  -3   16.74    2.16   0
  -2  -2  -3   18.08    1.43   0
   2  -2   3   14.88    2.02   0
  -3  -2  -3   16.37    1.34   0
   3  -2   3   18.10    1.65   0
  -3  -2  -3   21.39    1.61   0
   3   2   3   17.96    1.47   0
  -3   2  -3   19.62    1.96   0
   3   2   3   18.43    1.30   0
  -4   2  -3    3.61    1.54   0
   4  -2   3    2.78    1.41   0
   4   2   3    4.60    1.46   0
  -4  -2  -3    4.13    1.27   0
  -4  -2  -3    5.53    1.32   0
   4   2   3    4.57    1.24   0
   5   2   3   31.21    1.33   0
  -5  -2  -3   28.76    1.38   0
   5  -2   3   31.61    1.46   0
   5   2   3   35.24    1.77   0
  -5  -2  -3   25.20    1.34   0
  -5   2  -3   34.43    1.62   0
  -6  -2  -3    0.45    1.23   0
   6  -2   3    0.43    0.95   0
   6   2   3    0.32    1.14   0
   6   2   3    0.39    1.58   0
  -6   2  -3    0.43    1.05   0
   7  -2   3    2.96    1.03   0
   7   2   3    5.68    1.33   0
  -7   2  -3    3.03    1.17   0
   7   2   3    4.79    1.30   0
   7  -2   3    1.79    1.15   0
  -7  -2  -3    4.44    1.46   0
  -8   2  -3    3.46    1.48   0
  -8  -2  -3    3.76    1.28   0
   8   2   3    5.24    1.15   0
   8  -2   3    4.73    1.49   0
   8   2   3    4.56    1.65   0
   8  -2   3    6.48    1.33   0
   9   2   3   12.04    1.32   0
   9   2   3    7.90    1.55   0
   9  -2   3    5.58    1.18   0
  -9   2  -3    5.88    1.19   0
   9  -2   3    6.64    1.08   0
  -9  -2  -3    7.19    1.16   0
  10   2   3    1.15    1.04   0
  10   2   3    0.03    1.24   0
 -10  -2  -3    1.24    1.12   0
  10  -2   3    0.93    1.30   0
 -10   2  -3    1.91    1.11   0
  10  -2   3   -0.70    1.12   0
 -11  -2  -3   -0.23    1.41   0
  11  -2   3    1.52    1.32   0
  11   2   3    1.41    1.30   0
 -11   2  -3   -1.02    1.43   0
  11  -2   3   -1.37    1.46   0
  11   2   3    0.19    1.27   0
 -12  -2  -3   -1.74    1.18   0
 -12   2  -3    1.64    1.21   0
  12  -2   3   -0.81    1.06   0
  12  -2   3   -0.07    1.51   0
  12   2   3    4.68    1.43   0
  12   2   3   -0.13    1.21   0
  13   2   3    1.81    1.31   0
  13   2   3   -1.33    1.19   0
  13  -2   3    2.38    1.57   0
  13  -2   3    1.80    1.39   0
 -13  -2  -3    0.86    1.25   0
 -13   2  -3    3.10    1.44   0
  14  -2   3    0.21    1.58   0
 -14   2  -3    1.29    1.30   0
  14  -2   3    2.47    1.50   0
  14   2   3    0.69    1.46   0
  14   2   3    1.64    1.40   0
 -14  -2  -3   -0.07    1.28   0
 -16  -3   3   -0.67    1.32   0
 -16   3   3    3.70    1.24   0
  16  -3  -3    4.03    1.89   0
  16   3  -3    5.00    2.21   0
  16  -3  -3    2.65    1.17   0
  16   3  -3    4.70    1.23   0
  15   3  -3   -0.28    2.10   0
 -15   3   3   -0.40    1.19   0
 -15  -3   3    2.47    1.17   0
  15   3  -3    0.88    1.13   0
  15  -3  -3    0.49    1.39   0
  15  -3  -3    2.24    1.76   0
  14   3  -3    9.55    1.16   0
 -14   3   3    8.74    1.41   0
  14  -3  -3    8.30    1.15   0
  14   3  -3    8.05    1.95   0
  14  -3  -3    7.76    1.50   0
 -14  -3   3    6.59    1.19   0
  13   3  -3   12.43    1.96   0
  13  -3  -3   14.11    1.12   0
 -13   3   3   11.50    1.16   0
  13   3  -3   14.28    1.17   0
 -13  -3   3   10.85    1.23   0
 -12  -3   3   41.98    1.60   0
  12   3  -3   44.08    1.33   0
 -12   3   3   43.72    1.56   0
  12  -3  -3   39.01    1.27   0
  12   3  -3   43.74    2.48   0
 -11  -3   3   30.57    1.26   0
  11   3  -3   38.34    1.23   0
  11   3  -3   30.25    2.16   0
 -11   3   3   29.62    1.28   0
  11  -3  -3   34.09    1.24   0
 -10  -3   3  245.48    2.19   0
  10   3  -3  230.27    3.59   0
 -10   3   3  273.80    2.35   0
  10  -3  -3  251.89    2.01   0
  10   3  -3  270.77    2.02   0
  -9  -3   3   35.15    1.30   0
   9  -3  -3   30.29    1.14   0
   9   3  -3   34.10    2.48   0
  -9   3   3   32.79    1.16   0
   9   3  -3   39.74    1.19   0
  -8  -3   3   41.26    1.27   0
   8   3  -3   42.93    1.20   0
   8  -3  -3   36.99    1.18   0
   8   3  -3   39.02    2.44   0
  -8   3   3   40.59    1.42   0
  -7  -3   3  123.47    3.11   0
   7  -3  -3  201.76    2.03   0
  -7  -3   3  169.30    1.91   0
  -7   3   3  192.74    2.08   0
   7   3  -3  203.72    1.89   0
  -6  -3   3  188.20    2.05   0
  -6  -3   3  122.52    3.15   0
   6   3  -3  184.14    1.95   0
  -6   3   3  186.17    2.11   0
   6  -3  -3  131.61    1.70   0
  -5  -3   3    4.14    1.48   0
  -5   3   3    2.79    1.06   0
  -5  -3   3    3.34    2.27   0
   5   3  -3    3.18    1.15   0
   4   3  -3  208.03    2.21   0
  -4  -3   3  211.86    2.28   0
  -4   3   3  179.76    2.05   0
  -4   3   3  174.51    1.97   0
   3  -3  -3   25.30    1.37   0
   3   3  -3   33.24    1.48   0
  -3  -3   3   31.25    1.53   0
   3  -3  -3   31.54    1.72   0
  -3   3   3   28.10    1.41   0
  -2   3   3  160.80    2.11   0
   2  -3  -3  173.36    2.34   0
   2   3  -3  177.87    2.78   0
  -2  -3   3  178.05    2.91   0
   2  -3  -3  183.41    2.83   0
  -1   3   3   46.26    1.65   0
  -1  -3   3   51.61    2.66   0
  -1   3   3   48.74    1.89   0
   1  -3  -3   46.22    1.91   0
   1   3  -3   50.74    2.67   0
   1  -3  -3   43.28    1.60   0
   0   3   3  125.84    2.26   0
   0  -3  -3  112.59    1.89   0
   0   3   3  124.40    2.46   0
   0  -3  -3  110.00    2.12   0
   1   3   3   82.08    1.87   0
  -1  -3  -3   87.15    1.85   0
   1   3   3   97.40    2.01   0
  -1  -3  -3   96.93    1.99   0
  -2   3  -3   14.66    2.31   0
   2   3   3   12.80    1.50   0
  -2  -3  -3   14.83    1.41   0
   2   3   3   15.77    1.35   0
  -2  -3  -3   16.10    1.34   0
   2  -3   3   13.25    2.27   0
   3   3   3   48.11    1.90   0
  -3  -3  -3   43.09    1.47   0
  -3  -3  -3   35.02    1.45   0
   3   3   3   42.47    1.41   0
  -3   3  -3   42.78    2.16   0
   3  -3   3   33.58    1.95   0
   4   3   3   58.24    1.45   0
  -4  -3  -3   59.01    1.80   0
  -4  -3  -3   48.07    1.49   0
  -4   3  -3   53.56    2.09   0
   4  -3   3   41.20    1.67   0
   4   3   3   50.54    1.64   0
   5   3   3   12.36    1.19   0
   5   3   3   11.75    1.48   0
  -5   3  -3   12.30    1.44   0
  -5  -3  -3   14.47    1.52   0
  -5  -3  -3   11.02    1.28   0
   5  -3   3   11.82    1.34   0
  -6   3  -3   18.96    1.49   0
  -6  -3  -3   19.42    1.50   0
  -6  -3  -3   17.96    1.49   0
   6   3   3   14.94    1.41   0
   6   3   3   18.41    1.17   0
   6  -3   3   16.24    1.32   0
  -7  -3  -3   12.15    1.21   0
  -7   3  -3   11.57    1.52   0
   7   3   3    9.49    1.40   0
   7   3   3   14.37    1.45   0
   7  -3   3    9.99    1.35   0
   8   3   3   11.10    1.19   0
   8   3   3   12.19    1.28   0
   8  -3   3   10.02    1.41   0
  -8   3  -3   10.09    1.29   0
  -8  -3  -3   10.06    1.29   0
   9   3   3    1.34    1.08   0
   9  -3   3    0.49    1.02   0
   9  -3   3    2.13    1.15   0
  -9   3  -3   -0.54    1.15   0
  -9  -3  -3   -0.89    1.16   0
   9   3   3    0.52    1.52   0
 -10   3  -3    0.47    1.36   0
 -10  -3  -3   -0.19    1.17   0
  10  -3   3    0.71    1.05   0
  10   3   3    0.03    1.08   0
  10  -3   3    0.62    1.12   0
  10   3   3    2.23    1.54   0
 -11   3  -3    0.81    1.14   0
  11   3   3    0.34    1.09   0
  11  -3   3    1.51    1.05   0
  11   3   3    0.79    1.50   0
  11  -3   3    0.05    1.20   0
 -11  -3  -3   -0.56    1.43   0
  12   3   3    0.38    1.26   0
  12  -3   3    1.65    1.36   0
  12   3   3   -1.48    1.06   0
  12  -3   3   -0.41    1.21   0
 -12   3  -3   -1.32    1.47   0
 -12  -3  -3    1.42    1.18   0
  13  -3   3    2.30    1.54   0
 -13   3  -3   -0.27    1.22   0
  13   3   3    0.86    1.58   0
 -13  -3  -3   -0.79    1.22   0
  13   3   3   -0.18    1.14   0
  13  -3   3    1.25    1.19   0
  14   3   3    5.69    1.65   0
  14  -3   3    0.11    1.23   0
 -14  -3  -3    1.59    1.32   0
  14   3   3   -0.77    1.26   0
 -14   3  -3    2.35    1.29   0
  14  -3   3    0.39    1.62   0
  16  -4  -3   -0.85    1.15   0
  16   4  -3   -1.10    1.23   0
  16  -4  -3   -0.33    1.91   0
 -16  -4   3    0.89    1.55   0
 -16   4   3    0.72    1.21   0
  15   4  -3   -0.70    1.10   0
 -15   4   3    1.32    1.23   0
 -15  -4   3    0.24    1.17   0
  15  -4  -3    0.06    1.53   0
  15   4  -3    1.83    1.87   0
  15  -4  -3   -0.88    1.16   0
  14  -4  -3    4.40    1.15   0
 -14   4   3    3.29    1.43   0
 -14  -4   3    5.05    1.15   0
  14   4  -3    5.92    2.15   0
  14   4  -3    4.78    1.14   0
 -13   4   3    6.09    1.17   0
  13   4  -3    6.50    2.16   0
  13   4  -3    7.97    1.33   0
  13  -4  -3    7.78    1.36   0
 -13  -4   3    3.50    1.14   0
  12   4  -3    4.06    1.86   0
 -12   4   3    2.06    1.07   0
  12  -4  -3    3.52    1.02   0
  12   4  -3    3.67    1.06   0
 -12  -4   3    2.40    1.11   0
 -11   4   3    4.96    1.08   0
  11   4  -3    5.02    1.80   0
  11   4  -3    6.11    1.02   0
 -11  -4   3    4.47    1.09   0
  11  -4  -3    4.78    1.05   0
  10  -4  -3   21.78    1.14   0
  10   4  -3   27.72    1.40   0
  10   4  -3   23.26    2.28   0
 -10   4   3   20.89    1.16   0
 -10  -4   3   21.79    1.28   0
  -9   4   3    2.50    0.98   0
   9   4  -3    2.74    1.03   0
  -9  -4   3    5.35    1.34   0
   9  -4  -3    2.43    1.05   0
  -8  -4   3    8.15    1.18   0
  -8   4   3   12.49    1.30   0
   8   4  -3   11.49    1.04   0
   8  -4  -3    7.20    1.10   0
  -8  -4   3    9.12    1.95   0
  -7  -4   3   -0.71    1.18   0
   7  -4  -3    1.18    1.06   0
  -7   4   3    1.34    1.07   0
  -7  -4   3    0.73    1.94   0
   7   4  -3   -1.47    1.09   0
  -6  -4   3   33.91    1.40   0
   6   4  -3   41.62    1.35   0
  -6  -4   3   30.81    2.11   0
  -6   4   3   28.12    1.27   0
  -5  -4   3   43.65    1.51   0
  -5  -4   3   42.14    2.29   0
  -5   4   3   33.51    1.36   0
   5   4  -3   45.15    1.66   0
  -5   4   3   32.17    1.30   0
  -4  -4   3    6.99    1.54   0
   4   4  -3    5.57    1.17   0
  -4   4   3    5.42    1.19   0
  -4   4   3    4.54    1.11   0
  -3  -4   3   33.04    1.51   0
   3   4  -3   33.32    1.61   0
   3  -4  -3   27.74    1.32   0
   3  -4  -3   29.02    1.53   0
  -3   4   3   25.89    1.32   0
  -2   4   3   54.30    1.50   0
   2   4  -3   61.15    2.04   0
   2  -4  -3   54.46    1.74   0
  -2  -4   3   59.05    2.10   0
   2  -4  -3   50.63    1.45   0
   1  -4  -3   10.51    1.54   0
  -1   4   3   10.90    1.32   0
  -1   4   3   12.93    1.51   0
   1  -4  -3   12.79    1.26   0
   1   4  -3   14.76    1.99   0
  -1  -4   3   14.15    2.33   0
   0  -4  -3    1.57    1.25   0
   0  -4  -3    1.28    1.82   0
   0   4   3    1.60    1.46   0
   0   4   3    2.88    1.30   0
  -1  -4  -3    9.93    1.27   0
  -1  -4  -3   11.25    1.44   0
   1   4   3   10.54    1.29   0
   1   4   3    8.72    1.46   0
   2   4   3    3.21    1.46   0
  -2  -4  -3    4.33    1.24   0
   2   4   3    3.45    1.26   0
  -2   4  -3    4.27    3.03   0
  -2   4  -3    3.34    2.92   0
  -2  -4  -3    3.11    1.39   0
   3  -4   3    3.22    1.72   0
   3   4   3    4.59    1.48   0
  -3  -4  -3    5.61    1.47   0
  -3  -4  -3    2.59    1.24   0
  -3   4  -3    4.59    1.97   0
   3   4   3    4.45    1.22   0
   4   4   3   59.07    1.43   0
   4  -4   3   41.70    1.86   0
  -4  -4  -3   42.52    1.51   0
  -4  -4  -3   62.86    1.74   0
   4   4   3   51.69    1.59   0
  -4   4  -3   54.19    2.17   0
   5   4   3   11.07    1.43   0
  -5  -4  -3   14.14    1.23   0
   5  -4   3    9.17    1.34   0
  -5  -4  -3   12.63    1.57   0
   5   4   3   15.54    1.18   0
  -5   4  -3   12.34    1.56   0
   6   4   3    4.38    1.08   0
   6   4   3    1.76    1.36   0
   6  -4   3    0.66    1.27   0
  -6  -4  -3    3.71    1.14   0
  -6  -4  -3    1.90    1.15   0
  -6   4  -3    2.06    1.44   0
   7   4   3    1.59    1.12   0
  -7   4  -3    1.53    1.48   0
  -7  -4  -3    1.51    1.23   0
   7   4   3    1.28    1.65   0
  -7  -4  -3    1.46    1.18   0
   7  -4   3    1.39    1.32   0
   8   4   3    6.08    1.34   0
   8  -4   3    2.80    1.08   0
  -8  -4  -3    5.71    1.18   0
  -8   4  -3    3.80    1.49   0
   8   4   3    0.88    1.25   0
   9   4   3    1.64    1.05   0
   9  -4   3   -0.24    1.07   0
   9   4   3    0.83    1.59   0
  -9  -4  -3    2.51    1.13   0
  -9   4  -3    1.77    1.42   0
  10   4   3   -0.32    1.26   0
  10   4   3    1.16    1.13   0
 -10   4  -3   -0.54    1.13   0
 -10  -4  -3    1.83    1.19   0
  10  -4   3    2.32    1.17   0
  10  -4   3    1.03    1.28   0
 -11  -4  -3    0.17    1.17   0
  11   4   3    0.92    1.24   0
  11  -4   3    0.52    1.32   0
 -11   4  -3    0.60    1.41   0
  11  -4   3   -0.87    1.18   0
  11   4   3    2.12    1.35   0
  12  -4   3    1.10    1.11   0
  12  -4   3    1.24    1.19   0
  12   4   3    1.67    1.28   0
 -12   4  -3    0.22    1.46   0
  12   4   3   -0.26    1.21   0
 -12  -4  -3    1.45    1.22   0
  13   4   3    2.92    1.62   0
 -13   4  -3   -1.33    1.50   0
 -13  -4  -3    0.72    1.48   0
  13   4   3    1.09    1.12   0
  13  -4   3    1.60    1.54   0
  13  -4   3    0.86    1.39   0
 -14   4  -3    0.20    1.61   0
 -14  -4  -3   -2.59    1.30   0
  14   4   3    2.81    1.70   0
  14  -4   3    0.89    1.61   0
  14   4   3   -0.31    1.26   0
  14  -4   3    0.74    1.52   0
 -16   5   3    0.04    1.57   0
  16   5  -3    3.77    1.19   0
 -16  -5   3    2.25    1.24   0
  16  -5  -3    1.90    1.62   0
  16  -5  -3    0.59    1.20   0
  15   5  -3    5.63    1.21   0
 -15   5   3    4.66    1.28   0
 -15  -5   3    4.07    1.25   0
  15  -5  -3    8.37    1.22   0
  14  -5  -3    2.84    1.14   0
 -14   5   3    3.08    1.46   0
  14   5  -3    1.41    1.13   0
 -14  -5   3    2.43    1.15   0
 -13   5   3    1.75    1.13   0
  13  -5  -3    4.02    1.10   0
 -13  -5   3    0.50    1.08   0
  13   5  -3    1.76    1.29   0
 -12  -5   3   14.98    1.21   0
 -12   5   3   16.39    1.45   0
  12   5  -3   16.73    1.37   0
  12  -5  -3   17.55    1.36   0
 -11   5   3    0.71    1.05   0
  11   5  -3    2.21    1.00   0
 -11  -5   3   -0.18    1.09   0
  11  -5  -3    1.12    1.04   0
  10   5  -3   49.14    1.26   0
 -10   5   3   43.00    1.45   0
  10  -5  -3   48.31    1.41   0
 -10  -5   3   38.20    1.32   0
  -9   5   3   10.89    1.10   0
   9  -5  -3   18.99    1.30   0
  -9  -5   3   10.30    1.75   0
   9   5  -3   15.47    1.14   0
  -9  -5   3   14.20    1.25   0
   8   5  -3   54.31    1.26   0
  -8   5   3   42.58    1.27   0
  -8  -5   3   39.50    2.01   0
  -8  -5   3   53.27    1.38   0
  -7  -5   3   97.22    2.49   0
   7   5  -3  120.58    1.60   0
  -7   5   3  108.01    1.80   0
  -7   5   3   95.51    1.63   0
  -7  -5   3  108.23    1.63   0
   6   5  -3  155.33    1.77   0
  -6  -5   3  137.31    2.55   0
  -6   5   3  141.42    1.91   0
  -6   5   3  148.13    2.00   0
  -6  -5   3  142.17    1.84   0
  -5  -5   3  475.34    3.71   0
  -5   5   3  404.27    2.63   0
   5   5  -3  558.70    3.04   0
  -5   5   3  571.17    3.20   0
  -5  -5   3  579.62    3.37   0
  -4  -5   3   72.86    1.84   0
   4   5  -3   71.71    1.56   0
  -4   5   3   62.19    1.52   0
  -3   5   3  149.31    2.05   0
   3  -5  -3  139.23    1.94   0
   3  -5  -3  109.94    1.69   0
  -3  -5   3  149.94    2.27   0
   3   5  -3  158.16    2.23   0
  -2   5   3  125.32    1.77   0
   2  -5  -3  112.97    1.68   0
   2   5  -3  145.76    2.42   0
   2  -5  -3  153.92    2.24   0
  -2  -5   3  143.53    2.62   0
   1  -5  -3   40.60    1.36   0
   1   5  -3   46.07    2.16   0
  -1   5   3   39.63    1.47   0
   1  -5  -3   39.32    1.54   0
  -1  -5   3   43.13    2.21   0
   0   5  -3   77.14    3.23   0
   0   5   3   75.67    1.66   0
   0  -5  -3   84.65    1.77   0
   0  -5   3   60.16    3.01   0
   0  -5  -3   73.93    1.67   0
   0   5   3   74.20    1.56   0
  -1  -5  -3   24.43    1.27   0
   1   5   3   21.43    1.42   0
   1   5   3   24.48    1.33   0
  -1  -5  -3   22.06    1.47   0
  -2  -5  -3  130.59    1.93   0
   2   5   3  133.23    2.19   0
  -2  -5  -3  100.00    1.78   0
   2   5   3  121.25    1.70   0
  -3   5  -3   10.77    2.39   0
  -3  -5  -3   11.33    1.41   0
   3   5   3    9.24    1.48   0
  -3  -5  -3   12.66    1.26   0
   3   5   3    8.98    1.24   0
  -3   5  -3    9.92    2.26   0
   4   5   3   13.44    1.72   0
  -4  -5  -3   12.47    1.19   0
  -4  -5  -3   14.23    1.60   0
   4  -5   3    8.55    1.76   0
  -4   5  -3   11.84    2.02   0
   4   5   3   14.65    1.14   0
  -5   5  -3   35.44    2.01   0
   5   5   3   39.31    1.83   0
   5   5   3   44.84    1.47   0
  -5  -5  -3   30.41    1.39   0
   5  -5   3   27.54    1.68   0
  -5  -5  -3   39.61    1.32   0
  -6  -5  -3    0.20    1.13   0
  -6   5  -3    1.17    1.46   0
   6  -5   3    0.15    1.27   0
  -6  -5  -3   -0.12    1.46   0
   6   5   3    2.35    1.37   0
   6   5   3    1.41    1.06   0
   7  -5   3    1.75    1.33   0
   7   5   3    3.60    1.14   0
   7   5   3    1.76    1.36   0
  -7  -5  -3    3.28    1.16   0
  -7  -5  -3    1.26    1.23   0
  -7   5  -3    4.14    1.70   0
  -8  -5  -3   -0.57    1.19   0
  -8  -5  -3    0.75    1.38   0
   8   5   3   -0.66    1.59   0
   8  -5   3    0.27    1.29   0
   8   5   3    1.29    1.37   0
  -8   5  -3    0.09    1.42   0
  -9  -5  -3    0.31    1.17   0
   9   5   3   -0.55    1.35   0
  -9   5  -3    0.19    1.37   0
   9  -5   3    0.25    1.29   0
   9   5   3    0.93    1.58   0
  10  -5   3    2.09    1.40   0
 -10  -5  -3    1.52    1.25   0
  10   5   3    1.29    1.12   0
  10   5   3   -0.81    1.60   0
 -10   5  -3    2.35    1.50   0
 -11  -5  -3    0.62    1.45   0
  11   5   3    3.04    1.62   0
  11  -5   3   -0.91    1.34   0
 -11   5  -3    1.44    1.42   0
  11   5   3    1.81    1.33   0
  12  -5   3    2.59    1.48   0
 -12  -5  -3    0.06    1.23   0
  12  -5   3   -0.42    1.15   0
 -12   5  -3    0.07    1.47   0
  12   5   3    1.04    1.60   0
  12   5   3   -0.31    1.20   0
  13   5   3    1.96    1.20   0
 -13  -5  -3   -0.83    1.25   0
  13   5   3    3.87    1.69   0
 -13   5  -3   -1.29    1.55   0
  13  -5   3    0.95    1.22   0
  13  -5   3    0.59    1.50   0
  14  -5   3   -0.83    1.55   0
  14   5   3    1.26    1.48   0
  14   5   3    1.62    1.24   0
 -14   5  -3   -0.24    1.66   0
 -14  -5  -3    0.85    1.29   0
  14  -5   3    1.89    1.66   0
 -16   6   3    0.65    1.29   0
  16   6  -3    1.53    1.18   0
  16  -6  -3    0.68    1.19   0
 -16  -6   3   -0.06    1.25   0
 -15   6   3    0.60    1.54   0
 -15  -6   3    1.19    1.18   0
  15   6  -3    0.12    1.13   0
  15  -6  -3    0.56    1.43   0
 -14   6   3    0.64    1.17   0
 -14  -6   3   -1.35    1.16   0
  14  -6  -3    1.71    1.11   0
  14   6  -3    0.14    1.11   0
 -13   6   3    0.32    1.07   0
  13  -6  -3    1.54    1.41   0
 -13  -6   3    2.78    1.37   0
  13   6  -3    1.34    1.08   0
 -12   6   3    1.53    1.29   0
  12  -6  -3    0.75    1.02   0
 -12  -6   3   -0.43    1.12   0
  12   6  -3   -0.49    1.07   0
  11   6  -3    2.54    1.04   0
 -11   6   3   -0.51    1.04   0
 -11  -6   3    0.43    1.36   0
 -10   6   3    0.74    1.07   0
  10   6  -3   -0.16    1.01   0
 -10  -6   3    0.76    1.58   0
 -10  -6   3    0.41    1.10   0
  -9  -6   3    2.82    1.18   0
  -9  -6   3    1.60    1.74   0
   9   6  -3    1.04    1.10   0
  -9   6   3    2.55    1.05   0
  -9   6   3    1.71    1.11   0
  -8   6   3    8.29    1.36   0
  -8  -6   3    9.32    1.17   0
  -8  -6   3    6.67    1.58   0
   8   6  -3    9.36    1.11   0
  -8   6   3    5.96    1.06   0
   7   6  -3    7.02    1.08   0
  -7  -6   3    5.68    1.16   0
  -7   6   3    6.20    1.14   0
  -7   6   3    5.96    1.06   0
  -7  -6   3    6.76    1.54   0
  -6   6   3    1.06    1.04   0
  -6  -6   3    2.63    1.56   0
  -6  -6   3    0.75    1.16   0
  -6   6   3    1.31    1.12   0
   6   6  -3    1.47    1.12   0
  -5  -6   3    2.92    1.51   0
  -5   6   3    1.12    1.27   0
   5   6  -3    2.95    1.14   0
  -5   6   3    2.49    1.15   0
  -5  -6   3    1.98    1.42   0
   4   6  -3    5.01    1.17   0
  -4   6   3    3.62    1.21   0
   4  -6  -3    7.48    1.39   0
  -4  -6   3    4.74    1.20   0
  -3   6   3   22.00    1.34   0
  -3  -6   3   26.79    1.60   0
   3  -6  -3   27.01    1.48   0
   3   6  -3   27.97    1.54   0
  -2   6   3   18.02    1.29   0
   2   6  -3   19.26    1.54   0
   2  -6  -3   17.51    1.39   0
   2  -6  -3   16.81    1.49   0
  -2  -6   3   16.86    1.58   0
   1  -6  -3    2.45    1.36   0
   1  -6  -3    1.04    1.14   0
  -1   6   3    3.10    1.55   0
   1   6  -3    1.64    1.70   0
  -1  -6   3    1.08    1.73   0
   0  -6   3    4.72    2.01   0
   0  -6  -3    5.87    1.22   0
   0   6  -3    7.15    2.10   0
   0   6   3    5.89    1.23   0
   0  -6  -3    5.60    1.34   0
  -1   6  -3   38.01    3.13   0
  -1   6  -3   26.11    2.68   0
  -1  -6  -3   32.94    1.45   0
  -1  -6  -3   35.30    1.33   0
   1   6   3   40.64    1.69   0
   1   6   3   39.02    1.39   0
  -2  -6  -3    2.27    1.33   0
   2   6   3    0.17    1.37   0
  -2  -6  -3    2.46    1.15   0
   2   6   3    1.24    1.16   0
  -2   6  -3    1.65    3.24   0
  -3   6  -3    3.56    2.53   0
   3   6   3    4.96    1.44   0
  -3   6  -3    4.56    2.60   0
  -3  -6  -3    5.18    1.21   0
  -3  -6  -3    5.23    1.34   0
   3   6   3    5.30    1.15   0
  -4   6  -3   10.70    2.19   0
  -4  -6  -3    9.04    1.15   0
   4   6   3   10.49    1.36   0
  -4  -6  -3    8.82    1.28   0
   4   6   3   11.34    1.12   0
  -4   6  -3    8.06    1.87   0
   5   6   3   -2.31    1.31   0
  -5   6  -3    1.42    1.72   0
  -5  -6  -3    1.08    1.13   0
  -5  -6  -3    1.54    1.23   0
  -5   6  -3    0.61    1.62   0
   5   6   3    2.12    1.33   0
  -6   6  -3   14.11    1.78   0
  -6  -6  -3   11.66    1.31   0
  -6  -6  -3   14.99    1.49   0
   6   6   3   15.75    1.20   0
   6  -6   3   10.64    1.54   0
   6   6   3   14.01    1.46   0
   7   6   3    2.63    1.11   0
   7   6   3    2.40    1.28   0
   7  -6   3    2.33    1.47   0
  -7  -6  -3    2.63    1.18   0
  -7  -6  -3    5.34    1.45   0
  -7   6  -3    3.14    1.64   0
  -8  -6  -3   -0.10    1.44   0
   8   6   3    3.28    1.08   0
   8   6   3    2.29    1.62   0
  -8   6  -3    2.55    1.62   0
  -8  -6  -3    0.44    1.14   0
   8  -6   3    0.79    1.28   0
   9   6   3    1.14    1.10   0
  -9   6  -3    1.22    1.44   0
  -9  -6  -3    0.92    1.18   0
  -9  -6  -3    0.93    1.39   0
   9  -6   3    2.78    1.31   0
   9   6   3    2.81    1.27   0
  10   6   3    3.47    1.34   0
 -10  -6  -3    0.49    1.47   0
 -10   6  -3    0.44    1.47   0
  10  -6   3    1.84    1.37   0
  10   6   3    0.47    1.37   0
  11  -6   3   -0.35    1.34   0
  11   6   3   -0.54    1.11   0
 -11  -6  -3    3.56    1.46   0
 -11   6  -3    0.63    1.42   0
  11   6   3    2.61    1.65   0
 -12  -6  -3    1.91    1.23   0
  12   6   3    0.61    1.63   0
  12   6   3   -0.18    1.42   0
 -12   6  -3    0.41    1.57   0
  12  -6   3   -0.66    1.49   0
  13  -6   3   -0.75    1.49   0
  13   6   3   -1.96    1.62   0
 -13  -6  -3    1.21    1.32   0
  13   6   3   -0.23    1.25   0
  13  -6   3    1.61    1.29   0
 -13   6  -3    1.64    1.62   0
 -15   7   3    4.27    1.30   0
 -15  -7   3    1.95    1.26   0
 -15   7   3    4.84    1.25   0
  15   7  -3    0.20    1.22   0
 -14   7   3    2.78    1.23   0
 -14   7   3    4.71    1.46   0
 -14  -7   3    2.79    1.41   0
  14   7  -3    2.26    1.19   0
  13   7  -3   10.57    1.18   0
 -13   7   3   12.83    1.50   0
 -13  -7   3    6.14    1.51   0
 -13   7   3    8.50    1.22   0
 -12  -7   3    8.56    1.22   0
 -12   7   3   13.73    1.46   0
 -12   7   3    9.76    1.39   0
  12   7  -3   13.70    1.20   0
 -11   7   3   10.21    1.13   0
 -11   7   3   11.17    1.26   0
  11   7  -3   13.04    1.22   0
 -11  -7   3   11.56    1.72   0
 -11  -7   3   11.09    1.28   0
 -10   7   3   11.18    1.32   0
 -10   7   3   12.43    1.44   0
  10   7  -3   15.54    1.12   0
 -10  -7   3    9.86    1.75   0
 -10  -7   3   13.31    1.16   0
  -9   7   3   64.25    1.52   0
  -9   7   3   52.95    1.34   0
  -9  -7   3   62.61    1.77   0
   9   7  -3   70.99    1.45   0
  -9  -7   3   62.14    2.09   0
  -8   7   3   14.01    1.39   0
  -8   7   3   12.88    1.29   0
  -8  -7   3   10.33    1.23   0
  -8  -7   3    9.04    1.74   0
   8   7  -3   14.96    1.18   0
  -7   7   3   55.71    1.33   0
  -7  -7   3   70.01    1.95   0
   7   7  -3   80.99    1.46   0
  -7  -7   3   73.34    1.48   0
  -7   7   3   77.02    1.69   0
   6   7  -3   36.73    1.55   0
  -6  -7   3   33.86    1.65   0
  -6  -7   3   37.58    1.58   0
  -6   7   3   31.86    1.42   0
  -6   7   3   34.85    1.55   0
   5   7  -3   56.45    1.44   0
  -5  -7   3   43.06    1.46   0
  -5   7   3   43.55    1.39   0
  -5  -7   3   55.11    1.71   0
  -5   7   3   39.03    1.27   0
  -4   7   3   23.16    1.31   0
   4   7  -3   30.28    1.29   0
  -4  -7   3   25.09    1.31   0
   4  -7  -3   24.15    1.23   0
  -3   7   3   23.18    1.30   0
   3   7  -3   28.28    1.46   0
  -3  -7   3   25.75    1.51   0
   3  -7  -3   23.88    1.22   0
   2   7  -3   12.55    1.42   0
  -2   7   3    9.90    1.23   0
  -2  -7   3   10.86    1.47   0
   2  -7  -3   10.90    1.60   0
   2  -7  -3    8.17    1.15   0
   1  -7  -3    3.98    1.15   0
   1   7  -3    4.94    1.62   0
  -1  -7   3    4.65    1.63   0
  -1   7   3    4.17    1.21   0
   1  -7  -3    4.35    1.32   0
   0  -7  -3    5.10    1.43   0
   0   7  -3    4.98    1.90   0
   0   7   3    5.81    1.24   0
   0  -7  -3    7.32    1.27   0
   0  -7   3    4.52    1.83   0
  -1  -7  -3    5.52    1.10   0
  -1   7  -3    4.86    2.29   0
  -1  -7  -3    5.52    1.28   0
   1   7   3    6.29    1.17   0
   1  -7   3    3.75    1.93   0
  -2   7  -3   10.44    2.42   0
  -2  -7  -3    9.57    1.32   0
   2   7   3   17.05    1.57   0
  -2  -7  -3   12.56    1.22   0
  -2   7  -3   13.35    2.75   0
   2   7   3   13.54    1.25   0
  -3   7  -3   16.60    2.60   0
  -3  -7  -3   20.10    1.62   0
   3   7   3   17.94    1.37   0
   3   7   3   19.09    1.19   0
  -3  -7  -3   17.20    1.14   0
  -3   7  -3   14.28    2.42   0
  -4   7  -3    2.92    2.05   0
  -4  -7  -3    2.05    1.23   0
   4   7   3    4.54    1.26   0
   4   7   3    3.72    1.11   0
  -4  -7  -3    1.62    1.13   0
  -4   7  -3    2.24    2.03   0
  -5   7  -3    1.25    1.78   0
   5   7   3   -0.18    1.27   0
  -5  -7  -3    0.46    1.16   0
   5   7   3    1.68    1.12   0
  -5  -7  -3    0.08    1.22   0
  -5   7  -3    1.06    1.70   0
  -6   7  -3    6.69    1.86   0
  -6  -7  -3    7.23    1.29   0
  -6   7  -3    4.93    1.58   0
  -6  -7  -3    6.06    1.18   0
   6   7   3    7.59    1.30   0
   6   7   3    9.46    1.36   0
   7   7   3    2.01    1.11   0
  -7   7  -3    3.12    1.58   0
   7   7   3    1.28    1.62   0
  -7  -7  -3    2.36    1.42   0
  -7   7  -3    3.35    1.53   0
  -7  -7  -3    0.82    1.12   0
  -8  -7  -3    0.43    1.13   0
   8   7   3    1.13    1.08   0
   8   7   3   -1.63    1.28   0
  -8  -7  -3    0.15    1.12   0
  -8   7  -3   -0.39    1.64   0
   9   7   3    1.63    1.60   0
   9   7   3    4.30    1.11   0
   9  -7   3    1.00    1.28   0
  -9  -7  -3   -0.75    1.49   0
  -9  -7  -3    0.98    1.12   0
  -9   7  -3   -0.82    1.68   0
 -10  -7  -3    0.70    1.15   0
 -10  -7  -3    0.65    1.37   0
  10   7   3    3.98    1.11   0
  10  -7   3    0.68    1.55   0
  10   7   3    0.87    1.53   0
 -10   7  -3    1.05    1.42   0
  11   7   3   -0.22    1.12   0
 -11  -7  -3    0.63    1.22   0
  11   7   3    1.87    1.59   0
  11  -7   3    0.81    1.35   0
 -11   7  -3    0.37    1.51   0
 -12  -7  -3    0.71    1.25   0
  12   7   3    1.82    1.18   0
  12  -7   3    0.91    1.49   0
  12   7   3    2.69    1.38   0
 -12   7  -3    0.77    1.57   0
  13  -7   3    1.27    1.53   0
 -13   7  -3    0.65    1.63   0
 -13  -7  -3    0.77    1.30   0
  13  -7   3    1.05    1.27   0
  13   7   3    0.82    1.22   0
  13   7   3    2.34    1.41   0
 -15   8   3   -2.03    1.56   0
 -15   8   3   -0.14    1.25   0
 -15  -8   3    0.38    1.26   0
  15   8  -3    2.90    1.19   0
 -14   8   3    1.01    1.24   0
 -14   8   3    0.36    1.28   0
  14   8  -3    1.59    1.17   0
 -14  -8   3    0.95    1.21   0
 -13   8   3   -0.23    1.43   0
 -13  -8   3   -0.64    1.23   0
 -13   8   3    0.38    1.45   0
  13   8  -3    0.71    1.14   0
  12   8  -3   -1.28    1.11   0
 -12   8   3   -1.57    1.10   0
 -12  -8   3    1.00    1.17   0
 -12  -8   3    0.93    1.43   0
 -12   8   3    1.86    1.45   0
 -11  -8   3    0.10    1.50   0
 -11   8   3    1.15    1.09   0
  11   8  -3    3.19    1.35   0
 -11  -8   3   -0.41    1.20   0
 -11   8   3    0.20    1.40   0
 -10   8   3    1.35    1.25   0
  10   8  -3    1.28    1.34   0
 -10  -8   3    1.22    1.42   0
 -10   8   3   -0.28    1.39   0
 -10  -8   3    1.56    1.47   0
  -9   8   3    6.81    1.30   0
  -9   8   3    6.20    1.13   0
   9   8  -3    6.23    1.10   0
  -9  -8   3    6.43    1.18   0
  -9  -8   3    5.39    1.48   0
  -8  -8   3   -0.42    1.57   0
  -8  -8   3    1.51    1.18   0
   8   8  -3    0.54    1.11   0
  -8   8   3   -0.61    0.94   0
  -8   8   3    1.98    1.26   0
  -7   8   3    0.43    0.96   0
  -7  -8   3    2.84    1.54   0
  -7  -8   3    0.46    1.12   0
  -7   8   3   -0.72    1.30   0
   7   8  -3    1.23    1.09   0
   6   8  -3    1.08    1.38   0
  -6   8   3    3.00    1.26   0
  -6  -8   3    2.67    1.58   0
  -6  -8   3    3.25    1.22   0
  -6   8   3    2.36    1.09   0
  -5   8   3    4.76    1.14   0
  -5  -8   3    7.12    1.47   0
   5   8  -3    7.50    1.16   0
  -5  -8   3    6.21    1.20   0
  -5   8   3    4.98    1.03   0
  -4  -8   3    9.02    1.43   0
   4   8  -3    9.75    1.35   0
   4  -8  -3    6.89    1.11   0
  -4   8   3    6.92    1.20   0
  -3   8   3    3.44    1.20   0
   3  -8  -3    3.81    1.25   0
  -3  -8   3    3.37    1.16   0
   3   8  -3    2.85    1.07   0
   3  -8  -3    2.06    1.15   0
   2  -8  -3    9.81    1.22   0
   2   8  -3   12.64    1.42   0
  -2   8   3   10.21    1.24   0
  -2  -8   3   10.81    1.41   0
   2  -8  -3    9.81    1.16   0
   1  -8  -3    2.96    1.10   0
  -1  -8   3    3.02    1.55   0
   1   8  -3    4.02    1.36   0
  -1   8   3    2.00    1.18   0
   1  -8  -3    0.39    1.17   0
   0  -8  -3    3.43    1.54   0
   0  -8  -3    2.35    1.11   0
   0   8   3    3.12    1.16   0
   0  -8   3    2.03    1.83   0
   0   8  -3    1.55    1.72   0
  -1   8  -3   13.17    2.08   0
   1  -8   3   11.32    2.03   0
   1   8   3   14.75    1.24   0
  -1  -8  -3   13.21    1.17   0
  -1  -8  -3   11.44    1.31   0
  -2  -8  -3    2.48    1.12   0
  -2   8  -3    1.54    1.99   0
  -2  -8  -3    2.07    1.27   0
  -2   8  -3    1.70    2.28   0
   2   8   3    2.37    1.18   0
  -3  -8  -3   15.19    1.33   0
  -3   8  -3   16.55    2.44   0
  -3   8  -3   11.54    2.20   0
   3   8   3   15.54    1.50   0
   3   8   3   16.91    1.35   0
  -3  -8  -3   18.83    1.47   0
  -4   8  -3    2.50    2.07   0
   4   8   3    3.64    1.35   0
  -4   8  -3    2.87    2.08   0
  -4  -8  -3    6.50    1.60   0
  -4  -8  -3    3.11    1.15   0
   4   8   3    4.54    1.15   0
  -5   8  -3    1.24    1.90   0
   5   8   3    2.80    1.33   0
  -5   8  -3    0.88    1.75   0
  -5  -8  -3    1.64    1.24   0
  -5  -8  -3    0.59    1.15   0
   5   8   3    0.80    1.30   0
  -6  -8  -3    0.41    1.23   0
  -6  -8  -3    0.55    1.32   0
   6   8   3    0.90    1.06   0
  -6   8  -3    0.44    1.86   0
   6   8   3    0.30    1.29   0
  -6   8  -3    0.01    1.77   0
   7   8   3    0.08    1.05   0
  -7   8  -3    1.55    1.83   0
  -7  -8  -3    1.03    1.44   0
  -7  -8  -3    1.10    1.07   0
   7   8   3    1.28    1.31   0
  -7   8  -3   -0.53    1.53   0
  -8   8  -3    1.83    1.66   0
  -8  -8  -3    0.25    1.36   0
   8   8   3    2.18    1.33   0
   8   8   3    2.42    1.09   0
  -8  -8  -3    1.66    1.45   0
  -8   8  -3    1.22    1.55   0
   9   8   3    2.10    1.10   0
   9   8   3    6.55    1.66   0
  -9  -8  -3    4.11    1.15   0
  -9  -8  -3    5.43    1.47   0
  -9   8  -3    4.30    1.44   0
  -9   8  -3    4.74    1.69   0
 -10  -8  -3    3.72    1.18   0
  10   8   3    0.43    1.35   0
 -10  -8  -3    0.28    1.18   0
  10   8   3    1.59    1.39   0
 -10   8  -3    0.26    1.70   0
 -10   8  -3    1.30    1.72   0
 -11   8  -3    0.94    1.76   0
 -11   8  -3    1.04    1.52   0
 -11  -8  -3    0.72    1.23   0
  11   8   3    2.61    1.64   0
 -11  -8  -3    1.39    1.22   0
  11   8   3    0.74    1.18   0
  12   8   3    3.97    1.45   0
  12   8   3    1.75    1.25   0
 -12   8  -3   -0.36    1.84   0
 -12   8  -3    3.30    1.60   0
 -12  -8  -3    1.49    1.27   0
 -13  -8  -3   -1.54    1.34   0
  13   8   3   -1.21    1.75   0
 -13   8  -3    1.64    1.65   0
 -15  -9   3    0.42    1.35   0
 -14  -9   3    2.69    1.30   0
 -14   9   3    1.02    1.27   0
  14   9  -3    2.22    1.23   0
 -14   9   3    2.73    1.27   0
  13   9  -3    8.10    1.27   0
 -13   9   3    9.51    1.51   0
 -13  -9   3    4.85    1.28   0
 -13   9   3   10.46    1.47   0
 -12   9   3    8.39    1.48   0
 -12  -9   3    7.51    1.80   0
  12   9  -3    5.20    1.21   0
 -12  -9   3    0.71    1.27   0
 -12   9   3    5.20    1.19   0
 -11   9   3    4.33    1.37   0
 -11  -9   3    3.72    1.48   0
  11   9  -3    5.42    1.39   0
 -11  -9   3    4.28    1.22   0
 -11   9   3    5.64    1.44   0
 -10  -9   3    0.17    1.79   0
 -10   9   3    2.64    1.29   0
 -10   9   3    2.17    1.18   0
  10   9  -3    1.45    1.14   0
 -10  -9   3    1.44    1.16   0
  -9   9   3    2.30    1.26   0
  -9  -9   3    2.19    1.52   0
   9   9  -3    1.40    1.07   0
  -9  -9   3    1.36    1.38   0
  -9   9   3    3.51    1.33   0
  -8   9   3    5.53    1.09   0
  -8  -9   3    5.05    1.43   0
  -8  -9   3    6.00    1.54   0
  -8   9   3    3.46    1.05   0
   8   9  -3    6.60    1.11   0
  -7   9   3   -0.38    1.03   0
  -7   9   3    2.50    0.94   0
  -7  -9   3    0.48    1.57   0
   7   9  -3    1.57    1.28   0
  -7  -9   3    1.91    1.12   0
  -6   9   3   23.48    1.24   0
   6   9  -3   35.66    1.49   0
  -6  -9   3   25.36    1.26   0
  -6   9   3   28.81    1.34   0
  -6  -9   3   33.64    1.75   0
  -5   9   3   10.34    1.15   0
  -5  -9   3   14.16    1.58   0
   5   9  -3   12.61    1.18   0
  -5  -9   3   10.50    1.20   0
  -4  -9   3   43.31    1.45   0
  -4   9   3   42.53    1.38   0
   4   9  -3   49.02    1.67   0
   4  -9  -3   38.85    1.27   0
   3  -9  -3   43.10    1.67   0
  -3   9   3   32.72    1.33   0
  -3  -9   3   37.87    1.59   0
   3  -9  -3   27.72    1.21   0
   3   9  -3   39.43    1.69   0
  -2  -9   3   47.05    1.65   0
  -2   9   3   45.36    1.36   0
   2  -9  -3   42.54    1.30   0
   2  -9  -3   53.55    1.71   0
   2   9  -3   53.23    1.75   0
   1  -9  -3   14.85    1.16   0
   1  -9  -3   21.05    1.29   0
  -1  -9   3   15.85    1.54   0
   1   9  -3   20.41    1.79   0
  -1   9   3   20.44    1.49   0
   0  -9   3   10.02    1.71   0
   0  -9  -3   11.54    1.12   0
   0   9  -3   13.58    1.83   0
   0  -9  -3   12.72    1.30   0
   0   9   3   12.94    1.48   0
   1  -9   3    9.07    1.81   0
  -1  -9  -3    8.08    1.13   0
  -1  -9  -3    7.77    1.32   0
  -1   9  -3   11.09    1.96   0
   1   9   3    9.41    1.17   0
  -2   9  -3    6.47    1.94   0
  -2  -9  -3    6.22    1.12   0
  -2   9  -3    6.90    2.06   0
   2   9   3    7.69    1.20   0
  -2  -9  -3    9.47    1.29   0
  -3  -9  -3    8.08    1.17   0
  -3  -9  -3    8.41    1.35   0
  -3   9  -3    6.81    1.98   0
  -3   9  -3    7.32    2.27   0
   3   9   3    7.59    1.21   0
  -4   9  -3    3.37    2.11   0
  -4   9  -3    4.00    2.03   0
   4   9   3    5.37    1.15   0
  -4  -9  -3    2.51    1.32   0
  -4  -9  -3    5.18    1.13   0
  -5   9  -3    2.40    2.09   0
  -5   9  -3    2.11    2.00   0
  -5  -9  -3    3.83    1.54   0
   5   9   3    1.01    1.25   0
  -5  -9  -3    0.83    1.09   0
   5   9   3    4.07    1.34   0
  -6   9  -3    0.47    1.75   0
   6   9   3    0.50    1.25   0
  -6  -9  -3    1.15    1.09   0
   6   9   3   -0.93    1.03   0
  -6  -9  -3    1.80    1.41   0
  -6   9  -3    0.31    2.01   0
  -7  -9  -3    2.75    1.41   0
   7   9   3   -0.98    1.48   0
  -7  -9  -3    0.55    1.09   0
   7   9   3    4.92    1.07   0
  -7   9  -3    1.95    1.73   0
  -7   9  -3    0.67    1.60   0
  -8   9  -3   -0.34    1.57   0
   8   9   3   -1.23    1.66   0
   8   9   3    1.95    1.07   0
  -8  -9  -3   -1.71    1.22   0
  -8   9  -3    1.03    1.73   0
  -8  -9  -3    1.22    1.07   0
  -9   9  -3    0.36    1.93   0
  -9   9  -3    0.05    1.66   0
  -9  -9  -3    2.18    1.15   0
   9   9   3   -0.44    1.36   0
  -9  -9  -3    0.37    1.51   0
   9   9   3    0.27    1.11   0
 -10  -9  -3   -0.94    1.46   0
  10   9   3   -1.44    1.13   0
  10   9   3   -0.20    1.35   0
 -10  -9  -3   -0.08    1.14   0
 -10   9  -3   -0.25    1.75   0
 -10   9  -3    1.48    1.74   0
  11   9   3   -0.33    1.38   0
  11   9   3   -0.41    1.19   0
 -11  -9  -3   -1.31    1.25   0
 -11   9  -3    0.18    1.61   0
 -11  -9  -3    0.88    1.54   0
 -11   9  -3   -1.01    1.83   0
  12   9   3   -1.01    1.68   0
 -12   9  -3    1.61    1.81   0
 -12  -9  -3   -0.11    1.23   0
 -12   9  -3   -0.43    1.59   0
  12   9   3   -0.24    1.22   0
 -14  10   3    0.76    1.24   0
 -14 -10   3    3.12    1.27   0
  14  10  -3    0.10    1.26   0
 -14  10   3   -0.11    1.28   0
  13  10  -3    0.97    1.24   0
 -13  10   3   -0.37    1.43   0
 -13 -10   3    1.91    1.28   0
 -13 -10   3   -0.21    1.79   0
 -13  10   3    0.64    1.49   0
 -12  10   3   -0.53    1.41   0
 -12 -10   3   -3.43    1.49   0
  12  10  -3   -0.25    1.17   0
 -12 -10   3   -0.23    1.74   0
 -12  10   3   -0.22    1.19   0
 -11 -10   3   -0.89    1.50   0
 -11 -10   3    0.58    1.72   0
  11  10  -3    1.61    1.16   0
 -11  10   3    0.27    1.13   0
 -11  10   3    0.98    1.11   0
 -10  10   3    1.17    1.31   0
 -10 -10   3   -0.14    1.14   0
  10  10  -3   -0.83    1.38   0
 -10 -10   3    2.21    1.48   0
 -10  10   3   -0.26    1.36   0
   9  10  -3   -1.48    1.09   0
  -9 -10   3    1.78    1.42   0
  -9  10   3    0.32    1.12   0
  -9 -10   3    0.50    1.43   0
  -9  10   3    0.31    1.26   0
  -8 -10   3    3.37    1.45   0
  -8  10   3    1.54    1.33   0
  -8  10   3    1.70    1.02   0
   8  10  -3    0.99    1.08   0
  -8 -10   3    1.94    1.36   0
  -7  10   3    1.14    1.34   0
   7  10  -3    1.42    1.08   0
  -7 -10   3    4.30    1.47   0
  -7  10   3    1.97    0.99   0
  -7 -10   3    0.83    1.12   0
  -6  10   3   14.50    1.23   0
   6  10  -3   17.99    1.45   0
  -6 -10   3   20.25    1.52   0
  -6  10   3   18.19    1.29   0
  -6 -10   3   14.57    1.30   0
  -5  10   3    9.93    1.15   0
  -5 -10   3    8.73    1.28   0
   5  10  -3   10.01    1.18   0
  -5 -10   3    8.35    1.20   0
   4  10  -3    2.08    1.37   0
  -4  10   3    3.35    1.40   0
   4 -10  -3   -0.08    1.30   0
  -4 -10   3    1.99    1.16   0
  -3  10   3    2.11    1.14   0
   3  10  -3    1.09    1.40   0
  -3 -10   3    3.22    1.20   0
   3 -10  -3    4.44    1.24   0
   3 -10  -3    3.42    1.07   0
   2  10  -3   13.67    1.57   0
  -2  10   3   18.12    1.48   0
   2 -10  -3   14.49    1.33   0
   2 -10  -3   10.32    1.14   0
  -2 -10   3   12.59    1.51   0
   1 -10  -3    3.51    1.13   0
   1  10  -3    2.43    1.50   0
   1 -10  -3    3.90    1.30   0
  -1 -10   3    3.89    1.43   0
  -1  10   3    1.76    1.20   0
   0 -10   3    6.42    1.42   0
   0 -10  -3    8.65    1.15   0
   0  10   3    9.46    1.24   0
   0 -10  -3   10.95    1.67   0
   0  10  -3    9.13    1.79   0
  -1 -10  -3   24.12    1.45   0
   1  10   3   23.11    1.30   0
  -1 -10  -3   19.19    1.27   0
  -1  10  -3   19.39    2.08   0
   1 -10   3   18.32    1.86   0
  -2 -10  -3    2.88    1.22   0
  -2  10  -3    1.26    1.91   0
  -2 -10  -3    1.54    1.41   0
   2  10   3    2.64    1.23   0
  -2  10  -3    2.98    1.64   0
  -3 -10  -3    2.41    1.25   0
  -3 -10  -3    7.02    1.67   0
   3  10   3    2.49    1.19   0
  -3  10  -3    2.60    2.06   0
  -3  10  -3    2.69    2.17   0
  -4 -10  -3    3.94    1.14   0
  -4 -10  -3    6.88    1.55   0
   4  10   3    3.32    1.38   0
  -4  10  -3    1.53    2.12   0
  -4  10  -3    1.71    2.19   0
  -5 -10  -3    2.11    1.48   0
  -5  10  -3    0.48    2.03   0
  -5  10  -3    0.46    2.08   0
  -5 -10  -3   -1.92    1.10   0
   5  10   3    0.21    1.07   0
  -6  10  -3   -0.31    1.93   0
  -6 -10  -3    2.73    1.35   0
  -6  10  -3    1.48    1.94   0
  -6 -10  -3    2.62    1.40   0
   6  10   3   -0.01    1.12   0
  -7 -10  -3    3.00    1.39   0
  -7  10  -3    1.38    2.06   0
  -7  10  -3    1.25    1.98   0
   7  10   3    2.13    1.06   0
  -7 -10  -3    1.49    1.07   0
   8  10   3    2.11    1.23   0
  -8  10  -3    0.73    1.87   0
   8  10   3    3.46    1.35   0
  -8  10  -3    1.61    1.84   0
  -8 -10  -3    2.82    1.44   0
  -8 -10  -3    1.34    1.10   0
  -9  10  -3    1.60    1.90   0
   9  10   3    0.74    1.17   0
   9  10   3    3.76    1.60   0
  -9 -10  -3    3.34    1.20   0
  -9  10  -3    1.58    1.89   0
  -9 -10  -3    0.33    1.18   0
  10  10   3    0.27    1.37   0
 -10 -10  -3   -0.38    1.15   0
  10  10   3   -0.68    1.15   0
 -10 -10  -3    1.41    1.25   0
 -10  10  -3    0.58    1.78   0
 -10  10  -3   -0.18    1.74   0
  11  10   3   -1.81    1.20   0
 -11 -10  -3   -0.34    1.29   0
 -11  10  -3   -0.69    1.91   0
 -11  10  -3    1.01    1.83   0
  11  10   3    3.90    1.39   0
 -11 -10  -3    1.51    1.22   0
 -12 -10  -3    1.31    1.35   0
 -12 -10  -3    1.70    1.60   0
 -13 -11   3    1.26    1.61   0
  13  11  -3   -1.17    1.28   0
 -13 -11   3    2.43    1.26   0
 -13  11   3    0.59    1.51   0
 -13  11   3    0.54    1.26   0
 -12 -11   3   -1.13    1.27   0
 -12  11   3    3.93    1.51   0
 -12 -11   3    1.99    1.61   0
  12  11  -3    2.69    1.24   0
 -12  11   3    1.80    1.42   0
 -11  11   3    3.50    1.47   0
 -11  11   3    2.46    1.17   0
  11  11  -3    3.51    1.23   0
 -11 -11   3    3.37    1.26   0
 -11 -11   3    3.79    1.56   0
 -10  11   3    2.12    1.46   0
 -10 -11   3    1.99    1.46   0
  10  11  -3    0.78    1.07   0
 -10  11   3    4.33    1.34   0
 -10 -11   3    4.15    1.48   0
  -9  11   3    0.89    1.36   0
   9  11  -3    2.01    1.11   0
  -9 -11   3    0.54    1.41   0
  -9 -11   3    2.40    1.47   0
  -9  11   3    1.50    1.29   0
  -8 -11   3   11.34    1.25   0
  -8  11   3   13.92    1.33   0
  -8  11   3   12.70    1.15   0
  -8 -11   3   15.46    1.56   0
   8  11  -3   14.43    1.50   0
  -7 -11   3    1.43    1.14   0
  -7  11   3    3.44    1.34   0
  -7 -11   3    2.01    1.35   0
  -7  11   3    0.22    1.03   0
   7  11  -3    2.10    1.15   0
   6  11  -3    6.98    1.18   0
  -6 -11   3    4.75    1.23   0
  -6 -11   3    6.41    1.21   0
  -6  11   3    7.42    1.17   0
  -6  11   3    6.37    1.05   0
  -5  11   3    5.21    1.42   0
  -5 -11   3    5.52    1.27   0
   5  11  -3    5.58    1.40   0
  -5 -11   3    6.84    1.44   0
   4  11  -3    2.20    1.39   0
  -4  11   3    0.23    1.39   0
  -4 -11   3    0.68    1.15   0
  -4 -11   3    0.58    1.23   0
   4 -11  -3    2.34    1.30   0
  -3 -11   3    3.21    1.41   0
   3  11  -3    1.47    1.46   0
   3 -11  -3    2.84    1.22   0
  -3  11   3    1.69    1.39   0
   3 -11  -3    5.20    1.30   0
  -2  11   3    5.56    1.08   0
   2 -11  -3    5.53    1.23   0
  -2 -11   3    3.73    1.42   0
   2  11  -3    4.66    1.44   0
   2 -11  -3    5.38    1.35   0
   1 -11  -3   11.45    1.13   0
   1  11  -3   12.12    1.73   0
   1 -11  -3   10.47    1.27   0
  -1  11   3   13.30    1.16   0
  -1 -11   3   10.73    1.44   0
   0 -11  -3    2.05    1.09   0
   0  11   3    0.60    1.20   0
   0 -11  -3   -2.45    1.52   0
   0  11  -3    3.22    1.62   0
   0 -11   3    1.34    1.50   0
  -1 -11  -3   11.97    1.18   0
  -1 -11  -3    9.76    1.34   0
   1  11   3   12.14    1.22   0
   1 -11   3    9.51    1.57   0
  -1  11  -3   10.61    1.74   0
  -2 -11  -3   14.77    1.46   0
   2  11   3   11.19    1.49   0
  -2 -11  -3   12.60    1.37   0
  -2  11  -3    9.45    1.77   0
  -2  11  -3   11.65    2.00   0
  -3 -11  -3   -0.43    1.38   0
   3  11   3    3.99    1.13   0
  -3 -11  -3    1.42    1.23   0
  -3  11  -3    0.93    2.06   0
  -3  11  -3    0.61    1.89   0
  -4 -11  -3   -0.24    1.21   0
  -4 -11  -3   -0.58    1.08   0
  -4  11  -3    0.09    2.00   0
   4  11   3    1.48    1.11   0
  -4  11  -3    0.14    2.14   0
  -5 -11  -3    0.17    1.16   0
  -5  11  -3    0.91    2.16   0
  -5 -11  -3    2.56    1.19   0
   5  11   3   -0.63    1.14   0
  -5  11  -3    0.91    2.19   0
  -6 -11  -3   -0.17    1.15   0
  -6  11  -3    0.46    2.24   0
  -6  11  -3    0.78    2.26   0
  -6 -11  -3   -1.19    1.13   0
   6  11   3    0.69    1.10   0
  -7 -11  -3    1.43    1.10   0
  -7  11  -3    0.49    2.11   0
   7  11   3    0.58    1.15   0
  -7  11  -3    0.29    2.07   0
  -7 -11  -3   -2.70    1.48   0
   8  11   3    0.55    1.40   0
  -8 -11  -3    1.95    1.16   0
  -8  11  -3    0.37    2.23   0
  -8 -11  -3    2.11    1.49   0
  -8  11  -3    0.42    2.11   0
   9  11   3    1.46    1.17   0
  -9  11  -3    1.13    2.15   0
  -9 -11  -3    0.15    1.17   0
  -9 -11  -3   -2.33    1.26   0
  -9  11  -3    0.34    1.99   0
 -10  11  -3    0.37    1.99   0
 -10 -11  -3    0.89    1.21   0
 -10  11  -3    1.33    2.03   0
 -10 -11  -3    1.91    1.24   0
  10  11   3    0.74    1.21   0
 -11  11  -3    0.84    2.10   0
  11  11   3    0.08    1.24   0
 -11 -11  -3    1.22    1.53   0
 -11 -11  -3    1.61    1.27   0
 -11  11  -3    1.42    2.16   0
 -13 -12   3    1.78    1.64   0
 -13 -12   3    1.49    1.30   0
 -12  12   3   -0.16    1.55   0
 -12 -12   3    1.17    1.24   0
 -12 -12   3   -1.15    1.89   0
  12  12  -3    0.68    1.23   0
 -12  12   3   -0.13    1.48   0
 -11  12   3    0.77    1.48   0
 -11  12   3    0.18    1.42   0
 -11 -12   3    0.54    1.53   0
 -11 -12   3    0.06    1.46   0
  11  12  -3    0.64    1.18   0
 -10 -12   3   -2.05    1.15   0
 -10  12   3    2.36    1.39   0
 -10 -12   3   -0.17    1.51   0
  10  12  -3   -0.47    1.32   0
 -10  12   3   -0.91    1.14   0
  -9  12   3    0.94    1.32   0
  -9  12   3    1.14    1.09   0
  -9 -12   3    0.60    1.17   0
   9  12  -3    1.48    1.40   0
  -9 -12   3    0.85    1.52   0
  -8  12   3    3.12    1.42   0
   8  12  -3    2.30    1.15   0
  -8 -12   3    7.15    1.44   0
  -8  12   3    4.02    1.04   0
  -8 -12   3    4.24    1.51   0
  -7 -12   3    1.47    1.12   0
  -7  12   3   -0.23    1.34   0
  -7 -12   3    1.57    1.21   0
  -7  12   3    0.99    1.25   0
   7  12  -3    1.28    1.17   0
  -6  12   3    0.40    1.26   0
  -6 -12   3    1.44    1.47   0
   6  12  -3   -0.85    1.17   0
  -6 -12   3    0.46    1.38   0
  -6  12   3    0.04    1.15   0
  -5 -12   3    0.28    1.09   0
  -5  12   3    0.02    1.17   0
  -5 -12   3    3.71    1.44   0
   5  12  -3    1.44    1.42   0
  -4 -12   3    2.55    1.19   0
   4  12  -3    0.98    1.35   0
  -4  12   3    0.73    1.39   0
   4 -12  -3    1.83    1.07   0
  -4 -12   3    1.64    1.34   0
   4 -12  -3    1.07    1.21   0
   3  12  -3    1.70    1.45   0
  -3 -12   3    3.16    1.39   0
   3 -12  -3    2.23    1.13   0
  -3  12   3    1.62    1.14   0
   3 -12  -3    0.52    1.18   0
  -2 -12   3    0.92    1.38   0
   2  12  -3    0.57    1.41   0
   2 -12  -3    3.23    1.29   0
  -2  12   3    0.02    1.15   0
   2 -12  -3    0.50    1.13   0
  -1 -12   3    4.07    1.58   0
   1 -12  -3    2.21    1.21   0
  -1  12   3    4.96    1.40   0
   1  12  -3    1.28    1.42   0
   1 -12  -3    4.01    1.33   0
   0  12  -3    4.94    1.68   0
   0  12   3    5.93    1.19   0
   0 -12  -3    3.76    1.19   0
   0 -12  -3    6.33    1.10   0
   0 -12   3    4.04    1.33   0
  -1 -12  -3    2.62    1.10   0
  -1 -12  -3   -1.66    1.23   0
   1 -12   3    1.88    1.55   0
  -1  12  -3    0.53    1.61   0
   1  12   3   -0.68    1.39   0
  -2 -12  -3    2.68    1.10   0
  -2 -12  -3    5.24    1.22   0
   2  12   3    3.94    1.17   0
  -2  12  -3    3.57    1.62   0
  -2  12  -3    2.93    1.83   0
  -3 -12  -3    4.86    1.27   0
   3  12   3    2.86    1.15   0
  -3  12  -3    3.61    2.05   0
  -3 -12  -3    4.45    1.13   0
  -3  12  -3    3.64    1.74   0
  -4  12  -3    1.48    2.07   0
  -4 -12  -3    1.99    1.51   0
   4  12   3    1.31    1.16   0
  -4 -12  -3    1.79    1.43   0
  -4  12  -3    0.61    2.09   0
  -5 -12  -3    2.30    1.13   0
   5  12   3    0.26    1.17   0
  -5 -12  -3    2.83    1.23   0
  -5  12  -3    0.97    2.36   0
  -5  12  -3    0.34    2.48   0
  -6  12  -3    2.74    2.48   0
  -6 -12  -3    2.20    1.52   0
  -6 -12  -3    0.84    1.42   0
  -6  12  -3    2.07    2.54   0
   6  12   3    3.21    1.16   0
  -7  12  -3    0.65    2.28   0
  -7 -12  -3    1.63    1.24   0
   7  12   3    2.13    1.20   0
  -7  12  -3    1.82    2.44   0
  -7 -12  -3   -0.93    1.17   0
   8  12   3    0.70    1.20   0
  -8 -12  -3    0.11    1.24   0
  -8  12  -3    0.22    2.60   0
  -8 -12  -3   -0.03    1.17   0
  -8  12  -3    0.27    2.55   0
   9  12   3   -0.99    1.23   0
  -9 -12  -3    1.95    1.22   0
  -9 -12  -3    0.93    1.54   0
  -9  12  -3    0.49    2.42   0
  -9  12  -3    0.38    2.44   0
 -10 -12  -3    1.03    1.57   0
 -10  12  -3   -0.26    2.54   0
 -10 -12  -3   -0.58    1.23   0
 -10  12  -3    1.55    2.34   0
  10  12   3   -2.10    1.26   0
 -12  13   3    1.42    1.29   0
 -12 -13   3    2.27    1.27   0
 -12 -13   3    1.06    1.89   0
 -12  13   3    2.00    1.55   0
 -11  13   3   -0.56    1.25   0
 -11  13   3   -0.19    1.31   0
 -11 -13   3    2.47    1.62   0
  11  13  -3   -0.28    1.50   0
 -11 -13   3   -0.61    1.25   0
 -10  13   3    1.92    1.50   0
 -10 -13   3    2.40    1.32   0
 -10 -13   3    1.78    1.44   0
 -10  13   3    3.17    1.18   0
  10  13  -3   -2.38    1.49   0
   9  13  -3    3.64    1.14   0
  -9  13   3    0.90    1.20   0
  -9 -13   3    1.79    1.53   0
  -9  13   3    1.78    1.15   0
  -9 -13   3    0.43    1.15   0
  -8  13   3    5.89    1.36   0
  -8  13   3   -0.32    1.46   0
   8  13  -3    2.40    1.20   0
  -8 -13   3    1.48    1.51   0
  -8 -13   3    2.98    1.22   0
  -7  13   3    2.91    1.50   0
   7  13  -3    2.79    1.17   0
  -7 -13   3    3.98    1.29   0
  -7 -13   3    2.29    1.44   0
  -7  13   3    4.40    1.34   0
  -6  13   3    2.35    1.26   0
  -6 -13   3    1.59    1.37   0
  -6  13   3    0.58    1.38   0
  -6 -13   3    1.83    1.23   0
   6  13  -3    2.01    1.14   0
   5  13  -3    3.72    1.44   0
  -5  13   3    3.59    1.44   0
  -5 -13   3    2.54    1.23   0
  -5 -13   3    1.99    1.08   0
   4  13  -3    1.45    1.39   0
  -4 -13   3    1.26    1.34   0
  -4 -13   3    0.85    1.19   0
   4 -13  -3   -0.27    1.16   0
  -4  13   3   -0.05    1.45   0
   4 -13  -3    0.51    1.37   0
   3  13  -3    2.19    1.41   0
   3 -13  -3    4.34    1.18   0
  -3 -13   3    4.70    1.45   0
  -3  13   3    1.28    1.44   0
   3 -13  -3    1.35    1.11   0
   2 -13  -3    2.71    1.05   0
   2  13  -3    0.23    1.73   0
  -2 -13   3    0.94    1.39   0
   2 -13  -3    1.03    1.17   0
  -2  13   3    0.61    1.20   0
  -1 -13   3    1.19    1.41   0
   1  13  -3    1.42    1.52   0
   1 -13  -3    5.15    1.19   0
   1 -13  -3    0.22    1.11   0
  -1  13   3    1.00    1.09   0
   0 -13  -3    1.06    1.03   0
   0 -13  -3    2.71    1.22   0
   0  13   3   -0.29    1.31   0
   0  13  -3    0.80    1.67   0
   0 -13   3    1.47    1.54   0
  -1 -13  -3    1.64    1.06   0
   1  13   3    2.11    1.32   0
  -1 -13  -3    3.52    1.25   0
   1 -13   3    0.24    1.50   0
  -1  13  -3    0.54    1.56   0
  -2 -13  -3    1.88    1.03   0
  -2  13  -3    1.13    1.60   0
  -2 -13  -3    1.92    1.23   0
   2  13   3    1.27    1.35   0
  -2  13  -3    0.68    1.76   0
  -3  13  -3   -0.02    1.91   0
  -3 -13  -3    0.23    1.23   0
  -3  13  -3   -0.05    2.03   0
   3  13   3   -0.03    1.39   0
  -3 -13  -3    1.52    1.10   0
  -4  13  -3    0.42    2.11   0
  -4 -13  -3   -0.70    1.12   0
  -4 -13  -3    1.80    1.22   0
  -4  13  -3    0.89    2.24   0
   4  13   3   -1.24    1.17   0
  -5  13  -3    0.20    2.50   0
  -5 -13  -3   -0.95    1.16   0
   5  13   3    1.61    1.18   0
  -5  13  -3    1.76    2.62   0
  -5 -13  -3   -1.09    1.20   0
  -6 -13  -3    0.23    1.19   0
  -6  13  -3    0.44    3.01   0
  -6 -13  -3    4.76    1.51   0
  -6  13  -3   -0.54    2.93   0
   6  13   3   -0.46    1.20   0
   7  13   3    0.63    1.17   0
  -7  13  -3    0.42    3.47   0
  -7 -13  -3   -1.44    1.18   0
  -7  13  -3    1.88    3.20   0
  -7 -13  -3    2.40    1.27   0
   8  13   3    1.24    1.20   0
  -8 -13  -3    0.44    1.57   0
  -8 -13  -3    2.07    1.22   0
  -8  13  -3    0.07    3.51   0
  -8  13  -3   -0.18    3.39   0
  -9 -13  -3    0.23    1.35   0
   9  13   3    0.91    1.28   0
  -9  13  -3    0.23    3.46   0
  -9 -13  -3    1.67    1.51   0
  -9  13  -3    0.62    3.47   0
 -11 -14   3    1.56    1.70   0
 -11  14   3    0.87    1.57   0
 -11  14   3   -1.70    1.65   0
 -11 -14   3    1.50    1.30   0
 -10  14   3    1.65    1.24   0
 -10  14   3   -1.48    1.64   0
 -10 -14   3    1.32    1.28   0
  10  14  -3    1.65    1.56   0
 -10 -14   3   -0.43    1.65   0
   9  14  -3    1.94    1.51   0
  -9 -14   3    0.63    1.24   0
  -9  14   3    3.84    1.52   0
  -9  14   3    1.92    1.18   0
  -9 -14   3    0.05    1.52   0
  -8  14   3    2.47    1.43   0
  -8  14   3    0.53    1.51   0
  -8 -14   3    1.36    1.24   0
  -8 -14   3    2.07    1.21   0
   8  14  -3    1.41    1.51   0
  -7  14   3    0.38    1.45   0
   7  14  -3    1.48    1.44   0
  -7 -14   3    3.06    1.42   0
  -7 -14   3    1.15    1.55   0
  -7  14   3    1.23    1.34   0
  -6 -14   3   -0.63    1.23   0
  -6 -14   3    0.63    1.40   0
  -6  14   3    1.23    1.04   0
   6  14  -3   -0.92    1.37   0
  -6  14   3    0.79    1.45   0
   5 -14  -3    2.99    1.23   0
   5  14  -3    2.97    1.43   0
  -5 -14   3    2.73    1.40   0
  -5 -14   3    2.78    1.30   0
  -5  14   3    0.88    1.49   0
   4 -14  -3    3.02    1.12   0
   4  14  -3   -1.34    1.52   0
  -4 -14   3    0.50    1.36   0
  -4 -14   3    2.92    1.17   0
  -4  14   3   -0.12    1.06   0
   4 -14  -3   -1.35    1.17   0
  -3 -14   3    1.51    1.20   0
  -3 -14   3    2.56    1.38   0
  -3  14   3    0.02    1.13   0
   3  14  -3    0.68    1.45   0
   3 -14  -3   -0.07    1.17   0
   3 -14  -3    1.59    1.08   0
  -2 -14   3    0.90    1.41   0
  -2  14   3    1.85    1.16   0
   2 -14  -3    2.78    1.19   0
   2  14  -3    3.48    1.46   0
   2 -14  -3    0.94    1.10   0
  -1 -14   3   -0.23    1.35   0
   1  14  -3    1.26    1.68   0
   1 -14  -3    0.68    1.44   0
  -1  14   3    0.48    1.11   0
   1 -14  -3   -0.44    1.12   0
   0 -14  -3    1.13    1.13   0
   0  14  -3   -1.12    1.72   0
   0 -14  -3   -1.29    1.20   0
   0 -14   3    0.57    1.35   0
   0  14   3    2.78    1.43   0
  -1 -14  -3    1.39    1.09   0
  -1  14  -3   -0.80    1.70   0
   1  14   3    2.22    1.42   0
  -1 -14  -3    1.26    1.21   0
   1 -14   3    1.60    1.57   0
  -2 -14  -3    0.81    1.09   0
  -2  14  -3   -0.01    1.65   0
  -2 -14  -3   -0.18    1.21   0
   2  14   3   -0.62    1.08   0
  -2  14  -3   -0.18    1.67   0
  -3  14  -3    0.28    1.94   0
  -3 -14  -3    1.15    1.36   0
  -3 -14  -3   -3.59    1.33   0
  -3  14  -3    1.07    1.92   0
   3  14   3   -0.81    1.09   0
  -4  14  -3    0.08    2.37   0
  -4 -14  -3   -0.25    1.14   0
   4  14   3    0.90    1.14   0
  -4 -14  -3    0.37    1.29   0
  -4  14  -3    0.12    2.31   0
  -5 -14  -3    0.81    1.17   0
  -5 -14  -3    2.95    1.31   0
  -5  14  -3    0.66    2.95   0
   5  14   3    0.74    1.16   0
  -5  14  -3    0.75    2.92   0
  -6 -14  -3    2.38    1.48   0
  -6 -14  -3   -1.02    1.23   0
   6  14   3    1.11    1.22   0
   7  14   3   -0.74    1.23   0
  -7 -14  -3    1.31    1.49   0
  -7 -14  -3    1.18    1.26   0
   8  14   3   -1.44    1.56   0
  -8 -14  -3    1.02    1.25   0
  -8 -14  -3   -2.26    1.26   0
  -9  15   3   -0.35    1.56   0
  -9  15   3    1.59    1.59   0
   9  15  -3    0.51    1.31   0
  -9 -15   3    2.71    1.36   0
  -9 -15   3    1.22    1.27   0
  -8  15   3    1.49    1.55   0
  -8 -15   3   -0.57    1.60   0
  -8  15   3    0.42    1.20   0
  -8 -15   3   -1.57    1.30   0
   8  15  -3    1.21    1.21   0
  -7 -15   3   -2.22    1.52   0
   7  15  -3   -0.10    1.28   0
  -7 -15   3    3.45    1.24   0
  -7  15   3    1.22    1.43   0
  -7  15   3   -0.04    1.48   0
   6 -15  -3    1.81    1.55   0
   6  15  -3   -0.90    1.24   0
  -6 -15   3   -0.04    1.45   0
  -6 -15   3   -0.96    1.27   0
  -6  15   3   -1.27    1.16   0
  -6  15   3    0.60    1.35   0
  -5  15   3    0.19    1.46   0
  -5 -15   3   -0.04    1.38   0
   5  15  -3    1.53    1.26   0
   5 -15  -3    4.02    1.22   0
  -5 -15   3    1.08    1.25   0
  -4 -15   3    1.80    1.21   0
  -4 -15   3    1.31    1.41   0
   4  15  -3   -0.76    1.48   0
  -4  15   3   -2.06    1.44   0
   4 -15  -3    1.53    1.46   0
   4 -15  -3    1.40    1.14   0
  -3 -15   3    1.10    1.40   0
   3 -15  -3    1.56    1.23   0
   3  15  -3    1.38    1.49   0
   3 -15  -3   -1.08    1.05   0
  -3 -15   3    2.61    1.18   0
  -3  15   3    0.12    1.45   0
  -2 -15   3    1.03    1.41   0
   2  15  -3    0.87    1.49   0
  -2  15   3    0.39    1.18   0
   2 -15  -3    0.06    1.49   0
   2 -15  -3    1.51    1.38   0
   1  15  -3    1.10    1.56   0
  -1  15   3    1.86    1.47   0
   1 -15  -3   -1.25    1.23   0
   1 -15  -3   -0.52    1.39   0
  -1 -15   3    0.47    1.62   0
   0  15  -3   -0.85    1.78   0
   0 -15  -3    1.41    1.53   0
   0 -15  -3    0.58    1.43   0
   0  15   3    0.59    1.20   0
   0 -15   3    1.21    1.42   0
  -1 -15  -3   -1.25    1.20   0
  -1 -15  -3    1.76    1.28   0
  -1  15  -3    0.57    1.92   0
   1  15   3    2.52    1.47   0
   1 -15   3    1.09    1.60   0
  -2  15  -3    1.17    1.74   0
  -2 -15  -3    1.14    1.39   0
  -2 -15  -3    0.10    1.24   0
  -2  15  -3    0.74    1.95   0
   2  15   3   -0.27    1.13   0
  -3 -15  -3   -0.02    1.11   0
  -3 -15  -3   -1.45    1.34   0
  -3  15  -3   -0.70    2.01   0
   3  15   3    2.32    1.47   0
  -3  15  -3    0.24    2.02   0
  -4  15  -3    0.13    2.66   0
  -4 -15  -3   -0.98    1.52   0
  -4  15  -3    0.16    2.46   0
  -4 -15  -3   -0.61    1.12   0
   4  15   3    0.51    1.19   0
  -5 -15  -3    1.40    1.29   0
  -5 -15  -3   -0.25    1.16   0
   5  15   3    0.36    1.17   0
  -6 -15  -3    0.57    1.21   0
  -6 -15  -3    1.26    1.58   0
   6  15   3   -0.14    1.21   0
  -7 -15  -3    1.58    1.25   0
   7  15   3    0.34    1.22   0
  -7 -15  -3    0.67    1.32   0
  -8  16   3    1.64    1.50   0
  -8 -16   3   -0.86    1.57   0
  -8 -16   3    2.54    1.33   0
   8  16  -3    0.98    1.62   0
  -8  16   3    1.39    1.63   0
   7  16  -3    1.53    1.59   0
  -7 -16   3    0.12    1.23   0
  -7  16   3   -1.10    1.60   0
  -7 -16   3    0.01    1.33   0
   7 -16  -3   -0.88    1.63   0
  -7  16   3   -0.40    1.51   0
  -6  16   3   -0.39    1.42   0
  -6 -16   3    1.00    1.43   0
   6  16  -3   -0.43    1.21   0
   6 -16  -3    2.70    1.29   0
  -6 -16   3    1.67    1.29   0
  -6  16   3    0.25    1.27   0
  -5 -16   3    1.45    1.16   0
   5 -16  -3    1.00    1.32   0
  -5 -16   3   -0.97    1.56   0
  -5  16   3    0.65    1.37   0
  -5  16   3    0.19    1.22   0
   5  16  -3    0.66    1.26   0
  -4 -16   3   -0.32    1.48   0
  -4  16   3   -0.77    1.50   0
   4  16  -3    0.78    1.56   0
  -4 -16   3    1.96    1.58   0
   4 -16  -3    2.05    1.44   0
   4 -16  -3    0.96    1.22   0
  -3 -16   3   -0.46    1.49   0
   3 -16  -3    0.95    1.22   0
   3  16  -3    1.75    1.56   0
  -3 -16   3    1.63    1.52   0
   3 -16  -3    1.93    1.41   0
  -3  16   3    3.67    1.46   0
  -2 -16   3    0.17    1.45   0
   2  16  -3    1.38    1.58   0
  -2 -16   3    0.55    1.22   0
  -2  16   3    0.29    1.24   0
   2 -16  -3    0.34    1.21   0
   2 -16  -3    1.82    1.14   0
   1  16  -3   -0.45    1.58   0
   1 -16  -3    2.06    1.50   0
  -1  16   3    0.55    1.25   0
   1 -16  -3    0.08    1.43   0
  -1 -16   3    1.71    1.44   0
   0  16   3    0.90    1.50   0
   0  16  -3    0.47    1.60   0
   0 -16  -3    1.22    1.25   0
   0 -16   3    0.28    1.65   0
   0 -16  -3    0.35    1.46   0
  -1 -16  -3    0.95    1.39   0
  -1 -16  -3    1.82    1.54   0
  -1  16  -3   -1.17    1.91   0
   1  16   3    0.61    1.48   0
  -2 -16  -3    0.66    1.20   0
  -2  16  -3   -0.27    2.11   0
   2  16   3    0.50    1.25   0
  -2 -16  -3    3.08    1.27   0
  -2  16  -3    0.62    1.85   0
  -3 -16  -3    2.01    1.19   0
  -3  16  -3    0.49    2.33   0
  -3 -16  -3   -3.28    1.28   0
   3  16   3    2.00    1.21   0
  -3  16  -3    0.08    2.22   0
  -4 -16  -3    1.00    1.19   0
  -4  16  -3   -0.53    3.18   0
  -4  16  -3    0.39    2.87   0
   4  16   3    0.53    1.26   0
  -4 -16  -3   -1.05    1.29   0
  -5 -16  -3   -1.39    1.27   0
   5  16   3    1.03    1.24   0
  -5 -16  -3    1.20    1.33   0
  -6 -17   3    2.52    1.27   0
  -6 -17   3    3.17    1.35   0
  -5 -17   3    0.26    1.24   0
   5  17  -3   -0.16    1.64   0
   5 -17  -3    1.19    1.64   0
  -5 -17   3   -2.01    1.32   0
  -5  17   3    1.09    1.65   0
  -5  17   3    1.73    1.48   0
  -4 -17   3    0.17    1.54   0
  -4  17   3    3.71    1.58   0
  -4 -17   3   -0.92    1.29   0
   4 -17  -3    0.92    1.59   0
   4  17  -3   -0.73    1.66   0
   4 -17  -3    1.49    1.46   0
  -3 -17   3    0.19    1.50   0
   3  17  -3    0.02    1.66   0
  -3 -17   3    0.42    1.31   0
  -3  17   3    1.12    1.53   0
   3 -17  -3    1.59    1.52   0
   3 -17  -3    0.68    1.26   0
   2 -17  -3   -0.40    1.31   0
  -2 -17   3    2.39    1.28   0
   2  17  -3    0.69    1.91   0
  -2  17   3   -0.21    1.56   0
   2 -17  -3    4.19    1.18   0
  -2 -17   3    0.22    1.52   0
   1  17  -3    0.45    1.85   0
   1 -17  -3    0.45    1.27   0
  -1  17   3    1.38    1.27   0
   1 -17  -3   -0.43    1.18   0
  -1 -17   3    0.64    1.44   0
   0  17  -3    0.33    1.92   0
   0  17   3   -0.12    1.27   0
   0 -17  -3    0.59    1.30   0
   0 -17   3    0.58    1.72   0
   0 -17  -3   -0.41    1.21   0
   1  17   3    0.33    1.30   0
  -1  17  -3    0.63    2.16   0
  -1 -17  -3    0.67    1.34   0
  -1 -17  -3    0.54    1.50   0
  -2 -17  -3    1.91    1.65   0
  -2  17  -3   -0.38    2.24   0
  -2 -17  -3   -0.44    1.23   0
   2  17   3    3.31    1.26   0
  -2  17  -3    0.61    1.96   0
  -3 -17  -3   -0.62    1.21   0
  -3  17  -3    1.26    2.39   0
  -3  17  -3   -0.12    2.67   0
  -3 -17  -3    0.89    1.35   0
   3  17   3   -0.69    1.24   0
  17   0  -4    1.79    2.45   0
  17   0  -4    2.77    1.22   0
 -17   0   4    1.44    1.56   0
 -16   0   4    1.92    1.22   0
  16   0  -4    4.08    2.40   0
  16   0  -4   -0.03    1.17   0
 -15   0   4   14.76    1.34   0
  15   0  -4   17.10    2.27   0
  15   0  -4   16.08    1.47   0
 -14   0   4    5.27    1.44   0
  14   0  -4    2.74    2.08   0
  14   0  -4    3.34    1.34   0
 -13   0   4    1.27    1.12   0
  13   0  -4    0.99    1.74   0
  13   0  -4    1.91    1.07   0
 -12   0   4   26.64    1.24   0
  12   0  -4   26.11    2.41   0
  12   0  -4   29.24    1.19   0
  11   0  -4   29.04    1.20   0
 -11   0   4   21.93    1.24   0
  11   0  -4   20.39    2.17   0
  10   0  -4   35.96    1.20   0
 -10   0   4   34.86    1.24   0
  10   0  -4   30.51    2.45   0
   9   0  -4   33.76    1.14   0
   9   0  -4   30.62    2.71   0
  -9   0   4   28.04    1.15   0
  -8   0   4   53.69    1.28   0
   8   0  -4   67.01    1.32   0
   8   0  -4   55.57    3.13   0
   7   0  -4    0.64    1.05   0
  -7   0   4    0.82    1.06   0
  -6   0   4    3.10    1.06   0
   6   0  -4    2.66    1.06   0
   6   0  -4    1.61    3.07   0
  -5   0   4  196.11    2.17   0
   5   0  -4  166.62    1.85   0
   5   0  -4  171.73    4.79   0
   4   0  -4  268.08    2.48   0
  -4   0   4  246.41    4.45   0
   4   0  -4  263.92    4.41   0
  -4   0   4  215.46    2.17   0
  -3   0   4 1169.59    6.99   0
   3   0  -4 1242.04    7.18   0
  -3   0   4 1182.27    4.91   0
   2   0  -4 9714.72   16.69   0
  -2   0   4 9999.99   17.01   0
  -2   0   4 9534.61   14.36   0
  -1   0   4 8676.20   14.08   0
  -1   0   4 7813.97   13.32   0
   1   0  -4 9228.50   14.85   0
   1   0  -4 9346.65   14.84   0
   0   0  -4  108.38    2.28   0
   0   0   4  106.59    2.34   0
   0   0  -4  108.28    2.00   0
   0   0   4  104.06    2.06   0
  -1   0  -4  411.96    3.37   0
   1   0   4  408.00    2.92   0
   1   0   4  404.83    3.32   0
  -2   0  -4   40.01    1.69   0
   2   0   4   38.02    1.74   0
   2   0   4   34.70    1.44   0
   3   0   4    4.72    1.48   0
  -3   0  -4    3.27    1.47   0
   3   0   4    2.83    1.13   0
   4   0   4    5.65    1.39   0
  -4   0  -4    5.83    1.42   0
   4   0   4    4.92    1.28   0
   5   0   4   10.07    1.14   0
   5   0   4    9.31    1.23   0
  -5   0  -4   10.63    1.41   0
   6   0   4   21.61    1.26   0
   6   0   4   31.22    1.50   0
  -6   0  -4   27.21    1.55   0
   7   0   4   17.92    1.14   0
   7   0   4   19.22    1.55   0
  -7   0  -4   18.09    1.31   0
  -8   0  -4   16.74    1.48   0
   8   0   4   15.49    1.23   0
   8   0   4   16.42    1.10   0
   9   0   4   11.80    1.12   0
  -9   0  -4    8.37    1.49   0
   9   0   4   10.78    1.21   0
 -10   0  -4   -0.59    1.51   0
  10   0   4    2.44    1.22   0
  10   0   4   -0.26    1.35   0
  11   0   4   11.34    1.32   0
 -11   0  -4   10.08    1.25   0
  11   0   4   15.16    1.41   0
  12   0   4    3.91    1.26   0
 -12   0  -4    1.26    1.29   0
  12   0   4    4.65    1.43   0
 -13   0  -4    0.57    1.34   0
  13   0   4   -1.20    1.59   0
  13   0   4    1.54    1.48   0
  14   0   4    2.60    1.55   0
 -14   0  -4   -1.95    1.34   0
  14   0   4    1.74    1.38   0
 -17   1   4    1.61    1.57   0
  17   1  -4    0.48    2.67   0
  17  -1  -4    1.17    1.22   0
 -17  -1   4    2.68    1.56   0
  17   1  -4    0.63    1.52   0
  17  -1  -4   -0.52    2.24   0
 -16  -1   4    0.83    1.26   0
 -16   1   4    1.04    1.22   0
  16  -1  -4    1.00    1.21   0
  16   1  -4    1.44    1.21   0
  16   1  -4    0.96    2.59   0
  16  -1  -4    1.09    1.90   0
  15  -1  -4   -0.24    1.16   0
 -15  -1   4    0.20    1.20   0
 -15   1   4   -2.35    1.21   0
  15  -1  -4    0.58    1.80   0
  15   1  -4    1.12    2.29   0
  15   1  -4    2.24    1.15   0
 -14  -1   4    1.06    1.12   0
  14  -1  -4    2.30    1.06   0
 -14   1   4    1.14    1.14   0
  14   1  -4    1.08    1.31   0
  14   1  -4    0.55    2.26   0
  14  -1  -4    2.41    1.73   0
  13  -1  -4    3.02    1.69   0
 -13  -1   4    3.48    1.10   0
 -13   1   4    4.58    1.11   0
  13   1  -4    2.20    1.32   0
  13  -1  -4    3.17    1.07   0
  13   1  -4    2.01    2.25   0
  12   1  -4    2.69    1.04   0
 -12  -1   4    2.69    1.09   0
 -12   1   4    1.83    1.07   0
  12  -1  -4    2.33    1.92   0
  12   1  -4    3.34    2.34   0
  12  -1  -4    2.37    1.04   0
 -11  -1   4   12.41    1.14   0
  11   1  -4   12.86    2.50   0
 -11   1   4   15.92    1.16   0
  11  -1  -4   14.74    1.89   0
  11  -1  -4   15.85    1.13   0
  11   1  -4   15.53    1.09   0
  10   1  -4   18.64    1.10   0
  10   1  -4   15.46    2.75   0
 -10  -1   4   15.32    1.16   0
 -10   1   4   16.23    1.36   0
  10  -1  -4   17.54    1.10   0
  -9  -1   4    1.24    0.98   0
  -9   1   4    0.84    1.19   0
   9   1  -4   -0.16    0.96   0
   9   1  -4    1.49    3.11   0
   9  -1  -4    0.44    0.99   0
  -8  -1   4   20.74    1.13   0
  -8   1   4   21.74    1.15   0
   8   1  -4   25.03    1.07   0
   8  -1  -4   22.89    1.12   0
  -7   1   4   51.72    1.31   0
  -7  -1   4   56.53    1.38   0
   7  -1  -4   68.39    1.55   0
   7   1  -4   64.83    1.37   0
   6  -1  -4  180.47    1.80   0
   6   1  -4  191.29    1.88   0
  -6   1   4  143.22    1.71   0
   6  -1  -4  180.09    3.42   0
  -6  -1   4  158.38    1.82   0
   5  -1  -4   14.90    1.16   0
  -5   1   4   12.83    1.16   0
   5  -1  -4   13.94    2.29   0
   5   1  -4   14.09    1.18   0
  -5  -1   4   14.25    1.44   0
  -4   1   4    6.85    1.40   0
  -4  -1   4    8.53    1.16   0
   4   1  -4    8.44    1.41   0
   4  -1  -4    5.84    2.09   0
  -4  -1   4    7.03    3.01   0
   4  -1  -4    5.03    1.13   0
   3   1  -4   33.27    1.45   0
  -3   1   4   25.92    1.37   0
   3  -1  -4   32.04    2.29   0
  -3   1   4   32.22    2.29   0
  -3  -1   4   32.81    2.26   0
  -3  -1   4   33.50    1.71   0
  -3   1   4   32.06    1.49   0
  -2  -1   4  165.55    2.99   0
  -2  -1   4  163.80    2.42   0
  -2   1   4  161.67    2.95   0
   2  -1  -4  171.94    2.95   0
  -2  -1   4  157.90    2.53   0
   2  -1  -4  153.54    2.21   0
  -2   1   4  166.73    2.26   0
  -1  -1   4  209.60    2.92   0
   1   1  -4  193.64    2.97   0
  -1   1   4  203.93    2.94   0
   1  -1  -4  199.57    2.60   0
  -1   1   4  187.07    2.38   0
   1  -1  -4  207.33    2.65   0
  -1  -1   4  208.40    3.04   0
   0   1  -4  176.07    2.88   0
   0  -1   4  175.94    2.95   0
   0   1   4  147.25    2.23   0
   0   1   4  163.27    2.23   0
   0  -1  -4  176.55    2.23   0
   0  -1  -4  146.10    2.14   0
   0  -1   4  183.41    2.49   0
  -1  -1  -4   12.21    1.33   0
  -1   1  -4   15.48    1.77   0
   1   1   4   12.47    1.36   0
   1  -1   4   14.50    1.80   0
   1   1   4   12.73    1.53   0
  -1  -1  -4   13.59    1.39   0
   1  -1   4   15.34    1.66   0
  -2   1  -4   40.20    1.84   0
  -2  -1  -4   38.62    1.41   0
   2   1   4   34.54    1.50   0
   2   1   4   38.59    1.67   0
  -2  -1  -4   33.46    1.40   0
   2  -1   4   40.25    1.76   0
   2  -1   4   36.94    1.42   0
  -3  -1  -4   71.23    1.55   0
  -3  -1  -4   73.60    1.64   0
   3   1   4   79.00    1.86   0
  -3   1  -4   73.89    1.98   0
   3   1   4   69.12    1.61   0
   3  -1   4   73.14    1.52   0
   3  -1   4   73.28    1.86   0
   4  -1   4    2.43    1.52   0
   4  -1   4    2.08    1.34   0
  -4   1  -4    2.80    1.44   0
   4   1   4    2.24    1.43   0
   4   1   4    1.41    1.31   0
  -4  -1  -4    1.05    1.20   0
   5   1   4   28.34    1.31   0
   5  -1   4   30.49    1.47   0
   5  -1   4   28.86    1.31   0
   5   1   4   26.33    1.37   0
  -5  -1  -4   27.15    1.36   0
  -5   1  -4   29.84    1.50   0
   6   1   4    5.30    1.12   0
   6   1   4    4.65    1.22   0
  -6   1  -4    3.82    1.39   0
   6  -1   4    4.35    1.19   0
   6  -1   4    3.63    1.08   0
  -6  -1  -4    5.69    1.49   0
   7   1   4   14.96    1.16   0
  -7  -1  -4   16.12    1.26   0
  -7   1  -4   14.08    1.51   0
   7   1   4   14.51    1.29   0
   7  -1   4   17.09    1.50   0
   7  -1   4   14.74    1.15   0
   8  -1   4    0.66    1.53   0
   8   1   4    3.66    1.01   0
   8   1   4    1.66    1.20   0
  -8  -1  -4    2.84    1.49   0
  -8   1  -4    1.46    1.41   0
   8  -1   4    3.41    0.98   0
  -9  -1  -4    2.64    1.22   0
  -9   1  -4    2.78    1.18   0
   9  -1   4    3.83    1.20   0
   9  -1   4    6.81    1.33   0
   9   1   4    2.06    1.11   0
   9   1   4    5.01    1.22   0
  10  -1   4    0.24    1.10   0
  10   1   4    0.40    1.25   0
  10  -1   4   -0.62    1.37   0
  10   1   4    1.07    1.38   0
 -10   1  -4    0.76    1.22   0
 -10  -1  -4   -1.41    1.19   0
  11  -1   4    1.98    1.17   0
 -11  -1  -4    0.20    1.22   0
  11   1   4    2.91    1.55   0
 -11   1  -4   -0.67    1.15   0
  11   1   4    0.26    1.15   0
  11  -1   4   -0.51    1.30   0
  12  -1   4    0.63    1.52   0
  12   1   4    0.32    1.60   0
  12   1   4   -0.15    1.45   0
  12  -1   4    2.47    1.39   0
 -12  -1  -4   -0.46    1.51   0
 -12   1  -4   -2.08    1.25   0
  13  -1   4    1.60    1.53   0
 -13   1  -4   -0.15    1.24   0
  13   1   4   -0.32    1.60   0
  13  -1   4   -0.13    1.35   0
  13   1   4    1.15    1.44   0
 -13  -1  -4    0.49    1.26   0
 -14  -1  -4    0.80    1.34   0
  14  -1   4   -1.76    1.23   0
  14  -1   4    1.39    1.69   0
  14   1   4   -0.59    1.37   0
 -14   1  -4   -0.54    1.35   0
  14   1   4    0.92    1.58   0
 -17   2   4    2.22    1.24   0
  17  -2  -4    1.90    1.95   0
  17  -2  -4    0.81    1.23   0
 -17  -2   4    1.18    1.25   0
  17   2  -4   -2.39    1.25   0
 -16  -2   4    4.83    1.53   0
 -16   2   4    5.65    1.25   0
  16   2  -4    2.91    2.64   0
  16  -2  -4    2.82    1.19   0
  16  -2  -4    3.56    1.87   0
  16   2  -4    4.80    1.45   0
  15   2  -4   11.43    1.19   0
 -15  -2   4    6.81    1.20   0
 -15   2   4    8.02    1.25   0
  15  -2  -4    7.33    1.15   0
  15   2  -4    9.21    2.50   0
  15  -2  -4    8.82    1.88   0
 -14  -2   4    2.43    1.12   0
  14  -2  -4    1.29    1.69   0
  14  -2  -4    1.44    1.07   0
  14   2  -4    1.54    1.06   0
  14   2  -4    1.18    2.37   0
 -14   2   4   -0.86    1.41   0
  13  -2  -4   13.49    1.18   0
 -13   2   4   14.74    1.20   0
  13   2  -4   12.89    2.40   0
  13  -2  -4   12.57    1.73   0
  13   2  -4    9.45    1.11   0
 -13  -2   4   13.94    1.18   0
  12   2  -4   15.18    2.56   0
 -12  -2   4   17.01    1.18   0
 -12   2   4   15.00    1.14   0
  12  -2  -4   19.40    1.12   0
  12   2  -4   20.11    1.38   0
 -11  -2   4   37.84    1.32   0
  11  -2  -4   41.28    1.26   0
  11   2  -4   39.20    1.21   0
  11   2  -4   36.25    3.12   0
 -11   2   4   35.77    1.30   0
  10   2  -4  105.98    4.11   0
  10   2  -4  130.60    1.60   0
  10  -2  -4  113.28    1.54   0
 -10  -2   4  109.82    1.67   0
 -10   2   4  104.35    1.56   0
   9  -2  -4   72.15    1.31   0
   9   2  -4   83.69    1.53   0
  -9  -2   4   65.50    1.35   0
  -9   2   4   69.09    1.34   0
   8   2  -4  207.06    2.03   0
  -8  -2   4  170.32    1.79   0
  -8   2   4  166.03    1.79   0
   8  -2  -4  168.90    1.69   0
   7  -2  -4  315.20    2.31   0
  -7  -2   4  277.67    2.23   0
   7   2  -4  307.32    2.21   0
  -7   2   4  298.75    2.33   0
   6  -2  -4   81.92    1.42   0
   6   2  -4  102.16    1.59   0
  -6   2   4   82.90    1.46   0
  -6  -2   4   88.70    1.60   0
  -5  -2   4  196.78    2.06   0
   5   2  -4  198.19    2.02   0
  -5   2   4  177.13    1.89   0
   5  -2  -4  206.50    3.02   0
  -4   2   4   59.56    1.45   0
   4  -2  -4   79.55    2.32   0
   4   2  -4   74.10    1.56   0
  -4   2   4   76.25    1.58   0
  -4  -2   4   79.61    1.62   0
  -3  -2   4   64.63    1.64   0
   3   2  -4   68.26    1.84   0
  -3   2   4   70.58    1.82   0
  -3   2   4   68.15    2.19   0
   3  -2  -4   65.99    1.97   0
   2   2  -4   30.22    1.76   0
  -2   2   4   28.61    1.82   0
  -2  -2   4   28.33    1.75   0
   2  -2  -4   31.08    2.13   0
   2  -2  -4   27.65    1.41   0
  -2   2   4   28.14    1.48   0
  -1   2   4   60.88    1.88   0
  -1   2   4   52.66    1.85   0
  -1  -2   4   55.03    2.31   0
  -1  -2   4   54.77    2.17   0
   1  -2  -4   56.08    1.80   0
   1  -2  -4   53.92    1.59   0
   0  -2  -4   71.23    1.64   0
   0  -2   4   77.17    2.70   0
   0   2   4   77.88    2.15   0
   0   2   4   74.55    1.70   0
   0   2  -4   79.84    2.80   0
   0  -2  -4   72.62    1.77   0
  -1   2  -4  137.80    3.10   0
  -1  -2  -4  142.72    2.14   0
  -1  -2  -4  113.27    1.89   0
   1   2   4  126.39    1.98   0
   1  -2   4  140.58    3.17   0
   1   2   4  145.86    2.15   0
  -2   2  -4  126.71    2.67   0
   2   2   4  109.80    1.82   0
   2   2   4  108.85    1.75   0
  -2  -2  -4  119.13    1.78   0
  -2  -2  -4  127.34    2.01   0
   2  -2   4  117.38    2.62   0
   3  -2   4  129.74    2.31   0
  -3  -2  -4  123.02    1.84   0
   3   2   4  155.65    2.10   0
   3   2   4  135.97    1.94   0
  -3   2  -4  138.44    2.42   0
  -3  -2  -4  132.98    1.87   0
  -4   2  -4  286.17    2.88   0
   4   2   4  271.58    2.33   0
   4  -2   4  278.08    2.76   0
  -4  -2  -4  316.01    2.54   0
   4   2   4  283.75    2.25   0
  -4  -2  -4  296.78    2.37   0
   5   2   4   80.50    1.85   0
  -5  -2  -4   70.90    1.59   0
   5  -2   4   72.56    1.66   0
  -5   2  -4   76.37    1.84   0
   5   2   4   69.67    1.48   0
   6   2   4   49.10    1.30   0
   6   2   4   53.84    1.69   0
   6  -2   4   49.25    1.55   0
  -6   2  -4   51.89    1.78   0
  -6  -2  -4   42.48    1.38   0
   6  -2   4   47.15    1.30   0
   7  -2   4   95.24    1.79   0
  -7  -2  -4   83.31    1.59   0
   7   2   4   86.58    1.55   0
   7   2   4   78.50    1.63   0
  -7   2  -4   83.51    1.97   0
   7  -2   4   77.13    1.52   0
  -8  -2  -4   14.77    1.58   0
   8   2   4   14.08    1.20   0
   8  -2   4   21.55    1.55   0
   8   2   4   13.90    1.35   0
   8  -2   4   18.39    1.45   0
  -8   2  -4   12.77    1.34   0
   9  -2   4    5.44    1.18   0
   9   2   4    2.88    1.10   0
   9   2   4    3.12    1.26   0
  -9  -2  -4    3.03    1.16   0
  -9   2  -4    3.38    1.44   0
   9  -2   4    4.75    1.29   0
  10   2   4    6.49    1.36   0
  10  -2   4    9.35    1.44   0
  10   2   4    8.13    1.26   0
 -10  -2  -4    4.73    1.27   0
 -10   2  -4    4.90    1.45   0
  10  -2   4    6.17    1.32   0
  11  -2   4    3.78    1.18   0
  11  -2   4    2.47    1.39   0
  11   2   4    0.22    1.54   0
  11   2   4    3.40    1.16   0
 -11  -2  -4    1.81    1.23   0
 -11   2  -4    2.67    1.48   0
  12  -2   4    2.03    1.17   0
 -12  -2  -4    2.13    1.27   0
  12   2   4    4.54    1.29   0
 -12   2  -4    3.31    1.52   0
  12   2   4    3.52    1.43   0
  12  -2   4    4.94    1.50   0
  13  -2   4    1.13    1.49   0
 -13  -2  -4    1.76    1.57   0
 -13   2  -4    1.66    1.27   0
  13  -2   4    3.95    1.29   0
  13   2   4    1.11    1.22   0
  13   2   4    2.58    1.31   0
 -14   2  -4    3.30    1.63   0
 -14  -2  -4    1.59    1.63   0
  14   2   4    0.29    1.44   0
  14  -2   4    1.07    1.37   0
  14   2   4    1.49    1.27   0
  14  -2   4    0.28    1.27   0
 -17   3   4   -1.17    1.32   0
  17   3  -4   -0.41    1.25   0
  17  -3  -4   -0.04    1.95   0
  17  -3  -4    1.73    1.22   0
 -17  -3   4   -0.38    1.31   0
 -16   3   4    1.73    1.23   0
  16   3  -4   -0.65    1.18   0
  16  -3  -4    1.35    1.16   0
  16  -3  -4    0.96    1.86   0
 -16  -3   4    1.83    1.26   0
  15   3  -4   -2.05    1.11   0
 -15   3   4   -0.57    1.38   0
  15  -3  -4    0.43    1.77   0
  15  -3  -4    2.36    1.35   0
 -15  -3   4    0.22    1.18   0
 -14  -3   4    0.66    1.16   0
 -14   3   4    1.37    1.12   0
  14   3  -4    0.68    1.05   0
  14  -3  -4    1.35    1.08   0
  14  -3  -4    1.69    1.68   0
  13   3  -4    1.32    1.04   0
 -13   3   4    1.39    1.16   0
 -13  -3   4    0.12    1.09   0
  13  -3  -4    1.39    1.07   0
  12   3  -4    4.45    1.03   0
 -12  -3   4    2.02    1.04   0
 -12   3   4    4.83    1.09   0
  12  -3  -4    6.43    1.08   0
 -11  -3   4   21.77    1.19   0
  11   3  -4   31.24    1.38   0
  11  -3  -4   21.54    1.25   0
 -11   3   4   19.92    1.20   0
 -10   3   4   18.74    1.42   0
  10   3  -4   20.83    1.36   0
 -10  -3   4   19.13    1.48   0
  10  -3  -4   20.81    1.41   0
   9   3  -4    4.94    1.03   0
   9  -3  -4    5.14    0.99   0
  -9  -3   4    5.18    1.32   0
  -9   3   4    3.83    1.22   0
   8   3  -4   11.45    1.11   0
  -8  -3   4    9.63    1.17   0
   8  -3  -4   11.81    1.28   0
  -8   3   4    9.40    1.08   0
   7   3  -4   28.71    1.24   0
  -7   3   4   25.05    1.19   0
  -7  -3   4   29.79    1.30   0
   7  -3  -4   31.39    1.41   0
   6   3  -4  195.90    1.99   0
  -6  -3   4  179.30    1.99   0
  -6   3   4  145.57    1.78   0
  -6  -3   4  144.64    4.17   0
  -5   3   4   10.71    1.33   0
   5   3  -4   10.68    1.22   0
  -5  -3   4   12.38    1.45   0
   5  -3  -4    9.87    1.69   0
  -5   3   4   11.48    1.45   0
  -4   3   4    3.43    1.16   0
  -4  -3   4    2.39    1.11   0
  -4   3   4    1.64    1.06   0
   4   3  -4    1.48    1.09   0
   4  -3  -4    2.37    1.69   0
   3  -3  -4   23.22    1.86   0
   3   3  -4   22.32    1.56   0
  -3  -3   4   24.24    1.62   0
   3  -3  -4   19.13    1.28   0
  -3   3   4   19.70    1.30   0
  -2   3   4   97.90    1.72   0
   2   3  -4  104.33    2.41   0
   2  -3  -4  104.74    2.24   0
  -2   3   4   77.22    1.81   0
  -2  -3   4  102.12    2.35   0
   2  -3  -4   82.06    1.61   0
   1  -3  -4   88.66    1.68   0
  -1   3   4   83.49    1.87   0
  -1   3   4   78.36    1.65   0
   1  -3  -4   85.35    1.87   0
  -1  -3   4   80.03    2.62   0
  -1  -3   4   85.76    2.69   0
   0  -3  -4    8.66    1.28   0
   0   3   4    7.20    1.33   0
   0  -3   4    6.29    2.29   0
   0  -3   4    7.82    2.73   0
   0  -3  -4    9.64    1.46   0
   0   3   4    7.78    1.45   0
  -1  -3  -4    5.42    1.22   0
   1  -3   4    7.32    2.49   0
   1   3   4    3.97    1.39   0
   1   3   4    7.68    1.55   0
  -1   3  -4    5.70    2.39   0
  -1  -3  -4    7.15    1.32   0
   2   3   4   15.60    1.38   0
  -2  -3  -4   17.95    1.35   0
  -2   3  -4   17.71    2.27   0
   2  -3   4   16.89    1.98   0
  -2  -3  -4   17.63    1.34   0
   2   3   4   16.97    1.31   0
   3  -3   4   44.20    1.98   0
   3   3   4   58.22    1.74   0
  -3   3  -4   50.83    2.15   0
   3   3   4   48.04    1.61   0
  -3  -3  -4   45.00    1.47   0
  -3  -3  -4   44.58    1.47   0
   4   3   4   29.20    1.35   0
  -4  -3  -4   29.68    1.35   0
  -4  -3  -4   23.37    1.35   0
   4  -3   4   21.52    1.53   0
   4   3   4   29.82    1.76   0
  -4   3  -4   28.72    1.96   0
  -5   3  -4    0.59    1.45   0
  -5  -3  -4    2.20    1.15   0
   5   3   4    3.48    1.58   0
   5   3   4    1.22    1.12   0
   5  -3   4    0.92    1.23   0
  -5  -3  -4    2.79    1.39   0
  -6  -3  -4    7.59    1.21   0
  -6   3  -4    9.75    1.52   0
   6   3   4   10.81    1.36   0
  -6  -3  -4    7.96    1.14   0
   6   3   4    7.45    1.28   0
   6  -3   4    8.36    1.38   0
   7   3   4   16.60    1.49   0
   7   3   4   12.32    1.36   0
  -7  -3  -4   12.98    1.57   0
  -7   3  -4   13.19    1.69   0
   7  -3   4   10.89    1.47   0
   8  -3   4   13.21    1.43   0
   8   3   4   15.19    1.25   0
   8   3   4   16.40    1.66   0
  -8   3  -4   11.87    1.62   0
   8  -3   4   18.00    1.52   0
  -8  -3  -4   13.15    1.55   0
   9  -3   4    2.50    1.32   0
   9   3   4    0.84    1.06   0
   9   3   4   -0.05    1.24   0
  -9  -3  -4   -0.72    1.14   0
  -9   3  -4    1.02    1.39   0
   9  -3   4   -0.05    1.11   0
  10  -3   4    3.41    1.11   0
 -10  -3  -4    1.64    1.17   0
  10   3   4    5.27    1.34   0
 -10   3  -4    3.83    1.56   0
  10  -3   4    3.65    1.21   0
  10   3   4    1.75    1.12   0
 -11  -3  -4    0.60    1.08   0
  11   3   4    0.73    1.24   0
 -11   3  -4   -0.28    1.55   0
  11  -3   4   -0.24    1.18   0
  11   3   4   -2.56    1.58   0
  11  -3   4    1.89    1.36   0
 -12   3  -4   -0.18    1.52   0
 -12  -3  -4    1.62    1.22   0
  12   3   4    2.91    1.24   0
  12   3   4   -1.31    1.18   0
  12  -3   4    3.02    1.52   0
  12  -3   4    1.16    1.42   0
 -13  -3  -4    0.54    1.27   0
  13   3   4    2.24    1.67   0
  13  -3   4   -1.17    1.22   0
 -13   3  -4    0.41    1.57   0
  13  -3   4    1.72    1.60   0
  13   3   4    2.73    1.18   0
 -17   4   4   -0.40    1.61   0
  17  -4  -4    2.04    1.65   0
 -17  -4   4    0.48    1.28   0
 -16   4   4    3.81    1.23   0
  16   4  -4   -0.25    1.18   0
  16  -4  -4    2.24    1.57   0
  16  -4  -4    2.45    1.18   0
 -16  -4   4   -0.24    1.25   0
 -15   4   4    1.29    1.18   0
  15  -4  -4    1.38    1.11   0
  15   4  -4    3.42    1.11   0
  15  -4  -4    1.78    1.55   0
 -15  -4   4    2.50    1.41   0
  14   4  -4    1.88    1.09   0
  14  -4  -4    2.13    1.02   0
 -14   4   4    2.58    1.17   0
 -14  -4   4   -1.01    1.11   0
 -13   4   4    5.53    1.10   0
  13   4  -4    5.31    1.30   0
 -13  -4   4    2.85    1.11   0
  13  -4  -4    5.19    1.07   0
 -12  -4   4    1.57    1.08   0
  12   4  -4    3.01    1.07   0
  12  -4  -4    4.39    1.29   0
 -12   4   4    5.12    1.08   0
  11   4  -4   22.44    1.14   0
 -11  -4   4   17.32    1.18   0
 -11   4   4   17.32    1.16   0
  11  -4  -4   19.35    1.15   0
  10   4  -4   63.35    1.55   0
 -10  -4   4   48.59    1.43   0
 -10   4   4   46.44    1.34   0
  10  -4  -4   57.75    1.54   0
  -9   4   4   64.43    1.32   0
  -9  -4   4   76.73    1.50   0
   9  -4  -4   87.48    1.58   0
   9   4  -4   90.91    1.64   0
  -8  -4   4   27.34    1.27   0
   8  -4  -4   27.56    1.12   0
  -8  -4   4   24.11    2.49   0
  -8   4   4   25.14    1.15   0
   8   4  -4   33.70    1.18   0
  -7  -4   4  142.88    1.82   0
  -7  -4   4   98.55    2.96   0
  -7   4   4  109.00    1.56   0
   7   4  -4  145.39    1.71   0
  -6   4   4  205.40    2.10   0
  -6  -4   4  202.55    2.17   0
  -6  -4   4  193.92    3.43   0
   6   4  -4  213.76    2.07   0
  -6   4   4  179.07    1.91   0
  -5  -4   4  274.05    2.46   0
  -5   4   4  242.45    2.17   0
   5  -4  -4  237.84    2.40   0
   5   4  -4  292.46    2.54   0
  -5   4   4  220.36    2.01   0
  -4  -4   4  303.09    2.64   0
   4  -4  -4  307.56    2.86   0
  -4   4   4  249.24    2.18   0
   4   4  -4  305.10    2.59   0
  -3   4   4    9.26    1.18   0
   3   4  -4   11.39    1.45   0
  -3  -4   4   11.31    1.52   0
   3  -4  -4   10.31    1.40   0
   3  -4  -4    9.47    1.17   0
  -2  -4   4  109.81    2.54   0
  -2   4   4   91.73    1.79   0
   2  -4  -4   88.70    1.58   0
   2   4  -4  108.78    2.38   0
   2  -4  -4  102.60    1.87   0
  -2   4   4  114.95    1.89   0
   1  -4  -4   18.48    1.24   0
  -1  -4   4   23.94    2.26   0
  -1   4   4   21.30    1.30   0
  -1   4   4   23.80    1.48   0
   1   4  -4   18.57    2.05   0
   1  -4  -4   20.63    1.53   0
   0  -4  -4  131.62    1.75   0
   0   4   4  121.32    1.89   0
   0  -4  -4  116.25    1.85   0
   0   4   4  132.42    1.78   0
   1   4   4  171.94    2.02   0
  -1  -4  -4  197.52    1.96   0
   1   4   4  186.76    1.93   0
  -1  -4  -4  162.21    1.95   0
  -2  -4  -4  196.08    1.99   0
   2  -4   4  152.94    5.15   0
  -2  -4  -4  240.95    2.35   0
   2   4   4  211.71    1.97   0
   2   4   4  203.13    2.10   0
  -3  -4  -4   84.46    1.65   0
  -3  -4  -4  106.10    1.86   0
   3   4   4   90.54    1.74   0
  -3   4  -4   96.26    2.97   0
   3  -4   4   64.62    2.47   0
   3   4   4   91.62    1.56   0
   4   4   4   68.12    1.67   0
   4  -4   4   54.90    2.05   0
  -4  -4  -4   79.58    1.75   0
   4   4   4   79.21    1.50   0
  -4  -4  -4   66.51    1.53   0
  -4   4  -4   74.73    2.53   0
   5  -4   4   26.63    1.72   0
   5   4   4   30.82    1.78   0
  -5  -4  -4   29.78    1.28   0
  -5   4  -4   28.63    1.90   0
  -5  -4  -4   22.45    1.28   0
   5   4   4   29.97    1.23   0
   6   4   4   86.99    1.68   0
   6   4   4   90.05    1.92   0
   6  -4   4   67.88    1.96   0
  -6  -4  -4   69.99    1.50   0
  -6   4  -4   71.44    2.19   0
  -6  -4  -4   77.70    1.69   0
   7   4   4   63.28    1.44   0
   7   4   4   48.61    1.62   0
  -7   4  -4   54.60    1.94   0
  -7  -4  -4   65.07    1.81   0
  -7  -4  -4   45.56    1.38   0
   7  -4   4   64.20    1.88   0
   8   4   4    9.23    1.31   0
   8   4   4   10.00    1.14   0
  -8  -4  -4    8.07    1.49   0
   8  -4   4    7.18    1.35   0
  -8   4  -4    7.69    1.57   0
   9   4   4    2.81    1.12   0
   9  -4   4    2.89    1.22   0
  -9  -4  -4    3.47    1.15   0
   9  -4   4    4.00    1.16   0
   9   4   4    3.28    1.20   0
  -9   4  -4    2.44    1.47   0
  10   4   4    7.71    1.18   0
 -10   4  -4    7.38    1.57   0
 -10  -4  -4    9.39    1.49   0
  10   4   4   10.22    1.54   0
  10  -4   4   10.69    1.18   0
  10  -4   4    8.24    1.47   0
  11   4   4    3.00    1.09   0
 -11   4  -4   -2.15    1.49   0
  11  -4   4    2.16    1.17   0
  11   4   4    2.87    1.58   0
 -11  -4  -4    2.08    1.18   0
  11  -4   4    2.20    1.35   0
  12   4   4    4.11    1.21   0
  12  -4   4    1.88    1.21   0
  12  -4   4    2.10    1.24   0
  12   4   4    3.81    1.62   0
 -12   4  -4    1.47    1.57   0
 -12  -4  -4    2.21    1.27   0
  13   4   4   -0.63    1.34   0
 -13   4  -4    0.75    1.64   0
  13   4   4   -1.13    1.25   0
  13  -4   4    1.42    1.29   0
  13  -4   4   -0.42    1.27   0
 -13  -4  -4    0.54    1.57   0
  16   5  -4   -0.31    1.43   0
 -16   5   4    2.59    1.55   0
  16  -5  -4    0.89    1.44   0
  16  -5  -4   -0.51    1.62   0
 -16  -5   4    0.22    1.19   0
  15   5  -4    0.11    1.14   0
  15  -5  -4    1.32    1.16   0
 -15   5   4   -1.78    1.22   0
 -15  -5   4    0.37    1.17   0
  14   5  -4   -1.20    1.06   0
  14  -5  -4    2.06    1.08   0
 -14   5   4    0.94    1.14   0
 -14  -5   4    0.79    1.11   0
  13   5  -4   -0.22    1.07   0
 -13   5   4    1.77    1.11   0
  13  -5  -4    2.56    1.07   0
 -13  -5   4    0.72    1.09   0
 -12   5   4   -0.42    1.02   0
  12  -5  -4   -0.76    1.02   0
 -12  -5   4   -1.80    1.32   0
  12   5  -4    2.46    1.01   0
 -11  -5   4   -0.28    1.08   0
 -11   5   4    2.13    1.25   0
  11   5  -4    0.94    1.00   0
  11  -5  -4   -1.08    1.05   0
 -10  -5   4   -0.30    1.12   0
 -10   5   4   -0.03    1.31   0
  10   5  -4    1.22    0.99   0
  -9  -5   4    7.32    1.22   0
  -9   5   4    7.34    1.05   0
  -9  -5   4    6.97    2.03   0
   9   5  -4    6.62    1.09   0
  -8  -5   4    3.11    1.11   0
   8   5  -4    3.85    1.25   0
  -8   5   4    3.34    1.03   0
  -8   5   4    2.74    1.05   0
  -8  -5   4    2.21    2.05   0
  -7  -5   4    4.68    1.19   0
  -7  -5   4    3.49    2.09   0
  -7   5   4    3.60    1.01   0
  -7   5   4    3.98    1.35   0
   7   5  -4    2.97    1.09   0
  -6  -5   4   39.18    1.36   0
  -6   5   4   30.89    1.26   0
  -6  -5   4   40.03    2.11   0
   6   5  -4   44.38    1.35   0
  -6   5   4   35.49    1.34   0
  -5  -5   4    4.48    1.20   0
  -5   5   4    4.11    1.39   0
   5   5  -4    3.71    1.16   0
  -5   5   4    4.14    1.18   0
  -4  -5   4   31.63    1.37   0
   4  -5  -4   34.97    1.81   0
   4  -5  -4   27.29    1.27   0
   4   5  -4   34.05    1.55   0
  -4   5   4   29.85    1.32   0
  -3  -5   4   13.77    1.59   0
  -3   5   4   11.81    1.23   0
   3   5  -4   12.93    1.49   0
   3  -5  -4   15.47    1.76   0
   3  -5  -4   11.70    1.43   0
   2  -5  -4    6.58    1.15   0
   2  -5  -4    8.05    1.46   0
  -2   5   4    7.22    1.22   0
  -2  -5   4    7.79    1.57   0
   2   5  -4    8.65    1.69   0
  -1   5   4    2.02    1.29   0
  -1   5   4    2.41    1.17   0
   1  -5  -4    2.62    1.10   0
  -1  -5   4    1.97    1.88   0
   1   5  -4    2.12    1.72   0
   1  -5  -4    2.78    1.41   0
   0  -5  -4    6.52    1.41   0
   0   5   4    5.48    1.31   0
   0   5   4    3.89    1.20   0
   0  -5  -4    5.62    1.34   0
   1   5   4   13.32    1.38   0
   1   5   4   13.07    1.24   0
  -1  -5  -4   11.79    1.23   0
  -1  -5  -4   10.92    1.36   0
   2   5   4   20.99    1.29   0
  -2  -5  -4   21.17    1.30   0
  -2  -5  -4   21.76    1.38   0
   2   5   4   22.49    1.46   0
  -3  -5  -4   14.77    1.22   0
  -3  -5  -4   15.91    1.39   0
  -3   5  -4   11.17    3.00   0
  -3   5  -4   14.69    3.13   0
   3   5   4   12.91    1.17   0
   3   5   4   14.82    1.43   0
   4   5   4    2.83    1.61   0
   4   5   4    2.02    1.10   0
  -4  -5  -4    2.08    1.20   0
  -4   5  -4    1.75    1.94   0
  -4  -5  -4    5.80    1.40   0
   4  -5   4    0.75    1.63   0
  -5  -5  -4    2.64    1.44   0
   5  -5   4    2.18    1.50   0
   5   5   4    4.73    1.09   0
  -5  -5  -4    3.04    1.18   0
  -5   5  -4    2.99    1.95   0
   5   5   4    1.81    1.30   0
   6  -5   4    0.12    1.45   0
  -6   5  -4    0.15    1.67   0
   6   5   4    2.07    1.39   0
  -6  -5  -4    0.03    1.19   0
  -6  -5  -4    0.50    1.20   0
   6   5   4   -0.69    1.14   0
   7   5   4    1.74    1.36   0
   7   5   4    0.67    1.38   0
  -7   5  -4    1.41    1.60   0
  -7  -5  -4    1.80    1.40   0
  -7  -5  -4    0.76    1.21   0
   7  -5   4    0.92    1.40   0
   8   5   4    0.30    1.08   0
   8   5   4    0.91    1.29   0
  -8   5  -4    1.57    1.70   0
  -8  -5  -4   -1.01    1.15   0
  -8  -5  -4   -0.09    1.39   0
   8  -5   4    1.78    1.47   0
  -9   5  -4    0.72    1.50   0
   9   5   4    1.60    1.32   0
   9   5   4    1.65    1.15   0
  -9  -5  -4    1.25    1.16   0
   9  -5   4    1.37    1.28   0
  10   5   4    1.28    1.51   0
 -10  -5  -4    0.28    1.47   0
  10   5   4    0.28    1.13   0
 -10   5  -4   -0.34    1.48   0
  10  -5   4    1.28    1.33   0
  11  -5   4    1.56    1.38   0
  11   5   4    3.80    1.59   0
  11   5   4    0.32    1.41   0
 -11   5  -4    0.24    1.50   0
  11  -5   4    5.19    1.47   0
 -11  -5  -4   -0.49    1.48   0
  12  -5   4    0.25    1.72   0
  12   5   4    1.12    1.17   0
  12   5   4    2.51    1.62   0
 -12   5  -4    0.63    1.60   0
 -12  -5  -4    0.35    1.21   0
  12  -5   4   -0.10    1.53   0
 -13   5  -4    1.53    1.62   0
  13  -5   4   -0.86    1.49   0
 -13  -5  -4    2.85    1.30   0
  13   5   4    0.53    1.35   0
  13  -5   4    1.06    1.59   0
  13   5   4    2.22    1.25   0
 -16   6   4    0.94    1.28   0
  16   6  -4    2.05    1.19   0
 -16  -6   4    1.44    1.50   0
  15   6  -4   -0.35    1.15   0
 -15   6   4    2.87    1.25   0
 -15  -6   4    1.46    1.20   0
  14   6  -4    9.18    1.17   0
 -14   6   4    8.30    1.50   0
 -14  -6   4    4.49    1.19   0
 -13   6   4    3.40    1.11   0
 -13  -6   4    3.60    1.13   0
  13   6  -4    2.43    1.33   0
 -12  -6   4    7.30    1.19   0
  12   6  -4    3.79    1.14   0
 -12   6   4    5.85    1.03   0
 -11   6   4    8.94    1.11   0
  11   6  -4    9.88    1.08   0
 -11   6   4    7.76    1.09   0
 -11  -6   4    8.09    1.15   0
 -10   6   4   19.11    1.14   0
  10   6  -4   21.90    1.22   0
 -10  -6   4   14.44    1.69   0
 -10   6   4   19.65    1.20   0
 -10  -6   4   21.60    1.30   0
  -9  -6   4   19.83    2.02   0
   9   6  -4   23.84    1.20   0
  -9   6   4   17.21    1.09   0
  -9   6   4   17.64    1.14   0
  -9  -6   4   20.53    1.57   0
  -8   6   4   41.67    1.52   0
   8   6  -4   40.34    1.26   0
  -8  -6   4   30.88    2.02   0
  -8   6   4   30.45    1.16   0
  -8  -6   4   35.47    1.30   0
  -7  -6   4   56.17    1.99   0
  -7   6   4   61.64    1.34   0
  -7   6   4   77.04    1.66   0
  -7  -6   4   69.17    1.48   0
   7   6  -4   76.18    1.42   0
  -6  -6   4   62.68    1.81   0
   6   6  -4   85.70    1.72   0
  -6   6   4   62.04    1.40   0
  -6  -6   4   75.73    1.59   0
  -6   6   4   55.12    1.29   0
   5   6  -4   91.33    1.61   0
  -5   6   4   63.01    1.35   0
  -5  -6   4   89.94    1.87   0
  -5   6   4   78.28    1.52   0
  -4   6   4  146.46    1.96   0
   4  -6  -4  135.26    1.87   0
   4   6  -4  145.01    2.06   0
  -4  -6   4  142.69    2.08   0
   4  -6  -4  153.31    2.15   0
  -3   6   4   11.93    1.25   0
  -3  -6   4   12.87    1.50   0
   3  -6  -4   13.69    1.42   0
   3   6  -4   12.49    1.20   0
   3  -6  -4   10.51    1.16   0
  -2   6   4  172.47    1.89   0
   2  -6  -4  164.48    1.99   0
  -2  -6   4  180.70    2.65   0
   2   6  -4  188.44    2.80   0
   2  -6  -4  155.73    1.74   0
   1  -6  -4   50.16    1.36   0
  -1  -6   4   62.72    2.43   0
   1  -6  -4   65.00    1.55   0
  -1   6   4   58.94    1.45   0
   1   6  -4   62.51    2.31   0
   0  -6  -4    7.97    1.12   0
   0   6   4    6.99    1.17   0
   0  -6  -4    9.02    1.32   0
   0   6   4    6.66    1.26   0
  -1  -6  -4   62.95    1.60   0
  -1  -6  -4   64.19    1.79   0
   1   6   4   62.89    1.56   0
   1   6   4   57.22    1.40   0
  -2  -6  -4   97.25    1.73   0
  -2  -6  -4   97.43    1.52   0
   2   6   4  100.13    1.74   0
   2   6   4  106.47    1.56   0
  -3  -6  -4   66.34    1.36   0
   3   6   4   76.82    1.59   0
  -3  -6  -4   75.34    1.80   0
   3   6   4   66.20    1.60   0
  -4  -6  -4   50.82    1.45   0
  -4  -6  -4   56.79    1.36   0
  -4   6  -4   62.29    3.21   0
   4   6   4   63.91    1.56   0
   4   6   4   63.08    1.38   0
  -4   6  -4   50.82    2.87   0
  -5  -6  -4   40.77    1.34   0
  -5   6  -4   38.92    2.29   0
   5   6   4   49.20    1.35   0
   5   6   4   43.74    1.56   0
  -5  -6  -4   36.77    1.44   0
   6  -6   4   16.69    1.59   0
   6   6   4   23.96    1.48   0
   6   6   4   25.55    1.29   0
  -6  -6  -4   17.65    1.31   0
  -6   6  -4   22.10    1.89   0
  -6  -6  -4   27.99    1.61   0
   7  -6   4   17.79    1.61   0
   7   6   4   19.72    1.42   0
   7   6   4   23.92    1.22   0
  -7  -6  -4   24.48    1.51   0
  -7  -6  -4   21.33    1.27   0
  -7   6  -4   19.39    1.88   0
  -8   6  -4    1.61    1.67   0
   8   6   4    4.49    1.12   0
   8  -6   4    2.09    1.54   0
   8   6   4    5.35    1.55   0
  -8  -6  -4    2.78    1.15   0
  -8  -6  -4    2.84    1.11   0
   9  -6   4    4.38    1.38   0
   9   6   4    5.04    1.43   0
  -9  -6  -4    6.09    1.20   0
   9   6   4    6.80    1.65   0
  -9   6  -4    5.25    1.75   0
  -9  -6  -4    6.07    1.49   0
  10   6   4    4.73    1.18   0
 -10  -6  -4    2.97    1.46   0
  10  -6   4    4.80    1.39   0
  10   6   4    7.00    1.63   0
 -10   6  -4    3.52    1.46   0
 -11   6  -4    1.85    1.57   0
  11   6   4    5.78    1.61   0
 -11  -6  -4    0.85    1.26   0
  11  -6   4    4.36    1.62   0
  11   6   4    1.27    1.18   0
  12   6   4    2.87    1.34   0
 -12  -6  -4    0.30    1.58   0
 -12   6  -4    2.54    1.57   0
  12   6   4    0.65    1.46   0
  12  -6   4    1.99    1.50   0
  12  -6   4    2.41    1.48   0
  13   6   4    2.27    1.74   0
 -13  -6  -4    0.22    1.31   0
  13   6   4   -0.51    1.22   0
 -13   6  -4   -0.35    1.65   0
  13  -6   4    0.76    1.58   0
  13  -6   4    2.16    1.57   0
  16   7  -4   -0.72    1.52   0
 -16   7   4   -1.24    1.34   0
 -16  -7   4    1.83    1.26   0
 -16   7   4    3.30    1.59   0
  15   7  -4    1.11    1.45   0
 -15   7   4   -0.04    1.21   0
 -15  -7   4   -0.84    1.22   0
 -15   7   4    1.83    1.49   0
 -14   7   4    2.38    1.18   0
 -14  -7   4    0.82    1.21   0
 -14   7   4   -2.39    1.16   0
  14   7  -4   -0.86    1.15   0
 -13   7   4    0.32    1.42   0
 -13   7   4    0.79    1.44   0
 -13  -7   4    3.14    1.43   0
  13   7  -4    1.58    1.09   0
 -12   7   4    5.58    1.47   0
 -12  -7   4    4.14    1.19   0
  12   7  -4    3.74    1.10   0
 -12   7   4    4.75    1.13   0
 -11   7   4    0.36    1.11   0
 -11  -7   4    0.53    1.61   0
  11   7  -4    2.21    1.35   0
 -11  -7   4    0.70    1.16   0
 -11   7   4   -0.31    1.03   0
 -10   7   4    3.83    1.30   0
  10   7  -4    2.93    1.06   0
 -10   7   4    3.57    1.13   0
 -10  -7   4    2.59    1.15   0
 -10  -7   4    1.76    1.70   0
  -9  -7   4   31.72    1.33   0
  -9   7   4   27.47    1.11   0
  -9  -7   4   29.93    1.94   0
   9   7  -4   34.85    1.28   0
  -9   7   4   25.60    1.18   0
  -8   7   4    2.13    1.23   0
  -8   7   4    2.10    1.11   0
   8   7  -4    1.46    1.08   0
  -8  -7   4    4.15    1.79   0
  -8  -7   4    2.82    1.12   0
  -7  -7   4    1.25    1.58   0
   7   7  -4    1.50    1.05   0
  -7  -7   4    1.51    1.39   0
  -7   7   4    0.72    1.03   0
  -7   7   4    1.47    1.09   0
  -6  -7   4    3.37    1.46   0
  -6   7   4    4.02    1.24   0
   6   7  -4    2.39    1.10   0
  -6  -7   4    1.35    1.43   0
  -6   7   4    2.78    1.10   0
  -5   7   4    0.33    1.12   0
  -5  -7   4    1.07    1.44   0
   5   7  -4    1.80    1.09   0
  -4   7   4   93.25    1.75   0
   4  -7  -4   63.70    1.36   0
   4   7  -4   93.90    1.60   0
  -4  -7   4   90.57    1.84   0
   4  -7  -4   85.85    1.58   0
  -3   7   4   24.06    1.26   0
   3   7  -4   31.49    1.49   0
   3  -7  -4   28.95    1.46   0
  -3  -7   4   28.10    1.52   0
   3  -7  -4   27.85    1.41   0
  -2   7   4   12.32    1.48   0
  -2  -7   4   11.67    1.64   0
   2   7  -4    9.11    1.60   0
   2  -7  -4    8.42    1.31   0
   2  -7  -4   11.59    1.37   0
   1  -7  -4   13.07    1.13   0
   1  -7  -4   14.80    1.31   0
  -1   7   4   13.32    1.20   0
  -1  -7   4   13.13    1.81   0
   1   7  -4   14.92    1.76   0
   0  -7  -4   13.35    1.13   0
   0  -7  -4   15.05    1.30   0
   0   7   4   14.30    1.22   0
   0   7  -4   14.52    2.50   0
   0  -7   4   10.20    2.51   0
  -1  -7  -4   48.91    1.67   0
  -1  -7  -4   42.13    1.30   0
   1   7   4   52.10    1.65   0
   1   7   4   41.88    1.35   0
  -2  -7  -4    3.06    1.07   0
   2   7   4    0.39    1.23   0
   2   7   4    4.73    1.11   0
  -2  -7  -4    1.50    1.28   0
   3   7   4   10.76    1.16   0
   3   7   4    8.90    1.30   0
  -3  -7  -4    9.77    1.27   0
  -3  -7  -4    9.68    1.13   0
  -4  -7  -4    1.31    1.12   0
  -4  -7  -4    2.78    1.24   0
   4   7   4    2.05    1.15   0
   4   7   4    1.51    1.60   0
   5   7   4   11.18    1.67   0
  -5  -7  -4    9.23    1.26   0
  -5  -7  -4    9.47    1.17   0
  -5   7  -4    8.85    2.43   0
   5   7   4   12.01    1.16   0
  -5   7  -4    8.03    2.16   0
   6   7   4   21.07    1.45   0
  -6  -7  -4   17.61    1.21   0
  -6  -7  -4   15.63    1.32   0
  -6   7  -4   14.70    1.98   0
   6   7   4   20.11    1.20   0
  -6   7  -4   16.42    2.11   0
  -7  -7  -4    1.43    1.10   0
   7   7   4    2.64    1.31   0
  -7  -7  -4    0.40    1.17   0
   7   7   4    2.28    1.33   0
  -7   7  -4    1.18    1.67   0
  -7   7  -4   -0.08    1.58   0
   8   7   4    0.95    1.11   0
   8   7   4    4.80    1.60   0
  -8  -7  -4    1.53    1.16   0
  -8  -7  -4    5.23    1.42   0
  -8   7  -4    1.79    1.63   0
   9   7   4    0.83    1.39   0
   9  -7   4    0.60    1.34   0
  -9   7  -4   -0.05    1.74   0
  -9  -7  -4    1.97    1.15   0
  -9  -7  -4    1.53    1.18   0
   9   7   4   -2.42    1.62   0
  10   7   4    1.33    1.17   0
 -10   7  -4    1.53    1.80   0
 -10  -7  -4    0.10    1.46   0
  10  -7   4    0.15    1.42   0
 -10  -7  -4    2.36    1.47   0
  10   7   4    3.66    1.51   0
  11   7   4   -0.95    1.37   0
  11   7   4    1.33    1.21   0
 -11   7  -4    0.59    1.78   0
  11  -7   4    1.21    1.64   0
 -11  -7  -4   -0.35    1.20   0
  12   7   4    0.32    1.40   0
  12  -7   4    1.13    1.49   0
  12  -7   4   -0.50    1.27   0
 -12   7  -4    1.00    1.62   0
  12   7   4    2.37    1.23   0
 -12  -7  -4    1.93    1.27   0
 -15  -8   4    2.03    1.28   0
 -15   8   4    1.13    1.23   0
 -15   8   4    0.00    1.59   0
  15   8  -4    1.53    1.19   0
 -14   8   4    2.60    1.46   0
 -14  -8   4    0.36    1.21   0
 -14   8   4    5.44    1.50   0
  14   8  -4    1.75    1.22   0
 -13   8   4    9.63    1.20   0
 -13  -8   4   10.09    1.27   0
 -13   8   4   10.99    1.27   0
  13   8  -4   10.13    1.52   0
  12   8  -4    3.06    1.11   0
 -12  -8   4    1.84    1.86   0
 -12  -8   4    1.64    1.19   0
 -12   8   4    3.44    1.38   0
 -12   8   4    0.92    1.10   0
 -11   8   4    4.40    1.08   0
 -11  -8   4    3.13    1.62   0
 -11  -8   4    5.60    1.23   0
 -11   8   4    4.62    1.18   0
  11   8  -4    4.56    1.15   0
  10   8  -4   21.05    1.20   0
 -10   8   4   18.32    1.36   0
 -10  -8   4   15.82    1.76   0
 -10  -8   4   14.65    1.23   0
 -10   8   4   19.59    1.43   0
   9   8  -4    0.99    1.34   0
  -9   8   4   -0.02    1.12   0
  -9   8   4    1.91    1.04   0
  -9  -8   4    0.76    1.38   0
  -9  -8   4    0.04    1.73   0
  -8   8   4    8.40    1.27   0
  -8  -8   4    8.50    1.58   0
   8   8  -4   10.78    1.14   0
  -8  -8   4    8.63    1.21   0
  -8   8   4    8.03    1.34   0
  -7  -8   4   58.79    1.90   0
   7   8  -4   59.24    1.39   0
  -7  -8   4   49.21    1.43   0
  -7   8   4   61.80    1.62   0
  -7   8   4   45.71    1.23   0
  -6   8   4   46.78    1.46   0
  -6   8   4   43.91    1.34   0
  -6  -8   4   52.12    1.84   0
  -6  -8   4   51.76    1.66   0
   6   8  -4   50.38    1.39   0
  -5   8   4   21.26    1.16   0
   5   8  -4   25.38    1.48   0
  -5  -8   4   21.88    1.26   0
  -4   8   4   38.71    1.30   0
   4   8  -4   46.28    1.58   0
  -4  -8   4   36.88    1.33   0
   4  -8  -4   42.01    1.42   0
   4  -8  -4   44.11    1.51   0
  -3   8   4  104.05    1.81   0
   3  -8  -4   94.61    1.64   0
  -3  -8   4   99.00    1.97   0
   3   8  -4  106.82    1.97   0
   3  -8  -4   79.37    1.46   0
  -2   8   4   12.68    1.18   0
   2   8  -4   13.74    1.44   0
   2  -8  -4   13.44    1.33   0
  -2  -8   4   12.93    1.53   0
   2  -8  -4   12.95    1.13   0
   1  -8  -4   40.05    1.25   0
  -1  -8   4   43.78    2.15   0
   1  -8  -4   37.83    1.34   0
   1   8  -4   44.38    2.02   0
  -1   8   4   39.23    1.33   0
   0  -8  -4   76.19    1.41   0
   0   8   4   77.04    1.47   0
   0  -8  -4   75.25    1.55   0
   0   8  -4   78.27    2.91   0
   0  -8   4   53.85    2.57   0
  -1  -8  -4   51.45    1.45   0
  -1  -8  -4   52.44    1.32   0
   1   8   4   54.64    1.37   0
  -2  -8  -4   28.01    1.38   0
   2   8   4   28.07    1.37   0
  -2  -8  -4   27.97    1.22   0
   2   8   4   28.09    1.26   0
  -3  -8  -4   43.06    1.51   0
  -3  -8  -4   47.32    1.33   0
   3   8   4   50.06    1.47   0
   3   8   4   46.24    1.34   0
   4   8   4   32.24    1.75   0
  -4  -8  -4   23.13    1.25   0
  -4  -8  -4   23.33    1.41   0
   4   8   4   24.58    1.23   0
  -5  -8  -4    0.89    1.27   0
  -5   8  -4   -0.06    3.04   0
   5   8   4    1.27    1.31   0
   5   8   4    0.90    1.06   0
  -5   8  -4    0.51    2.98   0
  -5  -8  -4    0.03    1.10   0
  -6   8  -4    0.01    2.15   0
   6   8   4   -1.57    1.26   0
  -6  -8  -4    1.72    1.22   0
  -6   8  -4    0.86    2.23   0
  -6  -8  -4    0.41    1.06   0
   6   8   4    2.33    1.03   0
  -7  -8  -4    4.63    1.18   0
  -7  -8  -4    5.26    1.16   0
  -7   8  -4    3.73    1.95   0
   7   8   4    7.00    1.25   0
  -7   8  -4    4.68    1.81   0
   7   8   4    6.67    1.09   0
   8   8   4   -0.62    1.06   0
   8   8   4    1.38    1.61   0
  -8  -8  -4    1.48    1.10   0
  -8   8  -4    1.81    1.65   0
  -8  -8  -4   -1.00    1.39   0
  -8   8  -4    0.47    1.79   0
   9   8   4    4.73    1.17   0
  -9  -8  -4    4.48    1.16   0
   9   8   4    6.98    1.29   0
  -9  -8  -4    4.41    1.18   0
  -9   8  -4    2.97    1.79   0
  -9   8  -4    2.72    1.70   0
 -10  -8  -4    3.66    1.50   0
 -10   8  -4    2.86    1.83   0
  10   8   4    6.04    1.36   0
 -10  -8  -4    5.77    1.52   0
 -10   8  -4    3.80    1.71   0
  10   8   4    4.44    1.17   0
  11   8   4    3.02    1.21   0
 -11   8  -4    1.18    1.88   0
 -11   8  -4    1.60    1.87   0
 -11  -8  -4   -0.11    1.25   0
  11   8   4    0.35    1.71   0
  12   8   4    2.13    1.38   0
  12   8   4   -0.61    1.25   0
 -12   8  -4    0.43    1.85   0
 -12  -8  -4    1.50    1.26   0
 -12   8  -4    2.01    1.82   0
 -15   9   4    0.68    1.63   0
 -15  -9   4    1.40    1.59   0
 -15   9   4    1.16    1.60   0
  15   9  -4    0.40    1.28   0
 -14  -9   4    1.28    1.28   0
 -14   9   4   -0.30    1.49   0
 -14   9   4   -0.32    1.26   0
  14   9  -4    1.77    1.20   0
 -13   9   4    0.05    1.21   0
 -13   9   4   -1.49    1.42   0
 -13  -9   4    0.22    1.26   0
  13   9  -4   -0.46    1.43   0
  12   9  -4    1.33    1.43   0
 -12  -9   4    2.65    1.19   0
 -12  -9   4    1.96    1.70   0
 -12   9   4    0.63    1.39   0
 -12   9   4    1.49    1.10   0
 -11   9   4    0.26    1.36   0
 -11   9   4    0.68    1.15   0
 -11  -9   4    1.13    1.72   0
  11   9  -4   -1.21    1.15   0
 -11  -9   4    0.76    1.13   0
 -10  -9   4    1.06    1.72   0
 -10  -9   4    1.16    1.08   0
  10   9  -4    0.80    1.10   0
 -10   9   4    0.65    1.03   0
 -10   9   4   -1.28    1.42   0
  -9  -9   4    5.55    1.16   0
   9   9  -4    8.86    1.12   0
  -9  -9   4    7.23    1.56   0
  -9   9   4    7.61    1.09   0
  -9   9   4    6.36    1.14   0
  -8   9   4    1.34    1.02   0
   8   9  -4    4.00    1.32   0
  -8  -9   4    3.79    1.61   0
  -8  -9   4    2.05    1.43   0
  -8   9   4    3.95    1.35   0
   7   9  -4    2.60    0.99   0
  -7  -9   4    0.33    1.57   0
  -7   9   4    1.64    1.29   0
  -7   9   4   -0.05    0.99   0
  -7  -9   4    0.92    1.10   0
  -6   9   4   -0.55    1.09   0
  -6  -9   4    1.10    1.57   0
  -6   9   4    0.29    0.97   0
  -6  -9   4   -0.23    1.13   0
   6   9  -4   -0.09    1.06   0
  -5   9   4    1.58    1.10   0
  -5  -9   4    0.34    1.09   0
   5  -9  -4    1.00    1.28   0
   5   9  -4    0.54    1.29   0
   5  -9  -4    2.80    1.04   0
   4   9  -4    3.39    1.37   0
  -4   9   4    2.82    1.42   0
   4  -9  -4    6.26    1.53   0
  -4  -9   4    2.87    1.44   0
   4  -9  -4    3.92    1.05   0
  -3   9   4    3.07    1.09   0
   3   9  -4    3.45    1.44   0
   3  -9  -4    4.12    1.27   0
   3  -9  -4    3.51    1.29   0
  -3  -9   4    3.05    1.46   0
   2  -9  -4    1.13    1.25   0
  -2  -9   4    1.98    1.64   0
   2   9  -4    2.45    1.62   0
  -2   9   4    0.69    1.13   0
   2  -9  -4    3.10    1.04   0
   1  -9  -4    1.12    1.08   0
  -1  -9   4    0.00    1.83   0
   1  -9  -4    2.80    1.55   0
   1   9  -4    1.89    1.82   0
  -1   9   4    0.23    1.13   0
   0  -9  -4    0.90    1.07   0
   0   9  -4    0.55    1.97   0
   0  -9  -4    1.35    1.28   0
   0   9   4   -0.09    1.16   0
   0  -9   4    1.74    1.87   0
  -1  -9  -4    2.73    1.10   0
   1   9   4    0.62    1.21   0
  -1   9  -4    1.97    2.76   0
  -1   9  -4    1.89    2.51   0
  -1  -9  -4    2.73    1.26   0
  -2  -9  -4    2.40    1.12   0
  -2  -9  -4    3.01    1.61   0
   2   9   4   -0.10    1.14   0
  -3  -9  -4   -1.04    1.26   0
   3   9   4   -0.74    1.09   0
  -3  -9  -4    1.41    1.10   0
  -4  -9  -4    0.74    1.29   0
  -4  -9  -4    1.34    1.09   0
   4   9   4   -1.07    1.30   0
   4   9   4    1.19    1.06   0
   5   9   4    5.30    1.53   0
  -5  -9  -4    1.49    1.07   0
   5   9   4    2.98    1.03   0
  -5  -9  -4    4.07    1.19   0
  -6   9  -4    3.32    2.70   0
  -6  -9  -4    1.29    1.11   0
   6   9   4    4.55    1.22   0
  -6  -9  -4    5.00    1.43   0
  -6   9  -4    2.84    2.81   0
   6   9   4    5.30    1.32   0
  -7   9  -4    0.82    1.99   0
  -7  -9  -4    2.78    1.07   0
   7   9   4    0.34    1.24   0
  -7   9  -4   -0.31    2.29   0
  -7  -9  -4    0.38    1.13   0
   7   9   4    1.99    1.29   0
  -8  -9  -4    2.63    1.22   0
   8   9   4    5.94    1.37   0
  -8   9  -4    1.15    2.16   0
  -8  -9  -4    1.99    1.11   0
   8   9   4    1.80    1.33   0
  -8   9  -4    1.46    1.86   0
  -9  -9  -4   -0.38    1.15   0
   9   9   4    0.41    1.13   0
   9   9   4   -0.76    1.36   0
  -9   9  -4    1.07    1.93   0
  -9  -9  -4    0.82    1.52   0
  -9   9  -4    1.44    1.86   0
  10   9   4   -0.70    1.22   0
  10   9   4   -0.21    1.68   0
 -10   9  -4    0.87    2.05   0
 -10  -9  -4    2.55    1.25   0
 -10  -9  -4    3.46    1.47   0
 -10   9  -4    0.72    1.99   0
  11   9   4    1.35    1.36   0
  11   9   4    2.49    1.22   0
 -11  -9  -4   -2.23    1.30   0
 -11  -9  -4   -0.00    1.60   0
 -11   9  -4    1.22    2.14   0
 -11   9  -4    1.94    2.05   0
 -14  10   4    1.49    1.56   0
  14  10  -4    2.31    1.52   0
 -14  10   4    0.60    1.59   0
 -14 -10   4    2.46    1.30   0
 -13 -10   4    2.83    1.24   0
 -13 -10   4    2.07    2.04   0
 -13  10   4    3.47    1.49   0
  13  10  -4    2.41    1.48   0
 -13  10   4    2.43    1.25   0
 -12 -10   4    1.97    1.24   0
 -12 -10   4    1.95    1.76   0
  12  10  -4    1.25    1.13   0
 -12  10   4    2.00    1.45   0
 -12  10   4    1.56    1.43   0
 -11  10   4    0.61    1.34   0
 -11 -10   4    3.30    1.75   0
 -11 -10   4    0.79    1.16   0
  11  10  -4    2.98    1.22   0
 -11  10   4    2.33    1.15   0
 -10  10   4    2.31    1.03   0
 -10 -10   4    3.52    1.54   0
  10  10  -4    5.05    1.17   0
 -10 -10   4    3.80    1.17   0
 -10  10   4    6.56    1.39   0
  -9  10   4    0.38    1.37   0
  -9 -10   4    1.20    1.10   0
  -9 -10   4    0.94    1.58   0
   9  10  -4    1.78    1.11   0
  -9  10   4    0.98    1.06   0
  -8  10   4   -1.01    1.41   0
   8  10  -4   -2.28    1.29   0
  -8 -10   4    1.44    1.11   0
  -8 -10   4    0.26    1.39   0
  -8  10   4    1.76    1.27   0
  -7  10   4    6.83    1.01   0
  -7  10   4    6.95    1.38   0
   7  10  -4    6.33    1.40   0
  -7 -10   4    5.98    1.15   0
  -7 -10   4    7.14    1.53   0
  -6  10   4   16.23    1.13   0
  -6 -10   4   20.27    1.26   0
  -6  10   4   19.58    1.26   0
   6  10  -4   21.49    1.27   0
  -6 -10   4   16.85    1.35   0
  -5 -10   4   40.72    1.56   0
  -5  10   4   43.81    1.50   0
   5 -10  -4   44.52    1.45   0
   5 -10  -4   44.40    1.46   0
   5  10  -4   40.72    1.58   0
  -4  10   4   21.05    1.46   0
   4 -10  -4   20.66    1.33   0
  -4 -10   4   18.77    1.57   0
   4 -10  -4   20.45    1.35   0
   4  10  -4   17.11    1.54   0
  -3  10   4   20.60    1.27   0
   3 -10  -4   20.78    1.37   0
   3  10  -4   23.63    1.60   0
  -3 -10   4   22.86    1.59   0
   3 -10  -4   17.81    1.14   0
  -2  10   4   25.96    1.30   0
  -2 -10   4   29.78    1.80   0
   2 -10  -4   28.93    1.37   0
   2 -10  -4   25.93    1.21   0
   2  10  -4   27.76    1.85   0
   1 -10  -4   31.61    1.23   0
  -1 -10   4   29.15    1.80   0
   1  10  -4   30.85    1.94   0
   1 -10  -4   31.63    1.45   0
  -1  10   4   33.46    1.60   0
   0 -10  -4   14.98    1.41   0
   0 -10  -4   16.98    1.43   0
   0  10   4   13.98    1.26   0
   0  10  -4   15.47    2.10   0
   0 -10   4   11.88    1.78   0
  -1 -10  -4   46.51    1.56   0
  -1  10  -4   31.18    2.51   0
  -1  10  -4   39.50    2.88   0
   1  10   4   41.30    1.37   0
  -1 -10  -4   33.37    1.46   0
   2  10   4   32.16    1.32   0
  -2 -10  -4   28.30    1.27   0
  -2 -10  -4   28.66    1.39   0
   3  10   4   15.91    1.23   0
  -3 -10  -4   21.09    1.24   0
  -3 -10  -4   12.96    1.33   0
  -4 -10  -4    3.43    1.11   0
  -4 -10  -4    1.43    1.20   0
   4  10   4    1.32    1.07   0
  -5 -10  -4    2.93    1.37   0
   5  10   4    1.06    1.36   0
  -5 -10  -4    1.05    1.14   0
   6  10   4    4.83    1.47   0
   6  10   4    3.34    1.12   0
  -6 -10  -4    3.31    1.12   0
  -6 -10  -4    9.33    1.42   0
   7  10   4    2.26    1.30   0
  -7  10  -4    0.45    3.02   0
  -7  10  -4    1.35    3.09   0
  -7 -10  -4    3.05    1.14   0
  -7 -10  -4    1.39    1.09   0
   7  10   4   -1.96    1.32   0
   8  10   4    2.49    1.68   0
   8  10   4    1.15    1.16   0
  -8  10  -4    1.15    2.40   0
  -8 -10  -4   -0.99    1.13   0
  -8  10  -4    0.38    2.48   0
  -8 -10  -4    2.79    1.17   0
  -9  10  -4    1.37    2.17   0
   9  10   4    3.19    1.34   0
  -9 -10  -4    1.38    1.15   0
   9  10   4    1.24    1.17   0
  -9  10  -4    0.82    2.24   0
  -9 -10  -4    0.48    1.19   0
 -10  10  -4    1.19    2.15   0
  10  10   4    1.00    1.21   0
 -10 -10  -4    0.78    1.22   0
 -10 -10  -4    1.77    1.54   0
 -10  10  -4    1.82    2.28   0
  10  10   4    0.94    1.44   0
 -11  10  -4    1.11    2.14   0
  11  10   4   -0.99    1.40   0
  11  10   4   -1.06    1.28   0
 -11  10  -4   -0.32    2.42   0
 -11 -10  -4    1.89    1.35   0
 -11 -10  -4    2.55    1.28   0
 -13 -11   4    2.26    1.54   0
 -13 -11   4   -0.17    1.84   0
  13  11  -4    0.87    1.24   0
 -13  11   4   -0.27    1.20   0
 -13  11   4    0.42    1.53   0
 -12  11   4    1.11    1.43   0
 -12 -11   4    0.77    1.50   0
 -12 -11   4    0.53    1.57   0
  12  11  -4    0.97    1.16   0
 -12  11   4    1.95    1.22   0
 -11  11   4    0.82    1.18   0
 -11 -11   4    1.39    1.17   0
 -11 -11   4    1.43    1.56   0
 -11  11   4    0.98    1.39   0
  11  11  -4   -0.16    1.11   0
 -10  11   4    0.88    1.41   0
 -10 -11   4   -1.19    1.06   0
 -10  11   4   -0.71    1.10   0
  10  11  -4    1.78    1.08   0
 -10 -11   4    0.36    1.47   0
   9  11  -4    2.53    1.36   0
  -9  11   4    1.57    1.37   0
  -9  11   4    1.34    1.02   0
  -9 -11   4    0.78    1.50   0
  -9 -11   4   -0.08    1.13   0
  -8  11   4   -1.15    1.40   0
  -8 -11   4    0.71    1.34   0
  -8  11   4    0.96    1.06   0
  -8 -11   4    0.38    1.42   0
   8  11  -4    0.43    1.08   0
  -7  11   4   -0.32    1.39   0
  -7  11   4    2.56    1.23   0
  -7 -11   4   -0.92    1.34   0
   7  11  -4    2.50    1.07   0
  -7 -11   4   -0.37    1.39   0
  -6  11   4   -0.44    1.08   0
  -6 -11   4    0.80    1.11   0
  -6  11   4    0.02    1.38   0
  -6 -11   4    1.54    1.46   0
   6  11  -4    1.06    1.38   0
  -5  11   4    1.07    1.13   0
  -5 -11   4    3.30    1.48   0
   5 -11  -4    3.57    1.19   0
   5  11  -4    0.72    1.36   0
  -5 -11   4    2.28    1.41   0
   5 -11  -4    0.34    1.07   0
  -4  11   4   16.23    1.47   0
   4 -11  -4   16.40    1.34   0
  -4 -11   4   17.21    1.57   0
   4  11  -4   14.51    1.31   0
   4 -11  -4   19.07    1.40   0
   3  11  -4    1.91    1.41   0
  -3  11   4    2.06    1.16   0
  -3 -11   4    4.16    1.39   0
   3 -11  -4    4.34    1.26   0
   3 -11  -4    3.07    1.09   0
   2  11  -4   -0.18    1.33   0
  -2 -11   4   -0.43    1.28   0
  -2  11   4    2.04    1.17   0
   2 -11  -4    1.15    1.04   0
   2 -11  -4    3.30    1.21   0
   1 -11  -4    0.77    1.07   0
  -1 -11   4    0.99    1.70   0
   1  11  -4    1.79    1.55   0
  -1  11   4    0.54    1.17   0
   1 -11  -4    0.88    1.21   0
   0 -11  -4    6.15    1.15   0
   0 -11  -4    5.65    1.26   0
   0  11   4    4.85    1.19   0
   0 -11   4    4.39    1.76   0
   0  11  -4    5.83    1.87   0
  -1 -11  -4    6.29    1.13   0
  -1  11  -4    7.52    2.39   0
  -1 -11  -4    7.27    1.24   0
   1  11   4    8.68    1.14   0
   2  11   4    0.80    1.14   0
  -2 -11  -4    0.47    1.10   0
  -2 -11  -4    1.90    1.23   0
  -3 -11  -4    0.17    1.35   0
  -3 -11  -4    0.95    1.49   0
   3  11   4    0.50    1.13   0
  -4 -11  -4   -0.99    1.13   0
  -4 -11  -4    2.27    1.15   0
   4  11   4    1.45    1.10   0
  -5 -11  -4    0.21    1.28   0
  -5 -11  -4    0.66    1.12   0
   5  11   4    0.27    1.10   0
  -6 -11  -4   -1.34    1.35   0
   6  11   4    1.59    1.11   0
  -6 -11  -4    1.05    1.22   0
  -7 -11  -4    0.46    1.15   0
  -7 -11  -4   -0.66    1.20   0
   7  11   4    2.50    1.09   0
   8  11   4    2.01    1.13   0
  -8 -11  -4    1.19    1.17   0
  -8 -11  -4   -1.14    1.23   0
   9  11   4    1.13    1.18   0
  -9  11  -4   -0.06    3.57   0
  -9 -11  -4   -1.40    1.15   0
  -9 -11  -4    1.83    1.27   0
  -9  11  -4    0.37    3.39   0
  10  11   4    1.30    1.21   0
 -10  11  -4    0.62    3.04   0
 -10 -11  -4    1.11    1.19   0
 -10  11  -4    0.11    2.80   0
 -10 -11  -4    3.00    1.55   0
 -13  12   4    2.32    1.61   0
 -13  12   4    0.85    1.54   0
 -13 -12   4   -0.35    1.83   0
 -13 -12   4    0.87    1.28   0
  13  12  -4   -0.11    1.56   0
 -12  12   4    0.93    1.20   0
 -12  12   4    0.81    1.28   0
 -12 -12   4   -1.24    1.58   0
  12  12  -4   -0.97    1.23   0
 -12 -12   4    1.45    1.24   0
 -11  12   4    2.82    1.25   0
 -11  12   4    3.01    1.44   0
 -11 -12   4    2.63    1.60   0
 -11 -12   4    2.03    1.20   0
  11  12  -4    3.19    1.17   0
 -10 -12   4    1.87    1.21   0
 -10  12   4    5.33    1.41   0
 -10 -12   4    2.45    1.60   0
 -10  12   4    1.17    1.11   0
  10  12  -4    3.82    1.15   0
  -9  12   4    0.27    1.14   0
  -9  12   4    1.48    1.08   0
  -9 -12   4    2.64    1.26   0
  -9 -12   4    3.41    1.24   0
   9  12  -4   -0.11    1.16   0
  -8  12   4    4.99    1.45   0
  -8  12   4    3.21    1.02   0
  -8 -12   4    2.96    1.18   0
   8  12  -4    3.65    1.43   0
  -8 -12   4    3.83    1.52   0
  -7  12   4    4.23    1.15   0
  -7  12   4    3.40    1.06   0
  -7 -12   4    3.27    1.25   0
   7  12  -4    5.71    1.42   0
  -7 -12   4    3.88    1.12   0
   6 -12  -4    2.31    1.52   0
  -6  12   4    4.28    1.20   0
  -6 -12   4    1.02    1.12   0
   6  12  -4    2.47    1.15   0
  -6 -12   4    1.26    1.54   0
  -6  12   4    3.06    1.28   0
  -5 -12   4    4.63    1.44   0
  -5  12   4    5.19    1.16   0
   5 -12  -4    2.63    1.26   0
   5  12  -4    3.37    1.30   0
  -5 -12   4    4.48    1.33   0
   5 -12  -4    5.64    1.07   0
  -4 -12   4    0.47    1.39   0
   4  12  -4    3.42    1.47   0
   4 -12  -4    2.61    1.49   0
  -4  12   4    4.63    1.12   0
   4 -12  -4    3.06    1.07   0
   3  12  -4    2.76    1.44   0
  -3 -12   4    2.54    1.41   0
   3 -12  -4    4.58    1.48   0
   3 -12  -4    1.72    1.16   0
  -3  12   4    1.70    1.42   0
  -2 -12   4    5.71    1.66   0
   2  12  -4    7.19    1.70   0
  -2  12   4    5.43    1.18   0
   2 -12  -4    6.27    1.23   0
   2 -12  -4    6.72    1.11   0
  -1 -12   4    1.56    1.34   0
  -1  12   4    5.63    1.40   0
   1 -12  -4    1.32    1.15   0
   1  12  -4    1.56    1.64   0
   1 -12  -4    2.24    1.33   0
   0 -12  -4    0.78    1.33   0
   0 -12  -4    0.76    1.21   0
   0  12  -4    3.22    1.88   0
   0  12   4    3.18    1.11   0
   0 -12   4    2.03    1.54   0
  -1 -12  -4    2.48    1.06   0
  -1 -12  -4    1.95    1.51   0
  -1  12  -4    0.47    2.03   0
   1  12   4    1.38    1.37   0
  -2 -12  -4    0.66    1.12   0
  -2 -12  -4   -1.42    1.55   0
  -2  12  -4    1.24    2.86   0
  -2  12  -4    1.33    2.74   0
   2  12   4    3.10    1.15   0
  -3 -12  -4    3.89    1.33   0
  -3 -12  -4    2.62    1.48   0
   3  12   4    2.12    1.17   0
  -4 -12  -4    3.08    1.38   0
   4  12   4    0.65    1.14   0
  -4 -12  -4    1.67    1.24   0
  -5 -12  -4    1.59    1.12   0
  -5 -12  -4    3.45    1.21   0
   5  12   4    2.58    1.15   0
  -6 -12  -4   -0.03    1.17   0
  -6 -12  -4    2.40    1.22   0
   6  12   4    0.66    1.42   0
  -7 -12  -4    0.44    1.17   0
  -7 -12  -4    2.71    1.23   0
   7  12   4    2.71    1.21   0
   8  12   4    3.32    1.43   0
  -8 -12  -4    1.64    1.26   0
  -8 -12  -4    1.21    1.19   0
   9  12   4    2.20    1.21   0
  -9 -12  -4   -0.92    1.18   0
  -9 -12  -4    0.36    1.54   0
 -12  13   4    2.88    1.51   0
 -12  13   4   -1.99    1.30   0
 -12 -13   4    1.14    1.21   0
 -12 -13   4    0.54    1.65   0
  12  13  -4    2.18    1.50   0
 -11  13   4   -1.78    1.23   0
 -11  13   4    1.16    1.47   0
 -11 -13   4    1.22    1.58   0
  11  13  -4    2.11    1.49   0
 -11 -13   4   -2.09    1.28   0
 -10  13   4   -0.89    1.48   0
 -10 -13   4    1.43    1.20   0
 -10 -13   4    0.86    1.58   0
  10  13  -4   -2.92    1.24   0
 -10  13   4    0.38    1.40   0
  -9  13   4    0.94    1.19   0
  -9 -13   4   -2.16    1.49   0
   9  13  -4    0.47    1.18   0
  -9 -13   4    2.92    1.20   0
  -9  13   4    0.69    1.10   0
  -8  13   4    0.84    1.16   0
  -8 -13   4    0.46    1.52   0
  -8 -13   4    0.20    1.21   0
  -8  13   4    1.12    1.07   0
   8  13  -4   -2.59    1.22   0
   7 -13  -4    1.64    1.21   0
  -7  13   4    1.43    1.12   0
  -7  13   4    2.02    1.47   0
  -7 -13   4    1.91    1.52   0
   7  13  -4    2.41    1.50   0
  -7 -13   4    0.19    1.12   0
  -6  13   4    1.46    1.11   0
  -6 -13   4    0.09    1.45   0
   6 -13  -4    0.58    1.24   0
   6  13  -4    0.16    1.09   0
  -6 -13   4    0.53    1.38   0
  -6  13   4   -1.33    1.25   0
   5  13  -4   -1.80    1.39   0
  -5 -13   4    0.74    1.22   0
  -5  13   4   -1.06    1.18   0
  -5 -13   4    1.16    1.33   0
   5 -13  -4    0.17    1.21   0
   5 -13  -4   -0.93    1.35   0
  -4  13   4   -0.19    1.12   0
   4 -13  -4    1.49    1.45   0
  -4 -13   4   -1.00    1.37   0
   4 -13  -4    0.85    1.35   0
   4  13  -4   -0.69    1.43   0
  -3 -13   4    1.79    1.55   0
   3 -13  -4    1.80    1.19   0
  -3  13   4    0.24    1.15   0
   3 -13  -4    3.11    1.30   0
   3  13  -4    0.93    1.41   0
  -2 -13   4   -0.09    1.33   0
   2  13  -4   -0.31    1.39   0
   2 -13  -4    2.33    1.17   0
  -2  13   4    0.46    1.14   0
   2 -13  -4    0.57    1.05   0
  -1 -13   4    0.24    1.50   0
   1  13  -4    0.83    1.38   0
  -1  13   4    1.69    1.14   0
   1 -13  -4    0.28    1.46   0
   1 -13  -4    1.44    1.00   0
   0 -13  -4    1.87    1.08   0
   0  13  -4    0.79    1.61   0
   0 -13  -4    1.30    1.17   0
   0  13   4   -0.02    1.11   0
   0 -13   4    0.29    1.66   0
  -1 -13  -4    1.61    1.05   0
  -1 -13  -4    3.34    1.47   0
  -1  13  -4   -0.16    2.09   0
   1  13   4   -0.44    1.18   0
  -2 -13  -4   -0.19    1.10   0
   2  13   4    0.52    1.13   0
  -2 -13  -4    1.41    1.17   0
  -2  13  -4    0.76    2.64   0
  -2  13  -4    0.44    2.47   0
  -3 -13  -4   -1.34    1.17   0
   3  13   4   -0.05    1.18   0
  -3 -13  -4    0.88    1.25   0
   4  13   4    1.39    1.12   0
  -4 -13  -4   -0.97    1.13   0
  -4 -13  -4    3.44    1.24   0
  -5 -13  -4    0.08    1.20   0
  -5 -13  -4   -0.17    1.25   0
   5  13   4    1.19    1.47   0
  -6 -13  -4    2.22    1.17   0
  -6 -13  -4    2.78    1.21   0
   6  13   4   -0.07    1.21   0
   7  13   4    1.00    1.48   0
  -7 -13  -4   -0.05    1.18   0
  -7 -13  -4    4.08    1.50   0
   8  13   4    1.13    1.22   0
  -8 -13  -4    1.23    1.24   0
  -8 -13  -4    2.51    1.25   0
  -9 -13  -4    0.48    1.29   0
  11  14  -4    1.76    1.56   0
 -11  14   4    0.22    1.53   0
 -11  14   4    1.76    1.65   0
 -11 -14   4    0.68    1.63   0
 -11 -14   4    0.48    1.53   0
 -10  14   4    0.91    1.52   0
 -10 -14   4    2.24    1.52   0
 -10  14   4    1.89    1.47   0
 -10 -14   4   -0.57    1.61   0
  10  14  -4    1.92    1.30   0
  -9  14   4    0.66    1.49   0
   9  14  -4    1.29    1.24   0
  -9 -14   4    1.25    1.58   0
  -9 -14   4    1.24    1.24   0
  -9  14   4    0.10    1.14   0
   8 -14  -4   -1.84    1.25   0
  -8  14   4    0.32    1.49   0
  -8  14   4    0.80    1.11   0
  -8 -14   4    0.48    1.22   0
  -8 -14   4    0.72    1.21   0
   8  14  -4    1.80    1.51   0
  -7 -14   4    0.63    1.44   0
  -7  14   4    1.77    1.11   0
  -7  14   4   -0.10    1.47   0
  -7 -14   4    1.75    1.52   0
   7  14  -4    1.29    1.48   0
   7 -14  -4   -1.63    1.27   0
  -6  14   4    0.08    1.18   0
   6  14  -4    1.93    1.20   0
  -6 -14   4   -1.26    1.44   0
  -6 -14   4    1.57    1.23   0
   6 -14  -4    3.32    1.26   0
  -6  14   4    2.25    1.01   0
   5 -14  -4    0.31    1.22   0
  -5  14   4    0.46    1.39   0
   5  14  -4   -0.00    1.44   0
  -5 -14   4    1.38    1.42   0
   5 -14  -4   -0.70    1.09   0
  -5 -14   4    3.01    1.21   0
   4  14  -4   -0.03    1.37   0
  -4 -14   4    0.43    1.31   0
  -4 -14   4    2.00    1.18   0
   4 -14  -4    1.69    1.47   0
   4 -14  -4    3.02    1.36   0
  -4  14   4    2.74    1.11   0
   3 -14  -4    2.32    1.19   0
   3  14  -4    0.45    1.66   0
  -3 -14   4    0.68    1.38   0
  -3  14   4    0.28    1.21   0
   3 -14  -4    1.95    1.12   0
  -2 -14   4    0.95    1.38   0
   2 -14  -4    0.89    1.18   0
   2  14  -4   -0.39    1.67   0
   2 -14  -4    2.20    1.34   0
  -2  14   4   -0.27    1.52   0
   1 -14  -4    3.30    1.17   0
  -1 -14   4    1.45    1.55   0
  -1  14   4    0.70    1.39   0
   1  14  -4    0.06    1.73   0
   1 -14  -4    1.71    1.36   0
   0 -14  -4    1.88    1.11   0
   0  14  -4    1.14    1.94   0
   0 -14  -4    3.43    1.24   0
   0 -14   4    1.47    1.60   0
   0  14   4   -0.30    1.37   0
  -1 -14  -4    1.58    1.07   0
  -1  14  -4    0.53    1.86   0
   1  14   4   -0.13    1.06   0
  -1  14  -4    0.84    2.10   0
  -1 -14  -4   -1.01    1.48   0
  -2 -14  -4    2.36    1.10   0
  -2 -14  -4    5.02    1.32   0
  -2  14  -4    0.32    2.70   0
   2  14   4    1.29    1.16   0
  -2  14  -4    0.44    2.66   0
  -3 -14  -4    0.14    1.17   0
  -3 -14  -4    2.45    1.26   0
   3  14   4    2.15    1.46   0
  -4 -14  -4   -0.72    1.17   0
  -4 -14  -4   -0.27    1.25   0
   4  14   4    1.11    1.15   0
  -5 -14  -4    2.63    1.45   0
  -5 -14  -4    1.78    1.54   0
   5  14   4    2.75    1.47   0
  -6 -14  -4    0.88    1.18   0
  -6 -14  -4    0.24    1.28   0
   6  14   4   -0.50    1.23   0
  -7 -14  -4    0.41    1.22   0
  -7 -14  -4    0.39    1.30   0
   7  14   4   -0.13    1.26   0
  -8 -14  -4   -0.76    1.32   0
 -10 -15   4   -0.44    1.33   0
  -9  15   4   -0.94    1.53   0
   9 -15  -4    1.60    1.37   0
  -9 -15   4    1.56    1.61   0
   9  15  -4    0.77    1.56   0
  -9  15   4    0.80    1.19   0
  -9 -15   4   -0.49    1.27   0
  -8  15   4   -0.54    1.26   0
  -8 -15   4    1.22    1.25   0
   8  15  -4   -1.07    1.26   0
  -8  15   4    1.43    1.41   0
  -8 -15   4    2.42    1.54   0
   8 -15  -4    1.58    1.29   0
   7 -15  -4    0.83    1.27   0
  -7  15   4    1.85    1.39   0
  -7 -15   4    0.60    1.44   0
  -7 -15   4    1.28    1.27   0
   7  15  -4   -0.05    1.48   0
  -7  15   4   -0.16    1.22   0
  -6 -15   4    1.49    1.26   0
  -6  15   4    1.16    1.21   0
  -6 -15   4    0.84    1.37   0
   6 -15  -4   -0.07    1.55   0
   6  15  -4   -0.89    1.41   0
  -6  15   4    0.40    1.39   0
  -5 -15   4    2.77    1.47   0
  -5 -15   4    3.61    1.49   0
  -5  15   4    0.34    1.21   0
   5  15  -4    1.01    1.44   0
   5 -15  -4    1.87    1.48   0
  -4 -15   4    0.77    1.43   0
  -4 -15   4   -0.35    1.25   0
   4 -15  -4    1.35    1.24   0
  -4  15   4   -1.36    1.43   0
   4 -15  -4    2.19    1.36   0
   4  15  -4    1.19    1.51   0
  -3 -15   4    0.29    1.39   0
   3  15  -4   -0.82    1.72   0
   3 -15  -4   -0.73    1.17   0
  -3  15   4    0.13    1.20   0
   3 -15  -4    0.98    1.26   0
  -2 -15   4   -0.74    1.41   0
   2 -15  -4    1.12    1.19   0
  -2  15   4    0.44    1.46   0
   2 -15  -4    0.86    1.13   0
   2  15  -4    1.17    1.75   0
   1  15  -4    0.72    1.76   0
  -1  15   4   -0.23    1.20   0
   1 -15  -4    1.01    1.21   0
   1 -15  -4    1.52    1.15   0
  -1 -15   4    0.75    1.61   0
   0 -15  -4    1.11    1.26   0
   0  15   4   -1.14    1.41   0
   0 -15   4    0.11    1.60   0
   0  15  -4    0.79    1.77   0
   0 -15  -4    0.25    1.12   0
  -1 -15  -4    1.60    1.14   0
  -1  15  -4    0.08    2.14   0
  -1 -15  -4    2.81    1.27   0
   1  15   4   -0.45    1.19   0
  -1  15  -4    0.51    1.94   0
  -2 -15  -4    2.10    1.13   0
  -2 -15  -4    1.32    1.28   0
  -2  15  -4    0.62    2.95   0
   2  15   4    1.04    1.16   0
  -2  15  -4    0.03    2.80   0
   3  15   4   -1.69    1.16   0
  -3 -15  -4   -0.77    1.12   0
  -3 -15  -4    3.12    1.29   0
  -4 -15  -4    0.64    1.17   0
  -4 -15  -4   -2.21    1.60   0
   4  15   4    0.72    1.43   0
  -5 -15  -4    0.84    1.23   0
  -5 -15  -4   -1.15    1.29   0
   5  15   4   -1.17    1.23   0
  -6 -15  -4    0.02    1.28   0
  -6 -15  -4   -1.56    1.39   0
   6  15   4   -1.14    1.27   0
  -8  16   4    0.41    1.29   0
  -8 -16   4   -0.86    1.30   0
   8 -16  -4    2.60    1.34   0
  -8 -16   4    0.30    1.63   0
   8  16  -4    0.87    1.66   0
  -8  16   4    1.57    1.68   0
  -7  16   4    0.59    1.16   0
   7  16  -4    1.11    1.30   0
   7 -16  -4   -0.27    1.34   0
  -7 -16   4    0.90    1.34   0
  -7  16   4    0.86    1.27   0
  -7 -16   4    0.91    1.54   0
  -6 -16   4   -0.23    1.21   0
   6  16  -4    0.60    1.56   0
  -6 -16   4   -0.35    1.64   0
  -6  16   4    0.87    1.59   0
  -6  16   4    1.02    1.38   0
   6 -16  -4    0.59    1.31   0
  -5 -16   4    0.88    1.45   0
   5 -16  -4    0.68    1.30   0
   5  16  -4    0.95    1.58   0
  -5 -16   4    0.23    1.27   0
  -5  16   4    0.06    1.58   0
  -4 -16   4    0.45    1.49   0
   4 -16  -4   -1.03    1.48   0
  -4 -16   4    1.20    1.28   0
   4  16  -4    0.89    1.60   0
   4 -16  -4    0.42    1.25   0
  -4  16   4    1.07    1.23   0
  -3 -16   4    0.40    1.68   0
  -3 -16   4   -0.56    1.27   0
   3 -16  -4    1.14    1.23   0
   3 -16  -4   -0.17    1.45   0
   3  16  -4    1.55    1.57   0
  -3  16   4   -1.50    1.24   0
   2 -16  -4   -0.77    1.23   0
  -2  16   4   -0.09    1.48   0
   2  16  -4    1.47    1.57   0
   2 -16  -4    1.14    1.47   0
  -2 -16   4    2.29    1.48   0
  -1 -16   4    1.05    1.68   0
   1 -16  -4    2.33    1.26   0
  -1  16   4    0.69    1.52   0
   1 -16  -4    1.28    1.18   0
   1  16  -4   -0.42    2.09   0
   0 -16  -4   -1.24    1.29   0
   0  16  -4    0.53    1.85   0
   0  16   4    2.65    1.23   0
   0 -16   4    0.28    1.72   0
   0 -16  -4   -0.86    1.41   0
  -1 -16  -4    1.59    1.18   0
  -1  16  -4    0.65    2.18   0
   1  16   4    0.25    1.23   0
  -1 -16  -4   -0.46    1.30   0
  -1  16  -4    0.09    2.23   0
  -2 -16  -4    2.04    1.16   0
  -2 -16  -4   -0.14    1.31   0
   2  16   4    2.01    1.46   0
  -3 -16  -4    0.33    1.20   0
  -3 -16  -4    0.13    1.33   0
   3  16   4    0.99    1.23   0
  -4 -16  -4   -0.16    1.49   0
  -4 -16  -4    3.36    1.62   0
   4  16   4    0.15    1.23   0
  -5 -16  -4   -1.79    1.19   0
  -5 -17   4    0.28    1.56   0
  -5  17   4    2.32    1.60   0
  -5 -17   4    1.87    1.65   0
   5  17  -4   -0.38    1.69   0
   5 -17  -4    1.89    1.34   0
  -4 -17   4   -0.61    1.54   0
   4 -17  -4    0.40    1.35   0
  -4 -17   4    1.82    1.35   0
   4  17  -4   -0.91    1.65   0
  -4  17   4    0.23    1.31   0
   4 -17  -4   -1.23    1.22   0
  -3 -17   4    1.34    1.77   0
   3  17  -4   -0.29    1.68   0
   3 -17  -4   -1.45    1.58   0
  -3  17   4    2.19    1.36   0
  -3 -17   4    0.82    1.30   0
   3 -17  -4   -1.49    1.22   0
  -2 -17   4    0.22    1.51   0
   2  17  -4    0.32    1.63   0
  -2  17   4    0.03    1.29   0
   2 -17  -4   -1.89    1.26   0
   2 -17  -4    0.13    1.21   0
   1  17  -4    0.71    1.95   0
   1 -17  -4   -0.14    1.25   0
  -1 -17   4    0.02    1.80   0
  -1  17   4    0.87    1.33   0
   1 -17  -4    1.84    1.26   0
   0  17  -4   -0.68    2.22   0
   0 -17  -4    3.13    1.30   0
   0  17   4    1.09    1.27   0
   0 -17  -4    0.17    1.54   0
  -1  17  -4    0.26    2.32   0
   1  17   4   -1.05    1.24   0
  -1 -17  -4    2.30    1.37   0
  -1 -17  -4    0.62    1.21   0
  -1  17  -4    0.80    2.53   0
  -2 -17  -4   -1.00    1.53   0
  -2 -17  -4    1.11    1.35   0
 -17  -1   5   -0.62    1.27   0
 -17   1   5    0.12    1.29   0
  17  -1  -5    1.58    1.22   0
  17  -1  -5    1.13    2.99   0
  17   1  -5   -1.47    1.47   0
 -16  -1   5    0.43    1.22   0
 -16   1   5   -1.16    1.24   0
  16  -1  -5    0.45    2.51   0
  16  -1  -5    1.70    1.15   0
  16   1  -5    0.94    1.17   0
  15  -1  -5    2.64    1.11   0
 -15   1   5    2.79    1.17   0
  15  -1  -5    0.34    2.04   0
 -15  -1   5    1.48    1.17   0
  15   1  -5    0.88    1.09   0
 -14  -1   5    2.85    1.37   0
  14  -1  -5    2.29    1.09   0
  14  -1  -5    0.34    2.20   0
 -14   1   5    1.06    1.13   0
  14   1  -5    1.54    1.33   0
  13  -1  -5   -0.65    1.09   0
 -13  -1   5    1.99    1.10   0
  13  -1  -5    1.50    2.07   0
  13   1  -5    1.58    1.03   0
 -13   1   5    2.65    1.09   0
  12  -1  -5    1.26    1.02   0
 -12   1   5   -0.27    1.29   0
  12   1  -5    1.62    0.99   0
  12  -1  -5    1.82    2.07   0
 -12  -1   5    0.41    1.04   0
  11  -1  -5    9.89    1.09   0
 -11  -1   5    8.21    1.11   0
 -11   1   5    7.97    1.13   0
  11   1  -5   10.35    1.06   0
  11  -1  -5    8.04    2.08   0
  10  -1  -5   34.67    1.15   0
 -10  -1   5   33.86    1.25   0
  10   1  -5   38.72    1.20   0
 -10   1   5   33.57    1.19   0
   9  -1  -5   21.30    1.08   0
  -9  -1   5   22.67    1.31   0
  -9   1   5   17.89    1.05   0
   9   1  -5   23.48    1.08   0
   8  -1  -5    0.16    2.54   0
   8  -1  -5    1.64    1.16   0
  -8  -1   5   -0.17    0.95   0
   8   1  -5    0.93    1.05   0
  -8   1   5    1.90    0.92   0
   7  -1  -5   31.03    2.48   0
  -7   1   5   32.20    1.20   0
  -7  -1   5   27.70    1.19   0
   7   1  -5   34.24    1.21   0
   7  -1  -5   28.27    1.14   0
   6   1  -5  119.62    1.62   0
   6  -1  -5  120.38    3.14   0
  -6   1   5  113.58    1.56   0
   6  -1  -5   98.07    1.48   0
  -6  -1   5  107.69    1.62   0
  -5   1   5    8.67    1.06   0
  -5  -1   5    7.07    1.12   0
   5  -1  -5    9.16    2.10   0
  -5  -1   5    7.45    2.43   0
   5   1  -5    9.33    1.11   0
  -4   1   5   23.01    1.88   0
  -4   1   5   22.03    1.21   0
   4  -1  -5   22.27    1.88   0
   4   1  -5   23.59    1.44   0
  -4   1   5   24.94    1.31   0
  -4  -1   5   23.55    1.23   0
  -4  -1   5   24.34    2.19   0
  -3  -1   5  131.73    1.89   0
   3  -1  -5  143.45    2.47   0
  -3   1   5  150.77    2.10   0
  -3   1   5  136.58    2.48   0
  -3  -1   5  144.12    2.60   0
  -3  -1   5  144.95    1.99   0
  -2  -1   5  679.45    4.04   0
  -2   1   5  633.20    3.75   0
   2  -1  -5  658.55    3.94   0
  -2  -1   5  658.90    4.07   0
  -2  -1   5  553.60    3.53   0
   2  -1  -5  671.00    3.61   0
  -2   1   5  605.88    3.33   0
  -1   1   5  926.65    4.15   0
  -1  -1   5  928.12    4.81   0
  -1   1   5  871.83    4.08   0
  -1  -1   5  845.16    4.09   0
   1  -1  -5  930.06    4.30   0
   1   1  -5  863.24    4.70   0
   1  -1  -5  942.00    4.18   0
   0  -1  -5   57.80    1.50   0
   0  -1   5   59.64    1.93   0
   0   1   5   59.42    1.66   0
   0  -1  -5   66.78    1.87   0
   0  -1   5   50.78    1.57   0
   0   1  -5   58.39    1.90   0
   0   1   5   56.34    1.54   0
  -1   1  -5   21.85    1.59   0
  -1  -1  -5   21.33    1.27   0
   1   1   5   20.38    1.30   0
   1  -1   5   19.33    1.72   0
   1   1   5   21.86    1.68   0
   1  -1   5   23.48    1.55   0
  -1  -1  -5   20.61    1.29   0
  -2   1  -5   65.51    1.86   0
  -2  -1  -5   67.91    1.79   0
   2   1   5   60.01    1.57   0
   2   1   5   63.34    1.57   0
   2  -1   5   66.14    1.87   0
   2  -1   5   54.58    1.44   0
  -2  -1  -5   58.03    1.48   0
   3   1   5   77.32    1.60   0
   3  -1   5   89.64    1.74   0
   3   1   5   89.13    1.84   0
  -3   1  -5   84.22    1.89   0
   3  -1   5   83.12    1.85   0
  -3  -1  -5   77.64    1.61   0
   4  -1   5   98.73    1.84   0
  -4  -1  -5   93.41    1.68   0
  -4   1  -5  102.71    1.92   0
   4   1   5   97.79    1.61   0
   4  -1   5  117.37    1.88   0
   4   1   5   93.77    1.64   0
  -5   1  -5  100.06    1.95   0
   5  -1   5  112.39    1.89   0
   5   1   5   94.08    1.60   0
   5  -1   5  104.10    1.58   0
  -5  -1  -5  110.74    1.93   0
   5   1   5  103.73    1.63   0
   6   1   5   39.07    1.32   0
  -6  -1  -5   37.46    1.39   0
  -6   1  -5   37.83    1.73   0
   6   1   5   38.54    1.42   0
   6  -1   5   36.40    1.28   0
   6  -1   5   43.28    1.64   0
   7  -1   5   37.69    1.40   0
   7  -1   5   44.07    1.46   0
   7   1   5   38.72    1.25   0
  -7  -1  -5   38.67    1.60   0
  -7   1  -5   37.37    1.73   0
   7   1   5   38.23    1.44   0
  -8  -1  -5    9.77    1.44   0
   8  -1   5    9.86    1.15   0
   8   1   5   13.49    1.41   0
   8  -1   5   12.86    1.21   0
  -8   1  -5   10.48    1.50   0
   8   1   5   12.24    1.26   0
   9   1   5    8.61    1.29   0
  -9  -1  -5    5.65    1.24   0
  -9   1  -5    4.88    1.41   0
   9  -1   5    6.77    1.40   0
   9   1   5    7.42    1.49   0
   9  -1   5    6.89    1.17   0
  10   1   5   13.82    1.33   0
  10  -1   5   14.42    1.32   0
 -10  -1  -5   10.24    1.57   0
  10  -1   5   14.60    1.47   0
  10   1   5   17.57    1.47   0
 -10   1  -5   10.66    1.56   0
  11   1   5    7.56    1.35   0
 -11   1  -5    2.63    1.50   0
  11  -1   5    8.65    1.28   0
  11   1   5    6.44    1.15   0
 -11  -1  -5    4.81    1.33   0
  11  -1   5    7.49    1.45   0
 -12  -1  -5    7.77    1.65   0
 -12   1  -5    5.78    1.65   0
  12   1   5   16.54    1.69   0
  12  -1   5   13.24    1.36   0
  12   1   5   11.11    1.52   0
  12  -1   5    9.19    1.54   0
  13  -1   5    2.76    1.54   0
 -13   1  -5    4.86    1.64   0
 -13  -1  -5    1.30    1.35   0
  13   1   5    6.05    1.68   0
  13  -1   5    5.75    1.70   0
  13   1   5    3.35    1.26   0
 -17   2   5   -0.52    1.26   0
  17  -2  -5    1.42    2.21   0
  17  -2  -5    0.86    1.23   0
  17   2  -5    3.53    1.20   0
 -17  -2   5    1.03    1.55   0
 -16  -2   5    1.64    1.17   0
 -16   2   5   -1.27    1.23   0
  16  -2  -5    1.71    1.16   0
  16   2  -5    0.05    1.14   0
  16  -2  -5    0.20    2.04   0
 -15  -2   5    2.30    1.17   0
  15  -2  -5    0.38    1.38   0
 -15   2   5    0.20    1.19   0
  15  -2  -5    0.68    1.96   0
  15   2  -5    0.40    1.11   0
 -14  -2   5    0.46    1.09   0
  14  -2  -5    1.89    1.05   0
  14   2  -5    1.43    1.03   0
  14  -2  -5   -0.07    1.87   0
 -14   2   5    0.45    1.09   0
 -13  -2   5    1.21    1.07   0
 -13   2   5    0.52    1.12   0
  13  -2  -5   -0.30    1.11   0
  13   2  -5    1.92    1.04   0
  13  -2  -5    1.80    1.60   0
 -12  -2   5    1.37    1.29   0
  12  -2  -5    3.87    1.07   0
 -12   2   5    3.01    1.29   0
  12   2  -5    1.71    1.01   0
 -11  -2   5   -0.08    1.08   0
 -11   2   5    0.54    1.07   0
  11  -2  -5    1.17    1.07   0
  11   2  -5    0.98    1.01   0
  10   2  -5    1.45    1.22   0
  10  -2  -5    3.35    1.03   0
 -10   2   5    0.26    1.01   0
 -10  -2   5   -0.07    1.07   0
  -9  -2   5   16.24    1.10   0
   9   2  -5   17.97    1.07   0
  -9   2   5   16.29    1.05   0
   9  -2  -5   14.39    1.05   0
   8  -2  -5    1.70    1.86   0
  -8   2   5    3.11    1.06   0
   8  -2  -5    1.50    0.97   0
  -8  -2   5    2.41    1.00   0
   8   2  -5    1.49    1.04   0
   7  -2  -5  143.83    2.86   0
   7  -2  -5  145.80    1.61   0
  -7   2   5  157.37    1.85   0
   7   2  -5  161.93    1.76   0
  -7  -2   5  134.88    1.72   0
  -6   2   5   12.81    1.09   0
   6   2  -5   15.41    1.16   0
  -6  -2   5   14.48    1.18   0
   6  -2  -5   12.89    1.81   0
   5   2  -5   44.89    1.33   0
   5  -2  -5   43.08    2.05   0
  -5   2   5   39.14    1.24   0
  -5  -2   5   39.60    2.61   0
  -5   2   5   43.33    1.34   0
  -5  -2   5   43.61    1.37   0
  -4  -2   5   14.98    1.16   0
   4   2  -5   18.16    1.37   0
  -4   2   5   14.80    1.68   0
  -4  -2   5   15.63    1.98   0
  -4   2   5   15.96    1.36   0
   4  -2  -5   16.87    1.83   0
  -4   2   5   13.49    1.21   0
  -3  -2   5    7.57    1.36   0
   3  -2  -5    6.88    1.42   0
  -3   2   5    7.78    1.67   0
   3  -2  -5    7.59    1.18   0
   3   2  -5    8.17    1.37   0
  -3   2   5    9.46    1.48   0
  -2  -2   5   11.89    1.48   0
  -2   2   5   11.01    1.43   0
  -2   2   5   12.34    1.29   0
   2  -2  -5   11.82    1.46   0
  -2  -2   5   12.73    1.54   0
   2  -2  -5   11.50    1.23   0
  -1  -2   5   18.03    1.66   0
  -1  -2   5   13.88    1.55   0
   1  -2  -5   18.88    1.46   0
  -1   2   5   18.18    1.33   0
  -1   2   5   19.89    1.78   0
   1  -2  -5   17.71    1.29   0
   0  -2  -5    5.59    1.45   0
   0  -2   5    5.81    1.83   0
   0   2   5    5.60    1.24   0
   0   2   5    5.28    1.35   0
   0  -2  -5    6.15    1.60   0
   0   2  -5    4.64    1.51   0
  -1   2  -5   21.68    1.80   0
   1  -2   5   20.53    1.91   0
   1   2   5   21.12    1.65   0
  -1  -2  -5   20.57    1.35   0
   1   2   5   18.29    1.35   0
  -1  -2  -5   18.39    1.33   0
  -2   2  -5   82.85    2.05   0
  -2  -2  -5   90.17    1.86   0
   2   2   5   77.55    1.61   0
  -2  -2  -5   74.83    1.54   0
   2   2   5   81.58    1.64   0
   2  -2   5   85.50    2.25   0
   3  -2   5   49.42    1.70   0
  -3  -2  -5   43.78    1.47   0
   3   2   5   43.22    1.52   0
  -3   2  -5   47.98    1.80   0
  -3  -2  -5   48.27    1.43   0
   3  -2   5   46.15    1.36   0
   3   2   5   48.22    1.44   0
   4  -2   5   41.52    1.61   0
  -4   2  -5   43.68    1.90   0
   4   2   5   39.40    1.49   0
  -4  -2  -5   43.05    1.44   0
   4  -2   5   41.89    1.34   0
  -4  -2  -5   35.55    1.37   0
   4   2   5   37.47    1.38   0
  -5  -2  -5    0.03    1.17   0
   5   2   5    0.02    1.23   0
  -5   2  -5    1.04    1.40   0
   5  -2   5    0.41    1.09   0
   5  -2   5    1.10    1.30   0
   5   2   5    0.33    1.11   0
   6   2   5    2.81    1.36   0
   6  -2   5    1.05    1.34   0
   6   2   5    2.99    1.28   0
  -6   2  -5    0.69    1.47   0
   6  -2   5    3.74    1.19   0
  -6  -2  -5    2.42    1.45   0
   7   2   5   45.26    1.54   0
  -7  -2  -5   32.12    1.29   0
  -7   2  -5   36.77    1.71   0
   7   2   5   39.73    1.78   0
   7  -2   5   38.53    1.54   0
   7  -2   5   34.48    1.37   0
  -8  -2  -5    2.25    1.20   0
   8   2   5    2.02    1.12   0
   8   2   5    1.66    1.25   0
  -8   2  -5    0.92    1.45   0
   8  -2   5    2.79    1.17   0
   8  -2   5    2.33    1.29   0
   9   2   5    3.27    1.36   0
  -9  -2  -5    1.49    1.19   0
  -9   2  -5    3.39    1.46   0
   9   2   5    4.08    1.44   0
   9  -2   5    3.98    1.19   0
   9  -2   5    2.25    1.09   0
  10   2   5    1.43    1.36   0
  10   2   5    2.53    1.23   0
 -10   2  -5   -0.62    1.49   0
  10  -2   5    2.22    1.42   0
 -10  -2  -5    1.54    1.14   0
  10  -2   5    0.62    1.14   0
  11  -2   5    1.50    1.13   0
  11   2   5    1.77    1.13   0
  11   2   5    0.76    1.29   0
 -11   2  -5    0.88    1.20   0
  11  -2   5   -0.48    1.20   0
 -11  -2  -5   -1.47    1.30   0
 -12  -2  -5    0.32    1.55   0
  12   2   5    1.41    1.31   0
 -12   2  -5    1.18    1.53   0
  12  -2   5   -0.39    1.59   0
  12   2   5    0.70    1.44   0
  12  -2   5   -0.17    1.16   0
  13  -2   5   -0.31    1.51   0
  13   2   5    4.95    1.65   0
 -13  -2  -5    1.10    1.33   0
  13  -2   5    2.44    1.36   0
  13   2   5    2.11    1.25   0
 -13   2  -5    1.91    1.57   0
 -17  -3   5    1.92    1.21   0
  17  -3  -5   -0.05    1.22   0
 -17   3   5   -2.97    1.59   0
  17  -3  -5    0.27    2.22   0
  17   3  -5    0.98    1.22   0
 -16  -3   5   -0.03    1.21   0
  16  -3  -5    0.42    1.82   0
 -16   3   5    0.70    1.16   0
  16  -3  -5    1.28    1.16   0
  16   3  -5    0.50    1.15   0
 -15  -3   5    1.72    1.43   0
  15  -3  -5    0.52    1.15   0
 -15   3   5    1.99    1.17   0
  15   3  -5    1.60    1.09   0
  15  -3  -5    0.50    1.93   0
  14  -3  -5   -1.11    1.14   0
 -14  -3   5    0.45    1.07   0
 -14   3   5   -0.41    1.16   0
  14  -3  -5    0.74    1.65   0
  14   3  -5   -1.20    1.03   0
  13  -3  -5    4.68    1.08   0
 -13  -3   5    3.36    1.10   0
 -13   3   5    3.41    1.08   0
  13   3  -5    3.86    1.07   0
  12  -3  -5    2.54    1.03   0
 -12  -3   5   -0.72    1.09   0
 -12   3   5    0.83    1.05   0
  12   3  -5   -0.25    0.99   0
 -11  -3   5    0.12    1.08   0
  11  -3  -5    1.56    1.06   0
 -11   3   5   -0.07    1.32   0
  11   3  -5    1.04    1.27   0
 -10  -3   5   42.38    1.56   0
  10   3  -5   46.90    1.25   0
  10  -3  -5   38.24    1.21   0
 -10   3   5   40.14    1.26   0
  -9   3   5   16.57    1.09   0
   9   3  -5   23.81    1.13   0
  -9  -3   5   19.90    1.17   0
   9  -3  -5   17.62    1.06   0
  -8  -3   5   -0.55    1.31   0
   8  -3  -5    1.39    1.00   0
   8   3  -5    1.34    1.05   0
  -8   3   5   -0.22    1.00   0
   7   3  -5   77.27    1.44   0
   7  -3  -5   70.58    1.98   0
  -7   3   5   64.46    1.37   0
  -7  -3   5   66.40    1.45   0
   6  -3  -5   91.71    2.15   0
  -6   3   5   87.13    1.52   0
  -6   3   5   81.43    1.44   0
   6   3  -5  101.72    1.59   0
  -6  -3   5   94.27    1.63   0
  -5  -3   5   32.91    1.34   0
   5  -3  -5   35.37    1.89   0
   5   3  -5   36.28    1.50   0
  -5   3   5   31.94    1.18   0
  -5   3   5   32.67    1.29   0
   4  -3  -5  142.54    2.11   0
  -4  -3   5  147.55    2.09   0
  -4   3   5  142.20    1.73   0
   4   3  -5  154.25    2.09   0
  -3   3   5   91.31    1.79   0
   3  -3  -5  114.78    2.18   0
   3   3  -5  114.59    2.01   0
  -3  -3   5  111.31    2.03   0
   3  -3  -5  119.23    1.84   0
  -3   3   5  105.06    1.63   0
  -2   3   5  151.91    1.82   0
  -2  -3   5  165.54    2.69   0
  -2   3   5  172.10    2.35   0
   2  -3  -5  166.86    2.11   0
   2  -3  -5  150.92    1.81   0
  -1   3   5   39.85    1.58   0
   1  -3  -5   37.04    1.34   0
   1  -3  -5   35.09    1.74   0
  -1  -3   5   32.38    1.91   0
  -1   3   5   27.49    1.47   0
  -1  -3   5   29.58    1.96   0
   0  -3  -5   84.56    1.59   0
   0   3   5   80.48    1.57   0
   0  -3   5   79.92    2.69   0
   0  -3   5   62.14    2.37   0
   0  -3  -5   82.96    1.69   0
   0   3   5   86.96    1.96   0
  -1  -3  -5   84.95    1.78   0
   1   3   5   63.88    1.61   0
   1   3   5   84.64    1.84   0
   1  -3   5   76.97    2.78   0
  -1  -3  -5   73.30    1.58   0
  -1   3  -5   71.29    2.62   0
   2   3   5   23.86    1.41   0
   2  -3   5   25.33    1.99   0
  -2   3  -5   26.43    1.97   0
  -2  -3  -5   26.43    1.32   0
   2   3   5   24.33    1.30   0
  -2  -3  -5   29.34    1.56   0
  -3   3  -5   93.83    2.43   0
  -3  -3  -5   83.66    1.63   0
   3   3   5   92.15    1.65   0
   3  -3   5   88.56    2.26   0
   3   3   5   91.01    1.62   0
  -3  -3  -5   86.91    1.60   0
  -4  -3  -5  108.90    1.83   0
  -4   3  -5   95.90    2.16   0
   4  -3   5   93.03    2.14   0
   4   3   5   93.12    1.67   0
  -4  -3  -5   90.01    1.58   0
   4   3   5   95.39    1.57   0
  -5  -3  -5   16.93    1.43   0
  -5   3  -5   15.07    1.82   0
   5   3   5   14.34    1.36   0
   5  -3   5   17.82    1.63   0
  -5  -3  -5   15.26    1.17   0
   5   3   5   20.04    1.37   0
  -6  -3  -5  101.39    1.71   0
  -6   3  -5  101.16    2.23   0
   6  -3   5  115.68    2.17   0
   6  -3   5  103.99    1.62   0
   6   3   5   99.04    1.76   0
   6   3   5  113.79    1.63   0
   7   3   5  128.27    1.73   0
  -7   3  -5  113.24    2.24   0
  -7  -3  -5  119.67    2.06   0
   7  -3   5  110.32    1.71   0
   7   3   5  118.60    1.80   0
   7  -3   5  107.00    2.02   0
   8   3   5   36.57    1.55   0
  -8   3  -5   27.00    1.77   0
  -8  -3  -5   26.47    1.62   0
   8   3   5   37.10    1.70   0
   8  -3   5   28.53    1.27   0
   8  -3   5   27.08    1.53   0
   9  -3   5   24.18    1.50   0
   9   3   5   20.15    1.24   0
  -9  -3  -5   15.80    1.36   0
   9   3   5   29.79    1.61   0
  -9   3  -5   18.03    1.74   0
   9  -3   5   22.96    1.19   0
  10  -3   5    5.73    1.40   0
  10   3   5    7.65    1.55   0
 -10  -3  -5    1.58    1.47   0
 -10   3  -5    2.65    1.53   0
  10   3   5    4.09    1.16   0
  10  -3   5    8.31    1.51   0
  11   3   5    3.72    1.63   0
  11  -3   5    2.38    1.40   0
  11   3   5    3.04    1.40   0
  11  -3   5    4.55    1.25   0
 -11  -3  -5   -0.24    1.48   0
 -11   3  -5    4.54    1.57   0
  12  -3   5    2.89    1.50   0
  12   3   5    0.77    1.22   0
 -12  -3  -5    3.73    1.28   0
  12  -3   5    3.71    1.28   0
  12   3   5    2.11    1.33   0
 -12   3  -5    1.11    1.59   0
 -13  -3  -5    3.80    1.37   0
  13  -3   5    1.59    1.57   0
 -13   3  -5    1.92    1.65   0
  13  -3   5    5.19    1.67   0
  13   3   5    1.98    1.51   0
  13   3   5    2.45    1.48   0
 -17   4   5    0.39    1.27   0
  17   4  -5    0.01    1.25   0
  17  -4  -5    0.46    2.19   0
  17  -4  -5   -0.95    1.27   0
 -17  -4   5    1.68    1.30   0
 -16   4   5   -1.35    1.22   0
  16   4  -5    2.75    1.20   0
  16  -4  -5   -0.09    1.87   0
  16  -4  -5   -1.35    1.17   0
 -16  -4   5    0.37    1.23   0
 -15   4   5    1.53    1.17   0
  15   4  -5    1.63    1.11   0
  15  -4  -5    3.12    1.37   0
  15  -4  -5    1.40    1.72   0
 -15  -4   5   -1.96    1.12   0
 -14  -4   5    1.17    1.11   0
 -14   4   5    0.91    1.08   0
  14   4  -5    0.35    1.08   0
  14  -4  -5    3.33    1.31   0
 -13  -4   5    0.48    1.31   0
  13   4  -5    0.94    1.04   0
 -13   4   5    1.58    1.08   0
  13  -4  -5    1.22    1.06   0
  12   4  -5    1.81    1.06   0
 -12  -4   5   -0.31    1.11   0
  12  -4  -5    1.64    1.02   0
 -12   4   5   -0.18    1.06   0
 -11  -4   5    0.07    1.05   0
  11   4  -5   -0.37    1.02   0
  11  -4  -5    1.25    1.27   0
 -11   4   5   -0.06    1.05   0
 -10   4   5    1.85    1.09   0
  10   4  -5    0.74    1.05   0
 -10  -4   5    2.35    1.12   0
  10  -4  -5    1.00    1.06   0
   9   4  -5    8.26    1.03   0
  -9  -4   5    7.59    1.15   0
  -9   4   5    8.93    1.28   0
  -8   4   5    7.69    1.03   0
   8   4  -5   13.05    1.33   0
  -8  -4   5   11.15    1.14   0
  -8   4   5    9.68    1.09   0
   7  -4  -5   70.86    1.87   0
  -7   4   5   60.68    1.34   0
   7   4  -5   76.26    1.43   0
  -7  -4   5   74.02    1.52   0
  -7  -4   5   64.01    3.29   0
  -7   4   5   67.04    1.41   0
   6   4  -5    0.18    1.10   0
   6  -4  -5    2.00    1.26   0
  -6  -4   5    1.62    1.43   0
  -6   4   5    1.91    1.06   0
  -6   4   5    0.44    1.14   0
  -5  -4   5   42.17    1.62   0
  -5   4   5   41.74    1.46   0
   5  -4  -5   43.42    1.82   0
  -5   4   5   43.41    1.60   0
   5   4  -5   41.55    1.37   0
  -4  -4   5   69.95    1.77   0
   4   4  -5   69.64    1.68   0
   4  -4  -5   67.35    1.39   0
   4  -4  -5   72.13    2.00   0
  -4   4   5   75.95    1.67   0
   3  -4  -5    7.27    1.77   0
  -3   4   5   10.71    1.39   0
  -3  -4   5    9.95    1.52   0
  -3   4   5    9.54    1.65   0
   3  -4  -5   10.61    1.10   0
   3   4  -5    9.51    1.39   0
  -2   4   5    1.95    1.12   0
   2   4  -5    1.79    1.37   0
  -2   4   5    1.63    1.33   0
  -2  -4   5    1.86    1.62   0
   2  -4  -5    0.19    1.70   0
   2  -4  -5    2.03    1.34   0
   1  -4  -5   43.28    1.33   0
  -1   4   5   43.51    1.36   0
   1  -4  -5   44.85    1.57   0
  -1  -4   5   47.53    2.31   0
  -1   4   5   51.68    1.84   0
  -1  -4   5   40.34    2.22   0
   0  -4  -5    2.92    1.14   0
   0   4   5    4.57    1.34   0
   0  -4  -5    3.00    1.58   0
   0  -4   5    3.41    2.90   0
   0  -4   5    3.10    2.68   0
   0   4   5    2.58    1.20   0
  -1  -4  -5    3.21    1.21   0
   1   4   5    3.70    1.35   0
   1   4   5    3.19    1.22   0
  -1  -4  -5    1.48    1.29   0
   2   4   5   17.28    1.37   0
  -2  -4  -5   17.91    1.28   0
   2   4   5   18.58    1.28   0
  -2  -4  -5   16.21    1.27   0
   2  -4   5   15.70    2.53   0
  -2   4  -5   16.31    2.74   0
  -3   4  -5    6.61    2.12   0
  -3  -4  -5    4.78    1.15   0
  -3  -4  -5    2.80    1.19   0
   3   4   5    6.91    1.15   0
   3   4   5    5.70    1.29   0
   3  -4   5    5.73    1.94   0
  -4  -4  -5    3.27    1.17   0
   4   4   5    2.01    1.37   0
  -4  -4  -5    3.09    1.19   0
  -4   4  -5    2.52    1.95   0
   4   4   5    2.75    1.12   0
   4  -4   5    2.67    1.74   0
   5  -4   5    0.80    1.48   0
   5   4   5    0.83    1.34   0
  -5   4  -5   -0.11    1.66   0
  -5  -4  -5    0.78    1.14   0
   5   4   5    1.81    1.12   0
  -5  -4  -5    1.14    1.15   0
   6  -4   5    7.88    1.57   0
  -6   4  -5    5.32    1.61   0
  -6  -4  -5    4.66    1.24   0
   6   4   5    8.95    1.38   0
  -6  -4  -5    6.35    1.19   0
   6   4   5    6.92    1.18   0
   7   4   5    9.95    1.13   0
   7  -4   5   10.07    1.54   0
  -7  -4  -5    8.54    1.29   0
   7   4   5    6.92    1.33   0
  -7   4  -5    7.79    1.50   0
  -7  -4  -5    5.23    1.16   0
   8  -4   5    1.17    1.39   0
   8   4   5    1.90    1.33   0
   8  -4   5   -0.17    1.36   0
  -8  -4  -5    1.26    1.13   0
   8   4   5    1.27    1.23   0
  -8   4  -5    2.16    1.49   0
   9   4   5    8.79    1.18   0
   9  -4   5   11.46    1.45   0
  -9  -4  -5    6.76    1.25   0
  -9   4  -5    7.92    1.63   0
   9   4   5   14.78    1.63   0
   9  -4   5   11.38    1.26   0
  10  -4   5   -0.54    1.33   0
 -10  -4  -5   -0.16    1.17   0
  10   4   5   -0.33    1.06   0
 -10   4  -5    0.02    1.49   0
  10   4   5    2.29    1.25   0
  10  -4   5   -1.17    1.13   0
 -11  -4  -5    2.05    1.22   0
  11   4   5   -0.80    1.36   0
  11   4   5    0.30    1.29   0
 -11   4  -5    1.65    1.31   0
  11  -4   5    2.63    1.52   0
  11  -4   5    1.17    1.46   0
  12   4   5    0.60    1.20   0
 -12  -4  -5   -2.00    1.26   0
  12   4   5    2.40    1.64   0
  12  -4   5    0.69    1.27   0
 -12   4  -5    1.09    1.57   0
  12  -4   5    2.34    1.47   0
 -13   4  -5   -1.81    1.73   0
  13  -4   5    1.30    1.36   0
  13   4   5    1.53    1.40   0
  13   4   5   -2.25    1.52   0
  13  -4   5   -0.70    1.63   0
 -13  -4  -5   -0.26    1.33   0
  16  -5  -5    0.20    1.20   0
 -16   5   5    0.41    1.21   0
  16   5  -5    2.23    1.16   0
  16  -5  -5    0.50    1.84   0
 -16  -5   5    0.16    1.20   0
  15  -5  -5    0.90    1.13   0
  15   5  -5   -1.39    1.08   0
 -15   5   5    0.19    1.13   0
 -15  -5   5    0.26    1.12   0
  14  -5  -5   -0.58    1.03   0
 -14  -5   5    1.68    1.36   0
  14   5  -5    9.36    1.10   0
 -14   5   5    0.54    1.08   0
  13   5  -5    0.63    1.25   0
 -13   5   5   -0.03    1.06   0
  13  -5  -5    0.26    1.04   0
 -13  -5   5   -1.13    1.06   0
 -12  -5   5   -1.21    1.11   0
  12   5  -5    0.25    1.04   0
 -12   5   5    2.08    1.05   0
 -11  -5   5    1.56    1.12   0
  11   5  -5    1.84    1.04   0
 -11   5   5   -0.12    1.03   0
  10   5  -5    9.84    1.36   0
 -10  -5   5    9.92    1.17   0
 -10   5   5    6.36    1.19   0
 -10   5   5    6.90    1.13   0
   9   5  -5    0.44    1.07   0
  -9  -5   5    0.32    1.13   0
  -9   5   5    0.34    1.27   0
  -9  -5   5    0.47    2.24   0
  -9   5   5    0.72    1.10   0
   8   5  -5   67.06    1.32   0
  -8  -5   5   58.07    1.41   0
  -8   5   5   68.02    1.50   0
  -8  -5   5   43.24    2.49   0
  -8   5   5   54.49    1.31   0
   7   5  -5   31.46    1.26   0
  -7  -5   5   32.72    1.57   0
  -7  -5   5   28.52    2.32   0
   7  -5  -5   32.12    1.61   0
  -7   5   5   26.55    1.21   0
  -7   5   5   25.49    1.13   0
   6   5  -5   14.46    1.21   0
  -6   5   5   11.40    1.07   0
  -6  -5   5   11.60    1.23   0
  -6   5   5   11.46    1.13   0
   6  -5  -5   11.80    1.36   0
   5   5  -5  280.49    2.37   0
  -5  -5   5  280.81    2.65   0
   5  -5  -5  283.33    2.67   0
  -5   5   5  242.50    1.97   0
  -5   5   5  257.91    2.06   0
  -4   5   5   33.32    1.50   0
  -4  -5   5   30.73    1.55   0
   4   5  -5   29.36    1.43   0
   4  -5  -5   28.19    1.55   0
   4  -5  -5   27.98    1.42   0
  -3   5   5   46.26    1.33   0
  -3  -5   5   53.55    1.81   0
   3  -5  -5   43.24    1.63   0
   3   5  -5   49.29    1.80   0
   3  -5  -5   44.24    1.26   0
  -2  -5   5  148.29    2.78   0
  -2   5   5  136.58    1.68   0
   2   5  -5  136.53    2.52   0
  -2   5   5  126.79    1.84   0
   2  -5  -5  142.60    1.95   0
   2  -5  -5  121.92    1.59   0
   1  -5  -5   79.23    1.46   0
  -1   5   5   84.12    1.53   0
  -1   5   5   79.31    1.66   0
   1  -5  -5   81.26    1.66   0
  -1  -5   5   85.37    2.94   0
   0  -5  -5   69.01    1.41   0
   0   5   5   81.34    1.50   0
   0   5   5   77.99    1.61   0
   0  -5  -5   65.28    1.59   0
  -1  -5  -5  192.06    1.87   0
   1   5   5  185.01    1.93   0
   1   5   5  186.48    1.85   0
  -1  -5  -5  174.02    1.88   0
  -2  -5  -5  332.55    2.33   0
   2   5   5  338.36    2.44   0
  -2  -5  -5  311.07    2.30   0
   2   5   5  363.60    2.34   0
   3   5   5  102.50    1.73   0
  -3  -5  -5  117.29    1.61   0
  -3  -5  -5  126.05    1.93   0
   3   5   5  107.73    1.59   0
   4  -5   5   46.84    2.35   0
  -4  -5  -5   64.57    1.41   0
  -4   5  -5   71.90    2.90   0
  -4  -5  -5   61.11    1.45   0
   4   5   5   72.65    1.41   0
   4   5   5   79.53    1.90   0
  -5  -5  -5   22.05    1.32   0
  -5   5  -5   25.27    2.08   0
   5   5   5   23.86    1.46   0
  -5  -5  -5   28.86    1.58   0
   5  -5   5   21.45    1.80   0
   5   5   5   32.35    1.54   0
  -6  -5  -5   29.76    1.56   0
   6   5   5   29.75    1.83   0
  -6   5  -5   24.40    1.90   0
  -6  -5  -5   22.35    1.32   0
   6  -5   5   27.26    1.83   0
   6   5   5   30.27    1.25   0
   7   5   5   12.84    1.39   0
  -7   5  -5    9.12    1.77   0
   7  -5   5   10.02    1.57   0
  -7  -5  -5   11.11    1.12   0
   7   5   5    9.76    1.29   0
  -7  -5  -5   11.44    1.19   0
   8   5   5   -0.28    1.13   0
  -8  -5  -5    0.40    1.18   0
   8   5   5    1.81    1.19   0
  -8  -5  -5    1.47    1.06   0
  -8   5  -5    1.31    1.75   0
   8  -5   5    0.63    1.55   0
   9  -5   5    6.15    1.60   0
   9   5   5    5.02    1.19   0
   9   5   5    8.41    1.55   0
  -9  -5  -5    5.09    1.23   0
  -9   5  -5    4.24    1.76   0
   9  -5   5    7.61    1.21   0
  10   5   5    3.66    1.16   0
  10   5   5    3.52    1.25   0
 -10   5  -5   -0.30    1.55   0
  10  -5   5    3.10    1.40   0
  10  -5   5    2.39    1.37   0
 -10  -5  -5   -1.87    1.43   0
  11   5   5    3.17    1.24   0
 -11   5  -5   -0.60    1.57   0
  11  -5   5    2.12    1.19   0
  11   5   5    4.04    1.36   0
  11  -5   5    1.71    1.45   0
 -11  -5  -5    2.91    1.48   0
  12  -5   5    2.76    1.48   0
  12   5   5    2.10    1.43   0
 -12   5  -5    1.05    1.85   0
 -12  -5  -5    1.49    1.28   0
  12   5   5    2.40    1.23   0
  12  -5   5    3.94    1.28   0
  16   6  -5    1.44    1.18   0
 -16   6   5   -1.86    1.21   0
 -16  -6   5    1.18    1.22   0
  15   6  -5    0.62    1.17   0
 -15   6   5    0.58    1.19   0
 -15  -6   5    0.61    1.17   0
  14   6  -5    0.43    1.13   0
 -14   6   5   -0.41    1.36   0
 -14  -6   5    1.93    1.16   0
  13   6  -5    1.29    1.11   0
 -13   6   5    0.00    1.08   0
 -13   6   5   -0.21    1.09   0
 -13  -6   5    1.07    1.12   0
  12   6  -5    1.77    1.11   0
 -12   6   5    2.34    1.05   0
 -12   6   5    3.31    1.25   0
 -12  -6   5    1.50    1.10   0
 -11   6   5   -0.20    1.01   0
 -11   6   5    0.96    1.31   0
 -11  -6   5    0.60    1.11   0
  11   6  -5    2.11    1.03   0
 -10   6   5    8.09    1.33   0
  10   6  -5    7.66    1.11   0
 -10  -6   5    5.02    2.12   0
 -10   6   5    6.09    1.13   0
 -10  -6   5    4.34    1.22   0
  -9  -6   5    2.09    1.13   0
  -9  -6   5    1.02    1.87   0
  -9   6   5    2.72    1.06   0
  -9   6   5    2.19    1.13   0
   9   6  -5    1.95    1.05   0
  -8  -6   5    4.02    1.15   0
  -8  -6   5    2.54    1.80   0
  -8   6   5    4.46    1.36   0
   8   6  -5    3.65    1.28   0
  -8   6   5    3.45    1.02   0
  -7  -6   5    3.92    1.18   0
   7  -6  -5    3.26    1.26   0
  -7  -6   5    3.90    1.85   0
  -7   6   5    3.45    1.01   0
   7   6  -5    3.97    1.08   0
  -7   6   5    4.09    1.31   0
  -6  -6   5    4.04    1.17   0
   6  -6  -5    4.80    1.34   0
  -6   6   5    3.14    1.02   0
   6   6  -5    4.44    1.10   0
  -6   6   5    3.01    1.09   0
  -5  -6   5   14.14    1.54   0
   5  -6  -5   13.51    1.40   0
   5   6  -5   16.19    1.19   0
  -5   6   5   12.97    1.21   0
   4   6  -5    1.56    1.24   0
  -4   6   5    1.22    1.07   0
   4  -6  -5    0.00    1.67   0
   4  -6  -5    3.03    1.08   0
  -4  -6   5    0.99    1.30   0
  -3   6   5    2.80    1.11   0
   3   6  -5    3.58    1.31   0
   3  -6  -5    2.90    1.29   0
   3  -6  -5    5.71    1.64   0
  -3  -6   5    2.42    1.34   0
  -2   6   5   16.10    1.21   0
   2  -6  -5   21.19    1.71   0
   2   6  -5   16.44    1.64   0
  -2  -6   5   18.48    1.78   0
   2  -6  -5   15.06    1.15   0
   1  -6  -5    7.94    1.07   0
  -1   6   5    6.39    1.28   0
  -1  -6   5    7.83    2.29   0
   1   6  -5    6.81    2.01   0
  -1   6   5    9.35    1.37   0
   1  -6  -5    6.97    1.33   0
   0  -6  -5   28.51    1.17   0
   0   6   5   30.93    1.34   0
   0   6   5   29.66    1.23   0
   0  -6  -5   26.42    1.32   0
  -1  -6  -5    8.42    1.10   0
   1   6   5   10.66    1.25   0
   1   6   5   11.36    1.14   0
  -1  -6  -5   11.33    1.24   0
  -2  -6  -5   13.43    1.15   0
   2   6   5   12.89    1.30   0
  -2  -6  -5    9.81    1.24   0
   2   6   5    9.81    1.16   0
  -3  -6  -5    0.97    1.10   0
  -3  -6  -5    1.53    1.50   0
   3   6   5    0.98    1.13   0
   3   6   5   -0.01    1.29   0
  -4  -6  -5    2.32    1.13   0
   4   6   5    1.70    1.65   0
  -4  -6  -5    4.62    1.25   0
   4   6   5    1.38    1.16   0
  -5  -6  -5    2.77    1.23   0
  -5  -6  -5    2.51    1.18   0
   5   6   5    4.95    1.37   0
  -5   6  -5    3.67    2.23   0
   5   6   5    4.50    1.12   0
  -6   6  -5    1.76    1.96   0
   6  -6   5    2.04    1.71   0
  -6  -6  -5    2.16    1.20   0
  -6  -6  -5    4.06    1.42   0
   6   6   5    2.99    1.40   0
   6   6   5    2.34    1.12   0
  -7  -6  -5    1.13    1.16   0
   7   6   5    0.04    1.56   0
  -7  -6  -5    2.25    1.16   0
  -7   6  -5    1.55    1.71   0
   7  -6   5    0.74    1.46   0
   7   6   5    1.07    1.10   0
  -8   6  -5    1.47    1.65   0
   8   6   5    1.93    1.36   0
   8   6   5    1.82    1.29   0
  -8  -6  -5   -0.01    1.48   0
  -8  -6  -5    1.67    1.34   0
   8  -6   5    0.58    1.49   0
   9   6   5   -0.07    1.13   0
  -9   6  -5   -0.25    1.50   0
   9   6   5    0.30    1.32   0
  -9  -6  -5    2.25    1.14   0
   9  -6   5    1.80    1.36   0
  10   6   5   -0.59    1.45   0
  10  -6   5   -0.19    1.41   0
  10   6   5    0.61    1.32   0
 -10   6  -5   -0.26    1.54   0
 -10  -6  -5   -0.02    1.18   0
 -11  -6  -5    1.32    1.21   0
  11   6   5    0.54    1.60   0
  11   6   5    0.06    1.20   0
 -11   6  -5   -0.51    1.54   0
  11  -6   5   -0.58    1.42   0
  11  -6   5    2.12    1.25   0
 -12  -6  -5    0.66    1.33   0
  12   6   5   -3.16    1.74   0
  12   6   5   -0.84    1.21   0
 -12   6  -5    0.89    1.64   0
  12  -6   5    1.20    1.28   0
  12  -6   5    1.03    1.53   0
  16   7  -5    0.63    1.24   0
 -16   7   5    1.14    1.27   0
 -16   7   5    0.18    1.32   0
 -16  -7   5   -3.99    1.56   0
  15   7  -5   -0.55    1.20   0
 -15   7   5    1.50    1.26   0
 -15   7   5   -0.65    1.23   0
 -15  -7   5    1.54    1.24   0
  14   7  -5    2.23    1.38   0
 -14  -7   5   -2.10    1.20   0
 -14   7   5    0.96    1.10   0
 -14   7   5    1.41    1.46   0
  13   7  -5   -0.75    1.11   0
 -13  -7   5    2.29    1.16   0
 -13   7   5    2.58    1.36   0
 -13   7   5    4.56    1.44   0
 -12   7   5    2.66    1.11   0
 -12  -7   5    1.99    1.14   0
 -12   7   5    0.66    1.08   0
  12   7  -5   -0.88    1.34   0
 -11   7   5    4.42    1.02   0
[truncated: 523,379 more chars]
